# Supplementary material for: Tissue specific LRRK2 interactomes reveal a distinct striatal functional unit
Source: PLoS Comput Biol. 2023 Jan 30;19(1):e1010847. doi: 10.1371/journal.pcbi.1010847 (PMC9910798; doi:10.1371/journal.pcbi.1010847)
Supplement: S1 Table — Table A in S1 Table. PINOT Method. Table B in S1 Table. Merged list. Table C in S1 Table. FS>2. Table D in S1 Table. family.check. Table E in S1 Table. Original.enrichment. Table F in S1 Table. GOterms(LRRK2 only). Table G in S1 Table. functional.groups. Table H in S1 Table. RNA.QC. Table I in S1 Table. DEA.ranks. Table J in S1 Table. DEA.clusters. Table K in S1 Table. Coex.clusters. Table L in S1 Table Tissue specific ints. Table M in S1 Table. CAU-NAC-PUT-CR. Table N in S1 Table. enrichment (XLSX) [file pcbi.1010847.s002.xlsx]

## Sheet: TableA_ PINOT Method
ID	Code
CoIP	MI:0019
CoIP	MI:0006
CoIP	MI:0007
CoIP	MI:0004
CoIP	MI:0858
APMS	MI:0096
APMS	MI:0676
APMS	MI:0059
APMS	MI:0944
APMS	MI:0061
APMS	MI:0069
APMS	MI:1246
APMS	MI:0943
APMS	MI:0963
Enzyme	MI:0415
Enzyme	MI:0424
Enzyme	MI:0434
Enzyme	MI:1019
Enzyme	MI:0990
Enzyme	MI:0423
Enzyme	MI:0435
Enzyme	MI:1000
Enzyme	MI:0512
Enzyme	MI:0880
Enzyme	MI:0194
Enzyme	MI:0203
Enzyme	MI:0514
Enzyme	MI:0953
Enzyme	MI:0841
Enzyme	MI:0425
Enzyme	MI:0566
Enzyme	MI:0406
Enzyme	MI:1010
Enzyme	MI:0920
Enzyme	MI:0192
Enzyme	MI:0889
Enzyme	MI:0220
Enzyme	MI:0443
Enzyme	MI:0997
Enzyme	MI:0991
Enzyme	MI:0949
Enzyme	MI:1008
Enzyme	MI:0419
Enzyme	MI:0998
Array	MI:0089
Array	MI:0081
Array	MI:0695
Array	MI:0008
Array	MI:0678
Wblot	MI:0047
Wblot	MI:0705
PAGE	MI:0807
PAGE	MI:0808
PAGE	MI:0404
PAGE	MI:0276
PAGE	MI:0413
PAGE	MI:0821
PAGE	MI:0982
PAGE	MI:0412
Display	MI:0034
Display	MI:0084
Display	MI:0108
Display	MI:0900
Display	MI:0066
Display	MI:0048
Display	MI:0009
Display	MI:0115
Xlink	MI:0030
Xlink	MI:0031
Chromatography	MI:0071
Chromatography	MI:0227
Chromatography	MI:0091
Chromatography	MI:0226
FB	MI:0049
CoSed	MI:0027
CoSed	MI:1022
CoSed	MI:0028
CoSed	MI:0029
ELISA	MI:0411
CHIP	MI:0402
CHIP	MI:0225
LUM	MI:0729
Proximity	MI:0813
Proximity	MI:1314
Proximity	MI:1313
Proximity	MI:0905
CD	MI:0016
NMR	MI:0077
NMR	MI:1104
Xray	MI:0114
Xray	MI:0825
Xray	MI:0826
SPR	MI:0107
SPR	MI:0969
SPR	MI:0921
Fluorescence	MI:0051
Fluorescence	MI:0809
Fluorescence	MI:0052
Fluorescence	MI:0017
Fluorescence	MI:0055
Fluorescence	MI:0420
Fluorescence	MI:0053
Fluorescence	MI:0012
Fluorescence	MI:0510
Fluorescence	MI:1016
LS	MI:0067
LS	MI:0104
LS	MI:0038
Thermal	MI:0065
Thermal	MI:1235
Thermal	MI:1247
Imaging	MI:0428
Imaging	MI:0872
Imaging	MI:0040
Imaging	MI:0020
Imaging	MI:1024
Imaging	MI:0426
Imaging	MI:0410
Imaging	MI:0416
Imaging	MI:0663
2Hyb	MI:0018
2Hyb	MI:0397
2Hyb	MI:0398
2Hyb	MI:0399
2Hyb	MI:1112
2Hyb	MI:1356
2Hyb	MI:0399
2Hyb	MI:2215
2Hyb	MI:1113
2Hyb	MI:0432
2Hyb	MI:0370
2Hyb	MI:0655
2Hyb	MI:0588
2Hyb	MI:0437
2Hyb	MI:0726
Complementation	MI:0097
Complementation	MI:0231
Complementation	MI:0727
Complementation	MI:0090
Complementation	MI:0112
Complementation	MI:0011
Complementation	MI:0232
Complementation	MI:0728
Complementation	MI:1203
Complementation	MI:0010
Complementation	MI:1037
Complementation	MI:0111
Complementation	MI:0369
Genetic	MI:0254
Genetic	MI:0697
Genetic	MI:0256
Ligand-Binding	MI:0440
Ligand-Binding	MI:0405
DNA	MI:0417
DNA	MI:0606
DNA	MI:0605
Genetic	MI:1192
FACS	MI:0054
Scintillation	MI:0099
DNAX-link	MI:0430
Enzyme	MI:0515
DNAX-link	MI:1017
Nanowires	MI:1038
IRSpect	MI:0964
General	MI:0045
General	MI:0400
General	MI:0401
UNSPM	MI:0686
General	MI:0035
General	MI:0013
General	MI:0892
General	MI:0493
General	MI:0492
General	MI:0046
UNSPM	MI:MOV34-34KD
UNSPM	MI:HRIHFB2281
General	MI:0968
UNSPM	MI:0105
UNSPM	MI:bK984G1.4
UNSPM	MI:S2
UNSPM	MI:0063
UNSPM	MI:0110
UNSPM	MI:0058
UNSPM	MI:0101
UNSPM	MI:0314
UNSPM	MI:0403
Wblot	MI:0113

## Sheet: TableB_Merged list
NameB	Methods	MS	PubMedIDs	PS	FinalScore
LRRK2	Enzyme;Chromatography;CoSed;APMS;PAGE;CoIP;Imaging;2Hyb;Xlink;LS;Xray;General;Wblot	13	pubmed:18230735;pubmed:22363216;pubmed:22952686;pubmed:19712061;pubmed:18397888;pubmed:20515039;pubmed:20090955;pubmed:17447891;pubmed:18701920;pubmed:16269541;pubmed:21159966;pubmed:19559761;pubmed:22612223;pubmed:20041156;pubmed:17095157;pubmed:21858031;pubmed:22423108;pubmed:21806997;pubmed:19545277;pubmed:19302196;pubmed:17584768;pubmed:19733152;pubmed:19826009;pubmed:20067578;pubmed:20595391…	37	50
HSP90AA1	Enzyme;CoIP;Chromatography;Wblot;APMS;General	6	pubmed:19536328;pubmed:20642453;pubmed:20949042;pubmed:17400507;pubmed:18367605;pubmed:19826009;pubmed:22612223;pubmed:16321986;pubmed:23075850;pubmed:24947832;pubmed:26355680;pubmed:31046837;pubmed:29519959	13	19
YWHAQ	APMS;CoIP;SPR;Fluorescence;Chromatography;Wblot	6	pubmed:20642453;pubmed:22612223;pubmed:23075850;pubmed:24351927;pubmed:24947832;pubmed:24510904;pubmed:31046837;pubmed:29519959	8	14
HSPA8	CoIP;Chromatography;Wblot;APMS	4	pubmed:17400507;pubmed:18367605;pubmed:19826009;pubmed:23455607;pubmed:24947832;pubmed:24510904;pubmed:28320779;pubmed:29519959;pubmed:31046837	9	13
MSN	Enzyme;CoIP	2	pubmed:22363216;pubmed:22952686;pubmed:20642453;pubmed:23241358;pubmed:24695735;pubmed:24351927;pubmed:24904275;pubmed:25009464;pubmed:26824392;pubmed:27357661;pubmed:31046837	11	13
YWHAZ	APMS;Array;CoIP;Fluorescence;SPR;Chromatography;Wblot	7	pubmed:20642453;pubmed:23075850;pubmed:24351927;pubmed:24947832;pubmed:24510904;pubmed:31046837	6	13
CDC37	CoIP;APMS;Chromatography;Wblot	4	pubmed:20642453;pubmed:18367605;pubmed:22612223;pubmed:16321986;pubmed:23075850;pubmed:26355680;pubmed:31046837	7	11
DNM1L	Imaging;CoIP;Enzyme;Chromatography;APMS;Wblot	6	pubmed:22639965;pubmed:22228096;pubmed:23813973;pubmed:24282027;pubmed:29541021	5	11
STUB1	APMS;CoIP;Array;Chromatography;Wblot	5	pubmed:19196961;pubmed:19536328;pubmed:24510904;pubmed:29513927;pubmed:28320779;pubmed:31046837	6	11
TUBB	Imaging;APMS;CoIP;2Hyb;Chromatography;Wblot	6	pubmed:19545277;pubmed:18214993;pubmed:24275654;pubmed:24947832;pubmed:31046837	5	11
MAP1B	Imaging;Enzyme;APMS;2Hyb;CoIP;Chromatography;Wblot;General	8	pubmed:21159966;pubmed:24754922	2	10
RAB5B	Imaging;CoIP;2Hyb;Enzyme;Chromatography;Wblot	6	pubmed:18445495;pubmed:25605758;pubmed:26355680;pubmed:27314038	4	10
TUBA1A	Enzyme;APMS;CoIP;Chromatography;Wblot;General	6	pubmed:22303461;pubmed:21159966;pubmed:24275654;pubmed:24725412	4	10
YWHAG	APMS;CoIP;Chromatography;Fluorescence;Thermal;Wblot	6	pubmed:20642453;pubmed:23075850;pubmed:24947832;pubmed:28202711	4	10
ARFGAP1	Imaging;Enzyme;APMS;Array;CoIP;Chromatography	6	pubmed:22363216;pubmed:22423108;pubmed:29513927	3	9
ARHGEF7	Imaging;Enzyme;CoIP;Chromatography;Wblot;General	6	pubmed:21048939;pubmed:25500533;pubmed:31046837	3	9
MAPT	Enzyme;APMS;CoIP;Chromatography;Wblot;General	6	pubmed:22303461;pubmed:24113872;pubmed:26268594	3	9
YWHAE	APMS;CoIP;Chromatography;Wblot	4	pubmed:20642453;pubmed:23075850;pubmed:24725412;pubmed:24947832;pubmed:31046837	5	9
BAG5	APMS;CoIP;Array;2Hyb;Wblot	5	pubmed:19001729;pubmed:24947832;pubmed:24510904	3	8
GAK	Imaging;APMS;CoIP;Array;Wblot	5	pubmed:24947832;pubmed:24510904;pubmed:29513927	3	8
HSP90AB1	CoIP;Chromatography;APMS	3	pubmed:20642453;pubmed:17400507;pubmed:23075850;pubmed:24947832;pubmed:31046837	5	8
MAP2K3	Enzyme;CoIP;Chromatography;Wblot;General	5	pubmed:19302196;pubmed:20067578;pubmed:20173330	3	8
MAP2K6	Imaging;Enzyme;CoIP;Chromatography;General;Wblot	6	pubmed:19302196;pubmed:20067578	2	8
MAP2K7	Enzyme;CoIP;Chromatography;General;Wblot	5	pubmed:19302196;pubmed:20067578;pubmed:31046837	3	8
MBP	Enzyme;General	2	pubmed:17584768;pubmed:19826009;pubmed:16269541;pubmed:21806997;pubmed:17706965;pubmed:17260967	6	8
SQSTM1	CoIP;Chromatography;APMS;Enzyme;Proximity;Imaging	6	pubmed:27631370;pubmed:29519959	2	8
TP53	Enzyme;CoIP;APMS;Chromatography;General;Wblot	6	pubmed:24725412;pubmed:26384650	2	8
YWHAB	APMS;Array;CoIP;Chromatography	4	pubmed:20642453;pubmed:24947832;pubmed:24510904;pubmed:31046837	4	8
YWHAH	APMS;CoIP;Chromatography;Wblot	4	pubmed:20642453;pubmed:23075850;pubmed:29541021;pubmed:31046837	4	8
CDC42	Imaging;Enzyme;CoIP;Chromatography;Wblot	5	pubmed:21454543;pubmed:21048939	2	7
LRP6	Imaging;CoIP;2Hyb;Chromatography;Wblot	5	pubmed:22899650;pubmed:27013965	2	7
PRDX3	Imaging;CoIP;2Hyb;Enzyme	4	pubmed:21850687;pubmed:24459295;pubmed:31046837	3	7
RAB29	Imaging;APMS;CoIP;Array;Fluorescence	5	pubmed:24510904;pubmed:31552791	2	7
RAB32	Imaging;CoIP;2Hyb;APMS;Fluorescence	5	pubmed:25360523;pubmed:31552791	2	7
RPS15	Imaging;CoIP;Enzyme	3	pubmed:24725412;pubmed:24947832;pubmed:26824392;pubmed:31046837	4	7
SFN	APMS;Array;CoIP;Xray	4	pubmed:24510904;pubmed:31046837;pubmed:28202711	3	7
TUBA1C	Imaging;APMS;CoIP;Chromatography	4	pubmed:18214993;pubmed:24275654;pubmed:31046837	3	7
WSB1	Enzyme;Imaging;CoIP;2Hyb;Chromatography;Wblot	6	pubmed:27273569	1	7
ACTG1	APMS;CoIP;Chromatography	3	pubmed:20876399;pubmed:24725412;pubmed:31046837	3	6
AGO1	CoIP;Chromatography;Wblot;APMS	4	pubmed:20671708;pubmed:17400507	2	6
AGO2	CoIP;Chromatography;Wblot;APMS	4	pubmed:20671708;pubmed:17400507	2	6
DNAJA1	APMS;CoIP;Chromatography	3	pubmed:19826009;pubmed:24725412;pubmed:31046837	3	6
DVL1	Imaging;2Hyb;CoIP;Chromatography;Wblot	5	pubmed:19625296	1	6
DVL2	2Hyb;CoIP;Chromatography;Wblot	4	pubmed:19625296;pubmed:31046837	2	6
DVL3	Imaging;2Hyb;CoIP;Chromatography;Wblot	5	pubmed:19625296	1	6
ECHS1	APMS;Array;CoIP	3	pubmed:24947832;pubmed:24510904;pubmed:31046837	3	6
HSPB1	APMS;CoIP;Wblot	3	pubmed:24725412;pubmed:29519959;pubmed:31046837	3	6
MYL9	APMS;Array;CoIP;Chromatography	4	pubmed:20876399;pubmed:24510904	2	6
MYO1B	APMS;CoIP;Chromatography	3	pubmed:20876399;pubmed:24725412;pubmed:31046837	3	6
MYO1C	APMS;CoIP;Chromatography	3	pubmed:20876399;pubmed:24725412;pubmed:31046837	3	6
MYO1D	APMS;CoIP;Chromatography;Wblot	4	pubmed:20876399;pubmed:24725412	2	6
NUP133	APMS;Array;CoIP	3	pubmed:24725412;pubmed:24947832;pubmed:31046837	3	6
PRKDC	CoIP;Chromatography;APMS	3	pubmed:17400507;pubmed:19826009;pubmed:31046837	3	6
RAC1	Imaging;CoIP;Chromatography;Wblot	4	pubmed:21454543;pubmed:31046837	2	6
RPL23	APMS;CoIP;Chromatography	3	pubmed:18214993;pubmed:24725412;pubmed:31046837	3	6
RPS20	APMS;Array;CoIP	3	pubmed:24725412;pubmed:24947832;pubmed:31046837	3	6
RPS8	APMS;CoIP;Chromatography	3	pubmed:18214993;pubmed:24725412;pubmed:31046837	3	6
SNCA	Imaging;CoIP;Chromatography;Wblot	4	pubmed:19878656;pubmed:23183827	2	6
VIM	CoIP;Chromatography;APMS	3	pubmed:17400507;pubmed:19826009;pubmed:31046837	3	6
ACTR2	CoIP;Chromatography;APMS	3	pubmed:20876399;pubmed:31046837	2	5
ACTR3	CoIP;Chromatography;APMS	3	pubmed:20876399;pubmed:31046837	2	5
AHCYL1	APMS;Array;CoIP	3	pubmed:29513927;pubmed:31046837	2	5
AKT1	Enzyme;APMS;CoIP;General	4	pubmed:21658387	1	5
ARPC1B	CoIP;Chromatography;APMS	3	pubmed:20876399;pubmed:31046837	2	5
ARPC2	CoIP;Chromatography;APMS	3	pubmed:20876399;pubmed:31046837	2	5
ATP5MG	CoIP;Chromatography;APMS	3	pubmed:20876399;pubmed:31046837	2	5
CAPZB	CoIP;Chromatography;APMS	3	pubmed:20876399;pubmed:31046837	2	5
CBLB	APMS;Array;2Hyb	3	pubmed:29513927;pubmed:32814053	2	5
CHD1L	CoIP;Chromatography;APMS	3	pubmed:26496610;pubmed:31046837	2	5
CHGB	APMS;Array	2	pubmed:24947832;pubmed:24510904;pubmed:29513927	3	5
CLTC	CoIP;Chromatography;APMS	3	pubmed:17400507;pubmed:31046837	2	5
CSE1L	CoIP;Chromatography;Wblot	3	pubmed:21983832;pubmed:31046837	2	5
DYNC1H1	CoIP;Chromatography;APMS	3	pubmed:19826009;pubmed:31046837	2	5
EEF1A1	CoIP;Chromatography;Wblot	3	pubmed:19559761;pubmed:31046837	2	5
EPRS1	CoIP;Chromatography;APMS	3	pubmed:17400507;pubmed:31046837	2	5
GNAI2	CoIP;Chromatography;APMS	3	pubmed:20876399;pubmed:31046837	2	5
HSPA4	CoIP;Chromatography;APMS	3	pubmed:19826009;pubmed:31046837	2	5
HSPA9	CoIP;Chromatography;APMS	3	pubmed:17400507;pubmed:31046837	2	5
LARP4	APMS;Array;CoIP	3	pubmed:29513927;pubmed:31046837	2	5
LARP7	APMS;Array;CoIP	3	pubmed:29513927;pubmed:31046837	2	5
LDHB	APMS;Enzyme;CoIP	3	pubmed:24725412;pubmed:31046837	2	5
LRRK1	CoIP;Chromatography;Wblot	3	pubmed:19712061;pubmed:20144646	2	5
MDN1	CoIP;Chromatography;APMS	3	pubmed:17400507;pubmed:31046837	2	5
MRPL19	APMS;Array;CoIP	3	pubmed:29513927;pubmed:31046837	2	5
MYL6	APMS;CoIP;Chromatography	3	pubmed:20876399;pubmed:24725412	2	5
NCL	APMS;CoIP	2	pubmed:23075850;pubmed:24725412;pubmed:31046837	3	5
PLEC	CoIP;Chromatography;APMS	3	pubmed:20876399;pubmed:31046837	2	5
PPP1CA	Imaging;CoIP;Enzyme;Proximity	4	pubmed:23937259	1	5
PPP1R8	APMS;Array;CoIP	3	pubmed:24510904;pubmed:31046837	2	5
PSMD11	CoIP;Chromatography;Wblot	3	pubmed:21983832;pubmed:31046837	2	5
RAB7A	CoIP;Chromatography;Wblot	3	pubmed:26355680;pubmed:31046837	2	5
RAB8A	CoIP;Enzyme	2	pubmed:26824392;pubmed:32017888;pubmed:31046837	3	5
RHOA	CoIP;Chromatography;Wblot	3	pubmed:21454543;pubmed:31046837	2	5
RPL10A	APMS;Enzyme;CoIP	3	pubmed:24725412;pubmed:31046837	2	5
RPL13	APMS;Enzyme;CoIP	3	pubmed:24725412;pubmed:31046837	2	5
RPS11	APMS;Enzyme;CoIP	3	pubmed:24725412;pubmed:31046837	2	5
RPS16	APMS;Enzyme;CoIP	3	pubmed:24725412;pubmed:31046837	2	5
RPS2	APMS;Enzyme;CoIP	3	pubmed:24725412;pubmed:31046837	2	5
RPS23	APMS;Enzyme;CoIP	3	pubmed:24725412;pubmed:31046837	2	5
RPS27	APMS;Enzyme;CoIP	3	pubmed:24725412;pubmed:31046837	2	5
RPS3	APMS;Enzyme;CoIP	3	pubmed:24725412;pubmed:31046837	2	5
SCFD1	CoIP;Chromatography;APMS	3	pubmed:17400507;pubmed:31046837	2	5
SLC25A4	APMS;CoIP	2	pubmed:21370995;pubmed:24725412;pubmed:31046837	3	5
SLC25A5	APMS;CoIP	2	pubmed:21370995;pubmed:24725412;pubmed:31046837	3	5
SLC25A6	APMS;CoIP	2	pubmed:21370995;pubmed:24725412;pubmed:31046837	3	5
SNAPIN	APMS;2Hyb;CoIP;Enzyme	4	pubmed:23949442	1	5
TNPO1	CoIP;Chromatography;Wblot	3	pubmed:21983832;pubmed:31046837	2	5
TPM3	CoIP;Chromatography;APMS	3	pubmed:20876399;pubmed:31046837	2	5
TTC27	APMS;Array;CoIP	3	pubmed:29513927;pubmed:31046837	2	5
TUBB4A	APMS;CoIP;2Hyb	3	pubmed:24275654;pubmed:31046837	2	5
USP39	APMS;Array;CoIP	3	pubmed:29513927;pubmed:31046837	2	5
ZRANB2	APMS;Array;CoIP	3	pubmed:23075850;pubmed:29513927	2	5
ABCE1	APMS;CoIP	2	pubmed:24725412;pubmed:31046837	2	4
ACLY	APMS;CoIP	2	pubmed:24725412;pubmed:31046837	2	4
ACTA2	CoIP;Chromatography;APMS	3	pubmed:20876399	1	4
ACTB	APMS;CoIP;Chromatography	3	pubmed:20876399	1	4
ACTBL2	CoIP;Chromatography;APMS	3	pubmed:20876399	1	4
ACTG2	CoIP;Chromatography;APMS	3	pubmed:20876399	1	4
AFG3L2	APMS;CoIP	2	pubmed:24725412;pubmed:31046837	2	4
AIFM1	APMS;CoIP	2	pubmed:24725412;pubmed:31046837	2	4
AKAP8	CoIP;Chromatography;APMS	3	pubmed:17400507	1	4
ANKS4B	APMS;Array	2	pubmed:24947832;pubmed:29513927	2	4
AP2M1	APMS;CoIP	2	pubmed:24725412;pubmed:31046837	2	4
AP3B1	APMS;CoIP	2	pubmed:24725412;pubmed:31046837	2	4
ARPC4	CoIP;Chromatography;APMS	3	pubmed:20876399	1	4
ARPC5	CoIP;Chromatography;APMS	3	pubmed:20876399	1	4
ATP2A2	APMS;CoIP	2	pubmed:24725412;pubmed:31046837	2	4
ATP5F1A	APMS;CoIP	2	pubmed:24725412;pubmed:31046837	2	4
ATP5PO	APMS;CoIP	2	pubmed:24725412;pubmed:31046837	2	4
ATRX	CoIP;Chromatography;APMS	3	pubmed:26496610	1	4
BAG2	APMS;Array	2	pubmed:24510904;pubmed:29513927	2	4
BAX	CoIP;Chromatography;Wblot	3	pubmed:24991765	1	4
C17orf53	CoIP;Chromatography;APMS	3	pubmed:26496610	1	4
CAPZA1	CoIP;Chromatography;APMS	3	pubmed:20876399	1	4
CAPZA2	CoIP;Chromatography;APMS	3	pubmed:20876399	1	4
CASP8	CoIP;Chromatography;Wblot	3	pubmed:19176810	1	4
CCT3	APMS;CoIP	2	pubmed:24725412;pubmed:31046837	2	4
CCT5	APMS;CoIP	2	pubmed:24725412;pubmed:31046837	2	4
CDC42EP3	APMS;Array	2	pubmed:24947832;pubmed:29513927	2	4
CDK2	APMS;CoIP	2	pubmed:24725412;pubmed:31046837	2	4
CDK5	CoIP;Wblot	2	pubmed:31046837;pubmed:26268594	2	4
CFAP20	Array;CoIP	2	pubmed:24947832;pubmed:31046837	2	4
CKAP5	APMS;CoIP	2	pubmed:24725412;pubmed:31046837	2	4
CMAS	Array;CoIP	2	pubmed:24947832;pubmed:31046837	2	4
CNP	APMS;CoIP	2	pubmed:24725412;pubmed:31046837	2	4
COPG2	APMS;CoIP	2	pubmed:24725412;pubmed:31046837	2	4
COQ8A	APMS;CoIP	2	pubmed:24725412;pubmed:31046837	2	4
CSNK1D	Enzyme;2Hyb	2	pubmed:25500533;pubmed:32814053	2	4
CUEDC1	APMS;Array	2	pubmed:24510904;pubmed:29513927	2	4
CYFIP1	APMS;CoIP	2	pubmed:24725412;pubmed:31046837	2	4
DAPK1	CoIP;Chromatography;Wblot	3	pubmed:19712061	1	4
DBN1	CoIP;Chromatography;APMS	3	pubmed:20876399	1	4
DDB1	APMS;CoIP	2	pubmed:24725412;pubmed:31046837	2	4
DDX5	APMS;CoIP	2	pubmed:24725412;pubmed:31046837	2	4
DIS3	APMS;CoIP	2	pubmed:24725412;pubmed:31046837	2	4
DNM1	Imaging;CoIP;2Hyb	3	pubmed:24282027	1	4
EEF1A2	Enzyme;CoIP	2	pubmed:19559761;pubmed:31046837	2	4
EEF1G	APMS;CoIP	2	pubmed:24725412;pubmed:31046837	2	4
EEF2	APMS;CoIP	2	pubmed:24725412;pubmed:31046837	2	4
EFHD2	CoIP;Chromatography;APMS	3	pubmed:20876399	1	4
EIF4EBP1	Enzyme;General	2	pubmed:20090955;pubmed:18701920	2	4
FADD	CoIP;Chromatography;Wblot	3	pubmed:19176810	1	4
GNA12	CoIP;Chromatography;APMS	3	pubmed:20876399	1	4
GNA13	CoIP;Chromatography;APMS	3	pubmed:20876399	1	4
GOLGA2	Imaging;CoIP	2	pubmed:24510904;pubmed:31046837	2	4
GSK3B	APMS;CoIP;Enzyme	3	pubmed:24165324	1	4
GTF2I	APMS;CoIP	2	pubmed:24725412;pubmed:31046837	2	4
HACD3	APMS;CoIP	2	pubmed:24725412;pubmed:31046837	2	4
HDAC6	CoIP;Wblot	2	pubmed:29519959;pubmed:31046837	2	4
HELLS	APMS;CoIP	2	pubmed:24725412;pubmed:31046837	2	4
HERC2	CoIP;Chromatography;APMS	3	pubmed:26355680	1	4
HK1	APMS;CoIP	2	pubmed:24725412;pubmed:31046837	2	4
HMMR	CoIP;Chromatography;APMS	3	pubmed:19826009	1	4
IQGAP1	CoIP;Chromatography;Wblot	3	pubmed:21983832	1	4
ITCH	CoIP;Chromatography;APMS	3	pubmed:26508657	1	4
KIF2A	APMS;CoIP	2	pubmed:24725412;pubmed:31046837	2	4
KPNB1	APMS;CoIP	2	pubmed:24725412;pubmed:31046837	2	4
LAS1L	APMS;CoIP	2	pubmed:24725412;pubmed:31046837	2	4
LDHA	APMS;CoIP	2	pubmed:24725412;pubmed:31046837	2	4
LGALS8	APMS;Array	2	pubmed:24510904;pubmed:29513927	2	4
LIMA1	CoIP;Chromatography;APMS	3	pubmed:20876399	1	4
LRRC47	APMS;CoIP	2	pubmed:24725412;pubmed:31046837	2	4
MAGED2	APMS;CoIP	2	pubmed:24725412;pubmed:31046837	2	4
MATK	APMS;Array	2	pubmed:24947832;pubmed:24510904	2	4
MMS19	APMS;CoIP	2	pubmed:24725412;pubmed:31046837	2	4
MOGS	APMS;CoIP	2	pubmed:24725412;pubmed:31046837	2	4
MPC2	CoIP;Chromatography;APMS	3	pubmed:20876399	1	4
MPRIP	CoIP;Chromatography;APMS	3	pubmed:20876399	1	4
MSH2	APMS;CoIP	2	pubmed:24725412;pubmed:31046837	2	4
MTHFD2	APMS;CoIP	2	pubmed:24725412;pubmed:31046837	2	4
MYL12B	CoIP;Chromatography;APMS	3	pubmed:20876399	1	4
MYO1F	CoIP;Chromatography;APMS	3	pubmed:20876399	1	4
NCLN	APMS;CoIP	2	pubmed:24725412;pubmed:31046837	2	4
NDUFAF7	APMS;Array	2	pubmed:24510904;pubmed:29513927	2	4
NEK1	APMS;Array	2	pubmed:24947832;pubmed:24510904	2	4
NEURL4	CoIP;Chromatography;APMS	3	pubmed:26355680	1	4
NFATC2	CoIP;Chromatography;Wblot	3	pubmed:21983832	1	4
NKRF	Array;CoIP	2	pubmed:24947832;pubmed:31046837	2	4
NTPCR	APMS;CoIP	2	pubmed:24725412;pubmed:31046837	2	4
NUP107	APMS;CoIP	2	pubmed:24725412;pubmed:31046837	2	4
NUP160	APMS;CoIP	2	pubmed:24725412;pubmed:31046837	2	4
OPA1	Imaging;CoIP	2	pubmed:24282027;pubmed:31046837	2	4
PAK6	APMS;Array	2	pubmed:24947832;pubmed:24510904	2	4
PCNA	APMS;CoIP	2	pubmed:24725412;pubmed:31046837	2	4
PFKP	APMS;CoIP	2	pubmed:24725412;pubmed:31046837	2	4
PHB	APMS;CoIP	2	pubmed:24725412;pubmed:31046837	2	4
PKM	APMS;CoIP	2	pubmed:24725412;pubmed:31046837	2	4
POLD1	APMS;CoIP	2	pubmed:24725412;pubmed:31046837	2	4
POLE	Array;CoIP	2	pubmed:24947832;pubmed:31046837	2	4
PPP1R12A	CoIP;Chromatography;APMS	3	pubmed:20876399	1	4
PPP2R1A	CoIP;Chromatography;Wblot	3	pubmed:21983832	1	4
PPP2R2A	CoIP;APMS	2	pubmed:31046837;pubmed:26894577	2	4
PRKACA	CoIP;Enzyme	2	pubmed:24351927;pubmed:24464040	2	4
PRKN	CoIP;Chromatography;Wblot	3	pubmed:16352719	1	4
PRPF6	APMS;CoIP	2	pubmed:24725412;pubmed:31046837	2	4
PSMC6	APMS;CoIP	2	pubmed:24725412;pubmed:31046837	2	4
PSMD2	APMS;CoIP	2	pubmed:24725412;pubmed:31046837	2	4
PSMD6	APMS;CoIP	2	pubmed:24725412;pubmed:31046837	2	4
PTCD3	APMS;CoIP	2	pubmed:24725412;pubmed:31046837	2	4
PYGB	APMS;CoIP	2	pubmed:24725412;pubmed:31046837	2	4
RAB10	CoIP;Enzyme	2	pubmed:26824392;pubmed:31046837	2	4
RAB11A	CoIP;Chromatography;Wblot	3	pubmed:26355680	1	4
RAB11B	CoIP;Chromatography;Wblot	3	pubmed:26355680	1	4
RAB1A	Enzyme;CoIP	2	pubmed:26824392;pubmed:31046837	2	4
RAB1B	Enzyme;CoIP	2	pubmed:26824392;pubmed:31046837	2	4
RAB5A	CoIP;Chromatography;Wblot	3	pubmed:26355680	1	4
RACK1	APMS;CoIP	2	pubmed:24725412;pubmed:31046837	2	4
RAI14	CoIP;Chromatography;APMS	3	pubmed:20876399	1	4
RBM39	APMS;CoIP	2	pubmed:24725412;pubmed:31046837	2	4
RGS2	Imaging;CoIP;Enzyme	3	pubmed:24794857	1	4
RIPK1	CoIP;Chromatography;Wblot	3	pubmed:19176810	1	4
RO60	APMS;CoIP	2	pubmed:24725412;pubmed:31046837	2	4
RPL11	APMS;CoIP	2	pubmed:24725412;pubmed:31046837	2	4
RPL12	APMS;CoIP	2	pubmed:24725412;pubmed:31046837	2	4
RPL19	APMS;CoIP	2	pubmed:24725412;pubmed:31046837	2	4
RPL21	Enzyme;CoIP	2	pubmed:24725412;pubmed:31046837	2	4
RPL24	APMS;CoIP	2	pubmed:24725412;pubmed:31046837	2	4
RPL3	APMS;CoIP	2	pubmed:24725412;pubmed:31046837	2	4
RPL30	Enzyme;CoIP	2	pubmed:24725412;pubmed:31046837	2	4
RPL34	Enzyme;CoIP	2	pubmed:24725412;pubmed:31046837	2	4
RPL36A	Enzyme;CoIP	2	pubmed:24725412;pubmed:31046837	2	4
RPL9	APMS;CoIP	2	pubmed:24725412;pubmed:31046837	2	4
RPLP0	APMS;CoIP	2	pubmed:24725412;pubmed:31046837	2	4
RPS13	Enzyme;CoIP	2	pubmed:24725412;pubmed:31046837	2	4
RPS14	APMS;CoIP	2	pubmed:24725412;pubmed:31046837	2	4
RPS15A	APMS;CoIP	2	pubmed:24725412;pubmed:31046837	2	4
RPS18	Enzyme;CoIP	2	pubmed:24725412;pubmed:31046837	2	4
RPS19	APMS;CoIP	2	pubmed:24725412;pubmed:31046837	2	4
RPS3A	APMS;CoIP	2	pubmed:24725412;pubmed:31046837	2	4
RPS5	APMS;CoIP	2	pubmed:24725412;pubmed:31046837	2	4
RPS7	APMS;CoIP	2	pubmed:24725412;pubmed:31046837	2	4
SAMHD1	APMS;CoIP	2	pubmed:24725412;pubmed:31046837	2	4
SEC16A	Imaging;CoIP	2	pubmed:25201882;pubmed:31046837	2	4
SENP3	APMS;CoIP	2	pubmed:24725412;pubmed:31046837	2	4
SF3B1	CoIP;APMS	2	pubmed:31046837;pubmed:24725412	2	4
SF3B2	APMS;CoIP	2	pubmed:24725412;pubmed:31046837	2	4
SF3B3	APMS;CoIP	2	pubmed:24725412;pubmed:31046837	2	4
SFXN1	APMS;CoIP	2	pubmed:24725412;pubmed:31046837	2	4
SH3GL1	Enzyme;CoIP	2	pubmed:22998870;pubmed:31046837	2	4
SH3GL2	Enzyme;General	2	pubmed:22998870;pubmed:25501810	2	4
SLC25A1	APMS;CoIP	2	pubmed:24725412;pubmed:31046837	2	4
SLC25A11	APMS;CoIP	2	pubmed:24725412;pubmed:31046837	2	4
SLC25A22	APMS;CoIP	2	pubmed:24725412;pubmed:31046837	2	4
SPTLC1	APMS;CoIP	2	pubmed:24725412;pubmed:31046837	2	4
SRPK1	CoIP;Chromatography;APMS	3	pubmed:17400507	1	4
SSR4	APMS;CoIP	2	pubmed:24725412;pubmed:31046837	2	4
TCF25	Array;CoIP	2	pubmed:24947832;pubmed:31046837	2	4
TK1	CoIP;Chromatography;APMS	3	pubmed:26496610	1	4
TMOD3	CoIP;Chromatography;APMS	3	pubmed:20876399	1	4
TOR1AIP1	APMS;CoIP	2	pubmed:24725412;pubmed:31046837	2	4
TPM1	CoIP;Chromatography;APMS	3	pubmed:20876399	1	4
TPM2	CoIP;Chromatography;APMS	3	pubmed:20876399	1	4
TRADD	CoIP;Chromatography;Wblot	3	pubmed:19176810	1	4
TRAP1	APMS;CoIP	2	pubmed:24725412;pubmed:31046837	2	4
TUBB2A	2Hyb;CoIP	2	pubmed:24275654;pubmed:31046837	2	4
TUBB4B	2Hyb;CoIP	2	pubmed:24275654;pubmed:31046837	2	4
TUBB6	2Hyb;CoIP	2	pubmed:24275654;pubmed:31046837	2	4
TUBG1	APMS;CoIP	2	pubmed:24725412;pubmed:31046837	2	4
TUFM	APMS;CoIP	2	pubmed:24725412;pubmed:31046837	2	4
VPS4A	APMS;CoIP	2	pubmed:24725412;pubmed:31046837	2	4
DHX16	APMS;CoIP	2	pubmed:24725412;pubmed:31046837	2	4
TXNDC12	CoIP;APMS	2	pubmed:24725412;pubmed:31046837	2	4
HSPH1	CoIP;Wblot	2	pubmed:29519959;pubmed:31046837	2	4
ABLIM1	APMS;Array	2	pubmed:29513927	1	3
ACIN1	CoIP	1	pubmed:23075850;pubmed:31046837	2	3
ADRM1	CoIP	1	pubmed:24947832;pubmed:31046837	2	3
AFF4	APMS;Array	2	pubmed:29513927	1	3
AHDC1	APMS;Array	2	pubmed:29513927	1	3
APEX2	APMS;Array	2	pubmed:29513927	1	3
AURKB	APMS;Array	2	pubmed:29513927	1	3
BAG1	APMS;Array	2	pubmed:24510904	1	3
BAG3	APMS;Array	2	pubmed:24510904	1	3
C18orf25	APMS;Array	2	pubmed:29513927	1	3
C1orf87	APMS;Array	2	pubmed:29513927	1	3
CALM1	Chromatography;APMS	2	pubmed:20876399	1	3
CALM2	Chromatography;APMS	2	pubmed:20876399	1	3
CALM3	Chromatography;APMS	2	pubmed:20876399	1	3
CAMK1D	APMS;Array	2	pubmed:24510904	1	3
CBX3	CoIP	1	pubmed:23075850;pubmed:31046837	2	3
CCDC43	APMS;Array	2	pubmed:24510904	1	3
CDKL3	APMS;Array	2	pubmed:29513927	1	3
CETN3	APMS;Array	2	pubmed:29513927	1	3
CSNK1A1	CoIP;Enzyme	2	pubmed:25500533	1	3
CXCL11	APMS;Array	2	pubmed:24510904	1	3
CYREN	APMS;Array	2	pubmed:29513927	1	3
DBF4B	APMS;Array	2	pubmed:24510904	1	3
DDIT4	APMS;Array	2	pubmed:29513927	1	3
DFFA	CoIP	1	pubmed:23075850;pubmed:31046837	2	3
DIDO1	APMS;Array	2	pubmed:29513927	1	3
DNAJB6	CoIP;Wblot	2	pubmed:29519959	1	3
DNAJB8	CoIP;Wblot	2	pubmed:29519959	1	3
DUX3	APMS;Array	2	pubmed:24510904	1	3
DYRK2	APMS;Array	2	pubmed:29513927	1	3
E2F4	APMS;Array	2	pubmed:29513927	1	3
EMD	CoIP	1	pubmed:23075850;pubmed:31046837	2	3
ENKUR	APMS;Array	2	pubmed:24510904	1	3
ESRRG	APMS;Array	2	pubmed:29513927	1	3
FAM184A	APMS;Array	2	pubmed:29513927	1	3
FAM192A	APMS;Array	2	pubmed:29513927	1	3
FAM47B	APMS;Array	2	pubmed:24510904	1	3
FAM90A1	APMS;Array	2	pubmed:29513927	1	3
FANCM	APMS;Array	2	pubmed:29513927	1	3
FCHSD1	APMS;Array	2	pubmed:29513927	1	3
GTSF1	APMS;Array	2	pubmed:29513927	1	3
HSPA1A	CoIP;Wblot	2	pubmed:29519959	1	3
HSPD1	Enzyme;General	2	pubmed:17584768	1	3
ITGB3BP	APMS;Array	2	pubmed:29513927	1	3
JHY	APMS;Array	2	pubmed:29513927	1	3
KCTD18	APMS;Array	2	pubmed:29513927	1	3
KDM4D	APMS;Array	2	pubmed:29513927	1	3
KLC2	APMS;Array	2	pubmed:29513927	1	3
LAMP2	Imaging;CoIP	2	pubmed:23455607	1	3
LATS1	APMS;Array	2	pubmed:29513927	1	3
LMNB1	CoIP	1	pubmed:23075850;pubmed:31046837	2	3
LMNB2	CoIP	1	pubmed:23075850;pubmed:31046837	2	3
MAP2K4	Enzyme;General	2	pubmed:19302196	1	3
MFN2	Imaging;CoIP	2	pubmed:24282027	1	3
MLLT3	APMS;Array	2	pubmed:24510904	1	3
MRGBP	APMS;Array	2	pubmed:24510904	1	3
MRPL28	APMS;Array	2	pubmed:29513927	1	3
MTA1	APMS;Array	2	pubmed:24510904	1	3
NCBP3	APMS;Array	2	pubmed:29513927	1	3
NPM1	CoIP	1	pubmed:23075850;pubmed:31046837	2	3
NSL1	APMS;Array	2	pubmed:24510904	1	3
PADI4	APMS;Array	2	pubmed:24510904	1	3
PDCL	APMS;Array	2	pubmed:29513927	1	3
PHF20L1	APMS;Array	2	pubmed:29513927	1	3
PIK3R1	APMS;Array	2	pubmed:29513927	1	3
PLK1	APMS;Array	2	pubmed:24510904	1	3
POLDIP3	CoIP	1	pubmed:24947832;pubmed:31046837	2	3
POU5F1	APMS;Array	2	pubmed:29513927	1	3
PRKCZ	Enzyme;General	2	pubmed:20949042	1	3
RAB11FIP2	APMS;Array	2	pubmed:24510904	1	3
RAB38	APMS;Fluorescence	2	pubmed:31552791	1	3
RAD51AP1	APMS;Array	2	pubmed:29513927	1	3
RANBP1	CoIP	1	pubmed:23075850;pubmed:31046837	2	3
RANBP2	CoIP	1	pubmed:23075850;pubmed:31046837	2	3
RAPGEF4	APMS;Array	2	pubmed:29513927	1	3
RBBP7	CoIP	1	pubmed:23075850;pubmed:31046837	2	3
RBIS	APMS;Array	2	pubmed:24510904	1	3
RHBDD1	APMS;Array	2	pubmed:29513927	1	3
RIF1	CoIP	1	pubmed:23075850;pubmed:31046837	2	3
RIPK2	Enzyme;General	2	pubmed:20949042	1	3
RIT1	APMS;Array	2	pubmed:29513927	1	3
RPAP3	APMS;Array	2	pubmed:24510904	1	3
RPL14	APMS;Enzyme	2	pubmed:24725412	1	3
RPL23A	APMS;Enzyme	2	pubmed:24725412	1	3
RPS6KB2	APMS;Array	2	pubmed:29513927	1	3
RPSA	CoIP	1	pubmed:24947832;pubmed:31046837	2	3
RUVBL2	CoIP	1	pubmed:23075850;pubmed:31046837	2	3
SCEL	APMS;Array	2	pubmed:29513927	1	3
SH3GL3	Enzyme;General	2	pubmed:22998870	1	3
SKA3	APMS;Array	2	pubmed:29513927	1	3
SMTNL2	APMS;Array	2	pubmed:29513927	1	3
SPATS2	APMS;Array	2	pubmed:29513927	1	3
STAC	APMS;Array	2	pubmed:24510904	1	3
STIP1	APMS;Array	2	pubmed:24510904	1	3
STK24	Enzyme;General	2	pubmed:20949042	1	3
STK25	Enzyme;General	2	pubmed:20949042	1	3
STK3	Enzyme;General	2	pubmed:20949042	1	3
STK40	APMS;Array	2	pubmed:24510904	1	3
STN1	APMS;Array	2	pubmed:29513927	1	3
SUPT4H1	APMS;Array	2	pubmed:29513927	1	3
TAOK3	Enzyme;General	2	pubmed:20949042	1	3
TAS2R60	APMS;Array	2	pubmed:29513927	1	3
TBC1D22B	APMS;Array	2	pubmed:29513927	1	3
TCEA2	APMS;Array	2	pubmed:29513927	1	3
TGIF2LX	APMS;Array	2	pubmed:29513927	1	3
TPR	CoIP	1	pubmed:23075850;pubmed:31046837	2	3
TRAF2	Enzyme;General	2	pubmed:20949042	1	3
TTLL1	APMS;Array	2	pubmed:29513927	1	3
TUBB3	APMS;2Hyb	2	pubmed:24275654	1	3
UBC	Chromatography	1	pubmed:27273569	1	2
UBXN10	APMS;Array	2	pubmed:29513927	1	3
UFD1	APMS;Array	2	pubmed:24510904	1	3
UQCRB	APMS;Array	2	pubmed:29513927	1	3
VASH2	APMS;Array	2	pubmed:24510904	1	3
VGLL4	APMS;Array	2	pubmed:29513927	1	3
VN1R1	APMS;Array	2	pubmed:29513927	1	3
WT1-AS	APMS;Array	2	pubmed:29513927	1	3
XIRP2	APMS;Array	2	pubmed:24510904	1	3
ZAP70	APMS;Array	2	pubmed:29513927	1	3
ZFAND5	APMS;Array	2	pubmed:24510904	1	3
ZMYM5	APMS;Array	2	pubmed:29513927	1	3
SERF1	APMS;Array	2	pubmed:29513927	1	3
VDAC1	CoIP	1	pubmed:21370995;pubmed:31046837	2	3
HIF1A	Enzyme;General	2	pubmed:26751287	1	3
TMPO	CoIP	1	pubmed:23075850;pubmed:31046837	2	3
AARS1	CoIP	1	pubmed:31046837	1	2
AARS2	CoIP	1	pubmed:31046837	1	2
AASDHPPT	CoIP	1	pubmed:31046837	1	2
ABCF1	CoIP	1	pubmed:31046837	1	2
ABHD10	CoIP	1	pubmed:31046837	1	2
ABL1	Array	1	pubmed:24947832	1	2
ABL2	Array	1	pubmed:24947832	1	2
ACACA	CoIP	1	pubmed:31046837	1	2
ACAD9	CoIP	1	pubmed:31046837	1	2
ACADSB	CoIP	1	pubmed:31046837	1	2
ACO1	CoIP	1	pubmed:31046837	1	2
ACOT7	CoIP	1	pubmed:31046837	1	2
ACOT9	CoIP	1	pubmed:31046837	1	2
ACSL3	CoIP	1	pubmed:31046837	1	2
ACSL4	CoIP	1	pubmed:31046837	1	2
ACSL5	APMS	1	pubmed:24725412	1	2
ACTA1	APMS	1	pubmed:24725412	1	2
ACTC1	CoIP	1	pubmed:31046837	1	2
ACTL6A	CoIP	1	pubmed:31046837	1	2
ACTN1	CoIP	1	pubmed:31046837	1	2
ACTN4	CoIP	1	pubmed:31046837	1	2
ACTR1A	CoIP	1	pubmed:31046837	1	2
ACTR1B	APMS	1	pubmed:24725412	1	2
ADSS2	CoIP	1	pubmed:31046837	1	2
AGK	CoIP	1	pubmed:31046837	1	2
AGPS	CoIP	1	pubmed:31046837	1	2
AHCY	CoIP	1	pubmed:31046837	1	2
AHNAK	Xlink	1	pubmed:30021884	1	2
AHSA1	CoIP	1	pubmed:31046837	1	2
AIMP1	CoIP	1	pubmed:31046837	1	2
AK2	CoIP	1	pubmed:31046837	1	2
AK4	CoIP	1	pubmed:31046837	1	2
AK6	CoIP	1	pubmed:31046837	1	2
AKR1B1	CoIP	1	pubmed:31046837	1	2
AKR7A2	CoIP	1	pubmed:31046837	1	2
AKT2	Array	1	pubmed:24947832	1	2
ALB	CoIP	1	pubmed:31046837	1	2
ALDH18A1	CoIP	1	pubmed:31046837	1	2
ALDH1B1	CoIP	1	pubmed:31046837	1	2
ALDH2	CoIP	1	pubmed:31046837	1	2
ALDH7A1	CoIP	1	pubmed:31046837	1	2
ALDH8A1	APMS	1	pubmed:24725412	1	2
ALDH9A1	CoIP	1	pubmed:31046837	1	2
ALDOA	CoIP	1	pubmed:31046837	1	2
ALOX12B	CoIP	1	pubmed:31046837	1	2
AMOT	CoIP	1	pubmed:31046837	1	2
ANAPC1	CoIP	1	pubmed:31046837	1	2
ANKFY1	CoIP	1	pubmed:31046837	1	2
ANKRD17	CoIP	1	pubmed:31046837	1	2
ANP32B	CoIP	1	pubmed:31046837	1	2
ANP32E	CoIP	1	pubmed:31046837	1	2
AP1B1	CoIP	1	pubmed:31046837	1	2
AP1G2	APMS	1	pubmed:24725412	1	2
AP2A2	CoIP	1	pubmed:31046837	1	2
AP3D1	CoIP	1	pubmed:31046837	1	2
AP3M1	CoIP	1	pubmed:31046837	1	2
APEX1	CoIP	1	pubmed:31046837	1	2
API5	CoIP	1	pubmed:31046837	1	2
APOA4	CoIP	1	pubmed:31046837	1	2
APRT	CoIP	1	pubmed:31046837	1	2
ARF3	CoIP	1	pubmed:31046837	1	2
ARF4	CoIP	1	pubmed:31046837	1	2
ARF5	CoIP	1	pubmed:31046837	1	2
ARF6	CoIP	1	pubmed:31046837	1	2
ARG1	CoIP	1	pubmed:31046837	1	2
ARHGAP15	CoIP	1	pubmed:31046837	1	2
ARMT1	CoIP	1	pubmed:31046837	1	2
ARPC1A	CoIP	1	pubmed:31046837	1	2
ASCC3	CoIP	1	pubmed:31046837	1	2
ASNS	CoIP	1	pubmed:31046837	1	2
ATAD1	CoIP	1	pubmed:31046837	1	2
ATAD3A	CoIP	1	pubmed:31046837	1	2
ATAD3B	CoIP	1	pubmed:31046837	1	2
ATG3	CoIP	1	pubmed:31046837	1	2
ATP13A1	CoIP	1	pubmed:31046837	1	2
ATP1A1	CoIP	1	pubmed:31046837	1	2
ATP5F1C	CoIP	1	pubmed:31046837	1	2
ATP5ME	CoIP	1	pubmed:31046837	1	2
ATP6V1A	CoIP	1	pubmed:31046837	1	2
ATP6V1B2	CoIP	1	pubmed:31046837	1	2
ATXN10	CoIP	1	pubmed:31046837	1	2
ATXN2	CoIP	1	pubmed:31046837	1	2
ATXN2L	CoIP	1	pubmed:31046837	1	2
ATXN7L3B	CoIP	1	pubmed:31046837	1	2
AURKC	Array	1	pubmed:24947832	1	2
AZGP1	CoIP	1	pubmed:31046837	1	2
BCAS2	CoIP	1	pubmed:31046837	1	2
BCCIP	CoIP	1	pubmed:31046837	1	2
BCKDK	CoIP	1	pubmed:31046837	1	2
BCL2	Enzyme	1	pubmed:25446991	1	2
BCLAF1	CoIP	1	pubmed:31046837	1	2
BICD2	CoIP	1	pubmed:31046837	1	2
BLMH	CoIP	1	pubmed:31046837	1	2
BPNT1	CoIP	1	pubmed:31046837	1	2
BRIX1	CoIP	1	pubmed:31046837	1	2
BUB3	CoIP	1	pubmed:31046837	1	2
BYSL	CoIP	1	pubmed:31046837	1	2
BZW1	CoIP	1	pubmed:31046837	1	2
C12orf29	CoIP	1	pubmed:31046837	1	2
C1orf35	CoIP	1	pubmed:31046837	1	2
C1orf68	CoIP	1	pubmed:31046837	1	2
C1QBP	CoIP	1	pubmed:31046837	1	2
C9orf64	CoIP	1	pubmed:31046837	1	2
CA2	CoIP	1	pubmed:31046837	1	2
CAD	CoIP	1	pubmed:31046837	1	2
CALML5	APMS	1	pubmed:24725412	1	2
CAMK2G	APMS	1	pubmed:24725412	1	2
CANX	CoIP	1	pubmed:31046837	1	2
CAPN1	CoIP	1	pubmed:31046837	1	2
CAPRIN1	CoIP	1	pubmed:31046837	1	2
CARM1	CoIP	1	pubmed:31046837	1	2
CASP3	CoIP	1	pubmed:31046837	1	2
CAT	CoIP	1	pubmed:31046837	1	2
CBFB	CoIP	1	pubmed:31046837	1	2
CBR1	CoIP	1	pubmed:31046837	1	2
CBSL	CoIP	1	pubmed:31046837	1	2
CCAR1	CoIP	1	pubmed:31046837	1	2
CCDC47	CoIP	1	pubmed:31046837	1	2
CCL21	Array	1	pubmed:24947832	1	2
CCNA2	CoIP	1	pubmed:31046837	1	2
CCT2	CoIP	1	pubmed:31046837	1	2
CCT4	CoIP	1	pubmed:31046837	1	2
CCT8	CoIP	1	pubmed:31046837	1	2
CD2BP2	Array	1	pubmed:24947832	1	2
CDC123	CoIP	1	pubmed:31046837	1	2
CDC23	CoIP	1	pubmed:31046837	1	2
CDC25A	Array	1	pubmed:24947832	1	2
CDC27	CoIP	1	pubmed:31046837	1	2
CDC45	CoIP	1	pubmed:31046837	1	2
CDC73	CoIP	1	pubmed:31046837	1	2
CDK11B	CoIP	1	pubmed:31046837	1	2
CDK12	CoIP	1	pubmed:31046837	1	2
CDK4	CoIP	1	pubmed:31046837	1	2
CDK6	CoIP	1	pubmed:31046837	1	2
CENPF	CoIP	1	pubmed:23075850	1	2
CEP170	CoIP	1	pubmed:31046837	1	2
CEP72	Array	1	pubmed:24947832	1	2
CFAP65	CoIP	1	pubmed:31046837	1	2
CHD1	CoIP	1	pubmed:31046837	1	2
CHERP	Array	1	pubmed:24947832	1	2
CHTOP	CoIP	1	pubmed:31046837	1	2
CIAO1	CoIP	1	pubmed:31046837	1	2
CIAO2B	CoIP	1	pubmed:31046837	1	2
CKAP2	CoIP	1	pubmed:31046837	1	2
CLIC1	CoIP	1	pubmed:31046837	1	2
CLNS1A	CoIP	1	pubmed:24947832	1	2
CLPP	CoIP	1	pubmed:31046837	1	2
CLU	CoIP	1	pubmed:31046837	1	2
CLUH	CoIP	1	pubmed:31046837	1	2
CMPK1	CoIP	1	pubmed:31046837	1	2
CMTR1	CoIP	1	pubmed:31046837	1	2
CNBP	CoIP	1	pubmed:31046837	1	2
CNN3	CoIP	1	pubmed:31046837	1	2
CNOT1	CoIP	1	pubmed:31046837	1	2
COASY	CoIP	1	pubmed:31046837	1	2
COIL	CoIP	1	pubmed:31046837	1	2
COLGALT1	CoIP	1	pubmed:31046837	1	2
COMMD2	CoIP	1	pubmed:31046837	1	2
COPA	CoIP	1	pubmed:31046837	1	2
COPB1	CoIP	1	pubmed:31046837	1	2
COPB2	CoIP	1	pubmed:31046837	1	2
COPE	APMS	1	pubmed:24725412	1	2
COPG1	CoIP	1	pubmed:31046837	1	2
COPS3	CoIP	1	pubmed:31046837	1	2
COPS6	CoIP	1	pubmed:31046837	1	2
COX6C	APMS	1	pubmed:24725412	1	2
CPOX	CoIP	1	pubmed:31046837	1	2
CPSF6	CoIP	1	pubmed:31046837	1	2
CPSF7	CoIP	1	pubmed:31046837	1	2
CPTP	Array	1	pubmed:24947832	1	2
CRABP2	CoIP	1	pubmed:31046837	1	2
CRKL	CoIP	1	pubmed:31046837	1	2
CS	CoIP	1	pubmed:31046837	1	2
CSNK1E	Enzyme	1	pubmed:25500533	1	2
CSNK1G1	Enzyme	1	pubmed:25500533	1	2
CSNK1G2	Enzyme	1	pubmed:25500533	1	2
CSNK1G3	Enzyme	1	pubmed:25500533	1	2
CSNK2A2	CoIP	1	pubmed:31046837	1	2
CSTF1	CoIP	1	pubmed:31046837	1	2
CSTF3	CoIP	1	pubmed:31046837	1	2
CTBP1	CoIP	1	pubmed:31046837	1	2
CTBP2	CoIP	1	pubmed:31046837	1	2
CTNNA1	CoIP	1	pubmed:31046837	1	2
CTNND1	CoIP	1	pubmed:31046837	1	2
CTPS1	CoIP	1	pubmed:31046837	1	2
CTTN	CoIP	1	pubmed:31046837	1	2
CUL1	CoIP	1	pubmed:31046837	1	2
CUL3	CoIP	1	pubmed:31046837	1	2
CUL4B	CoIP	1	pubmed:31046837	1	2
CUL5	CoIP	1	pubmed:31046837	1	2
CWC15	Array	1	pubmed:24947832	1	2
CYB5R3	CoIP	1	pubmed:31046837	1	2
CYC1	CoIP	1	pubmed:31046837	1	2
CYCS	CoIP	1	pubmed:31046837	1	2
CYFIP2	APMS	1	pubmed:24725412	1	2
DAD1	CoIP	1	pubmed:31046837	1	2
DAP3	CoIP	1	pubmed:31046837	1	2
DAPP1	Array	1	pubmed:24947832	1	2
DBR1	CoIP	1	pubmed:31046837	1	2
DCAF7	CoIP	1	pubmed:31046837	1	2
DCAKD	CoIP	1	pubmed:31046837	1	2
DCD	CoIP	1	pubmed:31046837	1	2
DCTN1	CoIP	1	pubmed:31046837	1	2
DCTN4	CoIP	1	pubmed:31046837	1	2
DCXR	CoIP	1	pubmed:31046837	1	2
DDX1	CoIP	1	pubmed:31046837	1	2
DDX21	CoIP	1	pubmed:31046837	1	2
DDX39A	CoIP	1	pubmed:31046837	1	2
DDX39B	CoIP	1	pubmed:31046837	1	2
DDX3X	APMS	1	pubmed:24725412	1	2
DDX42	CoIP	1	pubmed:31046837	1	2
DDX47	CoIP	1	pubmed:31046837	1	2
DDX50	CoIP	1	pubmed:31046837	1	2
DDX54	CoIP	1	pubmed:31046837	1	2
DDX6	CoIP	1	pubmed:31046837	1	2
DEK	CoIP	1	pubmed:31046837	1	2
DFFB	Array	1	pubmed:24947832	1	2
DHCR24	CoIP	1	pubmed:31046837	1	2
DHRS7B	CoIP	1	pubmed:31046837	1	2
DHX30	CoIP	1	pubmed:31046837	1	2
DHX36	CoIP	1	pubmed:31046837	1	2
DHX40	CoIP	1	pubmed:31046837	1	2
DHX57	CoIP	1	pubmed:31046837	1	2
DHX9	CoIP	1	pubmed:31046837	1	2
DIAPH1	APMS	1	pubmed:24725412	1	2
DKC1	CoIP	1	pubmed:31046837	1	2
DLD	CoIP	1	pubmed:31046837	1	2
DLST	CoIP	1	pubmed:31046837	1	2
DNAAF5	CoIP	1	pubmed:31046837	1	2
DNAJB1	CoIP	1	pubmed:31046837	1	2
DNAJC2	CoIP	1	pubmed:31046837	1	2
DNAJC7	CoIP	1	pubmed:31046837	1	2
DNAJC9	CoIP	1	pubmed:31046837	1	2
DNM2	CoIP	1	pubmed:31046837	1	2
DOCK7	CoIP	1	pubmed:31046837	1	2
DPH5	CoIP	1	pubmed:31046837	1	2
DPM3	APMS	1	pubmed:24725412	1	2
DPP9	CoIP	1	pubmed:31046837	1	2
DPYSL3	Array	1	pubmed:24947832	1	2
DRG1	CoIP	1	pubmed:31046837	1	2
DRG2	CoIP	1	pubmed:31046837	1	2
DSC1	CoIP	1	pubmed:31046837	1	2
DSG1	CoIP	1	pubmed:31046837	1	2
DSP	CoIP	1	pubmed:31046837	1	2
DYNC1LI1	CoIP	1	pubmed:31046837	1	2
EARS2	CoIP	1	pubmed:31046837	1	2
EBP	CoIP	1	pubmed:31046837	1	2
ECHDC1	CoIP	1	pubmed:31046837	1	2
ECI1	CoIP	1	pubmed:31046837	1	2
EDC3	CoIP	1	pubmed:31046837	1	2
EDC4	CoIP	1	pubmed:31046837	1	2
EEF1AKNMT	CoIP	1	pubmed:31046837	1	2
EEF1D	CoIP	1	pubmed:24947832	1	2
EEF1E1	CoIP	1	pubmed:31046837	1	2
EFTUD2	APMS	1	pubmed:24725412	1	2
EIF1AX	CoIP	1	pubmed:31046837	1	2
EIF2A	CoIP	1	pubmed:31046837	1	2
EIF2AK2	CoIP	1	pubmed:31046837	1	2
EIF2B1	CoIP	1	pubmed:31046837	1	2
EIF2B2	CoIP	1	pubmed:31046837	1	2
EIF2B3	CoIP	1	pubmed:31046837	1	2
EIF2B5	CoIP	1	pubmed:31046837	1	2
EIF2S1	CoIP	1	pubmed:31046837	1	2
EIF2S3	CoIP	1	pubmed:31046837	1	2
EIF3A	CoIP	1	pubmed:31046837	1	2
EIF3B	CoIP	1	pubmed:31046837	1	2
EIF3CL	CoIP	1	pubmed:31046837	1	2
EIF3D	CoIP	1	pubmed:31046837	1	2
EIF3G	CoIP	1	pubmed:31046837	1	2
EIF3J	CoIP	1	pubmed:24947832	1	2
EIF3K	CoIP	1	pubmed:31046837	1	2
EIF3L	APMS	1	pubmed:24725412	1	2
EIF3M	CoIP	1	pubmed:31046837	1	2
EIF4A2	CoIP	1	pubmed:31046837	1	2
EIF4B	CoIP	1	pubmed:24947832	1	2
EIF5	CoIP	1	pubmed:31046837	1	2
ELAVL1	CoIP	1	pubmed:31046837	1	2
ELOC	CoIP	1	pubmed:31046837	1	2
ELP2	CoIP	1	pubmed:31046837	1	2
EMC1	CoIP	1	pubmed:31046837	1	2
ENO1	CoIP	1	pubmed:31046837	1	2
EOGT	Array	1	pubmed:24947832	1	2
EPB41	CoIP	1	pubmed:31046837	1	2
EPB41L2	CoIP	1	pubmed:31046837	1	2
EPS8L2	Array	1	pubmed:24947832	1	2
ERG	Array	1	pubmed:24947832	1	2
ERLIN1	CoIP	1	pubmed:31046837	1	2
ERLIN2	CoIP	1	pubmed:31046837	1	2
ERO1A	CoIP	1	pubmed:31046837	1	2
ERP29	CoIP	1	pubmed:31046837	1	2
ERP44	CoIP	1	pubmed:31046837	1	2
ETF1	CoIP	1	pubmed:31046837	1	2
ETFA	CoIP	1	pubmed:31046837	1	2
ETFB	CoIP	1	pubmed:31046837	1	2
ETV5	Array	1	pubmed:24947832	1	2
EWSR1	CoIP	1	pubmed:31046837	1	2
EXOSC10	CoIP	1	pubmed:31046837	1	2
EXOSC4	CoIP	1	pubmed:31046837	1	2
EYA3	CoIP	1	pubmed:31046837	1	2
FAAP24	Array	1	pubmed:24947832	1	2
FABP5	CoIP	1	pubmed:31046837	1	2
FAF2	CoIP	1	pubmed:31046837	1	2
FAM107A	Array	1	pubmed:24947832	1	2
FAM27E3	Array	1	pubmed:24947832	1	2
FAM50A	CoIP	1	pubmed:31046837	1	2
FAM98A	CoIP	1	pubmed:31046837	1	2
FAM98B	CoIP	1	pubmed:31046837	1	2
FARSA	APMS	1	pubmed:24725412	1	2
FARSB	CoIP	1	pubmed:31046837	1	2
FASN	CoIP	1	pubmed:31046837	1	2
FASTKD1	CoIP	1	pubmed:31046837	1	2
FASTKD2	CoIP	1	pubmed:31046837	1	2
FBL	CoIP	1	pubmed:31046837	1	2
FDPS	CoIP	1	pubmed:31046837	1	2
FH	CoIP	1	pubmed:31046837	1	2
FIS1	CoIP	1	pubmed:22639965	1	2
FKBP4	CoIP	1	pubmed:31046837	1	2
FLAD1	CoIP	1	pubmed:31046837	1	2
FLG	CoIP	1	pubmed:31046837	1	2
FLG2	CoIP	1	pubmed:31046837	1	2
FLII	CoIP	1	pubmed:31046837	1	2
FLNA	CoIP	1	pubmed:31046837	1	2
FLNB	CoIP	1	pubmed:31046837	1	2
FLNC	CoIP	1	pubmed:31046837	1	2
FMR1	CoIP	1	pubmed:31046837	1	2
FRG1	CoIP	1	pubmed:31046837	1	2
FSCN1	CoIP	1	pubmed:31046837	1	2
FTSJ3	CoIP	1	pubmed:31046837	1	2
FXR2	CoIP	1	pubmed:31046837	1	2
FZD5	Imaging	1	pubmed:22899650	1	2
G3BP1	CoIP	1	pubmed:31046837	1	2
GALK1	CoIP	1	pubmed:31046837	1	2
GAPDH	CoIP	1	pubmed:31046837	1	2
GARS1	CoIP	1	pubmed:31046837	1	2
GCAT	CoIP	1	pubmed:31046837	1	2
GCLM	CoIP	1	pubmed:31046837	1	2
GDI1	CoIP	1	pubmed:31046837	1	2
GEMIN5	CoIP	1	pubmed:31046837	1	2
GEMIN8	Array	1	pubmed:24947832	1	2
GFPT1	CoIP	1	pubmed:31046837	1	2
GGCT	CoIP	1	pubmed:31046837	1	2
GIMAP8	Array	1	pubmed:24947832	1	2
GLMN	CoIP	1	pubmed:31046837	1	2
GMPPA	CoIP	1	pubmed:31046837	1	2
GMPS	CoIP	1	pubmed:31046837	1	2
GNAI3	CoIP	1	pubmed:31046837	1	2
GNB2	CoIP	1	pubmed:31046837	1	2
GOLGB1	CoIP	1	pubmed:31046837	1	2
GORASP2	CoIP	1	pubmed:31046837	1	2
GPBP1L1	Array	1	pubmed:24947832	1	2
GRN	CoIP	1	pubmed:31046837	1	2
GSDMA	CoIP	1	pubmed:31046837	1	2
GSTM3	CoIP	1	pubmed:31046837	1	2
GTF2B	CoIP	1	pubmed:31046837	1	2
GTF2H2	CoIP	1	pubmed:31046837	1	2
GTF3C3	CoIP	1	pubmed:31046837	1	2
GTF3C4	CoIP	1	pubmed:31046837	1	2
GTF3C5	CoIP	1	pubmed:31046837	1	2
GTPBP1	CoIP	1	pubmed:31046837	1	2
H1-3	CoIP	1	pubmed:31046837	1	2
H2BC3	APMS	1	pubmed:24725412	1	2
HADHB	CoIP	1	pubmed:31046837	1	2
HAL	CoIP	1	pubmed:31046837	1	2
HARS1	CoIP	1	pubmed:31046837	1	2
HAT1	CoIP	1	pubmed:31046837	1	2
HDAC2	CoIP	1	pubmed:31046837	1	2
HDGFL2	CoIP	1	pubmed:31046837	1	2
HDHD5	CoIP	1	pubmed:31046837	1	2
HEATR3	CoIP	1	pubmed:31046837	1	2
HIBCH	CoIP	1	pubmed:31046837	1	2
HIC1	CoIP	1	pubmed:31046837	1	2
HINT1	CoIP	1	pubmed:31046837	1	2
HK2	CoIP	1	pubmed:31046837	1	2
HM13	CoIP	1	pubmed:31046837	1	2
HMGCS1	CoIP	1	pubmed:31046837	1	2
HMGN2	Array	1	pubmed:24947832	1	2
HNRNPA0	CoIP	1	pubmed:31046837	1	2
HNRNPA2B1	CoIP	1	pubmed:31046837	1	2
HNRNPA3	CoIP	1	pubmed:31046837	1	2
HNRNPD	CoIP	1	pubmed:31046837	1	2
HNRNPH2	CoIP	1	pubmed:31046837	1	2
HNRNPH3	APMS	1	pubmed:24725412	1	2
HNRNPL	CoIP	1	pubmed:31046837	1	2
HNRNPR	APMS	1	pubmed:24725412	1	2
HNRNPU	CoIP	1	pubmed:31046837	1	2
HOGA1	Array	1	pubmed:24947832	1	2
HPRT1	CoIP	1	pubmed:31046837	1	2
HPX	CoIP	1	pubmed:31046837	1	2
HRNR	CoIP	1	pubmed:31046837	1	2
HSD17B11	CoIP	1	pubmed:31046837	1	2
HSDL2	CoIP	1	pubmed:31046837	1	2
HSP90B1	CoIP	1	pubmed:31046837	1	2
HSPA4L	CoIP	1	pubmed:31046837	1	2
HSPBP1	CoIP	1	pubmed:31046837	1	2
HTATSF1	CoIP	1	pubmed:31046837	1	2
HTT	CoIP	1	pubmed:31046837	1	2
HYOU1	CoIP	1	pubmed:31046837	1	2
IARS2	CoIP	1	pubmed:31046837	1	2
IDE	CoIP	1	pubmed:31046837	1	2
IDH2	CoIP	1	pubmed:31046837	1	2
IDH3A	CoIP	1	pubmed:31046837	1	2
IDH3G	CoIP	1	pubmed:31046837	1	2
IDI1	CoIP	1	pubmed:31046837	1	2
IGF2BP1	CoIP	1	pubmed:31046837	1	2
IGF2BP3	CoIP	1	pubmed:31046837	1	2
IGHA1	APMS	1	pubmed:24725412	1	2
IGKC	APMS	1	pubmed:24725412	1	2
IMMT	CoIP	1	pubmed:31046837	1	2
IMPDH2	CoIP	1	pubmed:31046837	1	2
INTS13	CoIP	1	pubmed:31046837	1	2
IPO11	CoIP	1	pubmed:31046837	1	2
IPO5	APMS	1	pubmed:24725412	1	2
IPO7	CoIP	1	pubmed:31046837	1	2
IPO8	CoIP	1	pubmed:31046837	1	2
IPO9	CoIP	1	pubmed:31046837	1	2
IQGAP3	APMS	1	pubmed:24725412	1	2
IRAK1BP1	Array	1	pubmed:24947832	1	2
IRS1	Array	1	pubmed:24947832	1	2
IRS4	CoIP	1	pubmed:31046837	1	2
ITPA	CoIP	1	pubmed:31046837	1	2
KARS1	CoIP	1	pubmed:31046837	1	2
KDELR1	CoIP	1	pubmed:31046837	1	2
KHDRBS1	CoIP	1	pubmed:31046837	1	2
KHSRP	APMS	1	pubmed:24725412	1	2
KIF21A	CoIP	1	pubmed:31046837	1	2
KIFBP	CoIP	1	pubmed:31046837	1	2
KNTC1	CoIP	1	pubmed:31046837	1	2
KPNA4	CoIP	1	pubmed:31046837	1	2
KPRP	CoIP	1	pubmed:31046837	1	2
KRT10	CoIP	1	pubmed:31046837	1	2
KRT14	CoIP	1	pubmed:31046837	1	2
KRT16	CoIP	1	pubmed:31046837	1	2
KRT17	CoIP	1	pubmed:31046837	1	2
KRT2	CoIP	1	pubmed:31046837	1	2
KRT5	CoIP	1	pubmed:31046837	1	2
KRT6B	CoIP	1	pubmed:31046837	1	2
KRT73	CoIP	1	pubmed:31046837	1	2
KRT78	CoIP	1	pubmed:31046837	1	2
KRT8	CoIP	1	pubmed:31046837	1	2
KRT80	CoIP	1	pubmed:31046837	1	2
KRT9	CoIP	1	pubmed:31046837	1	2
KTN1	CoIP	1	pubmed:31046837	1	2
L3MBTL3	2Hyb	1	pubmed:19001729	1	2
LARP1	CoIP	1	pubmed:31046837	1	2
LARS2	CoIP	1	pubmed:31046837	1	2
LBR	APMS	1	pubmed:24725412	1	2
LDHAL6A	APMS	1	pubmed:24725412	1	2
LETM1	CoIP	1	pubmed:31046837	1	2
LIG3	CoIP	1	pubmed:31046837	1	2
LIMS2	Array	1	pubmed:24947832	1	2
LMF2	CoIP	1	pubmed:31046837	1	2
LMNA	CoIP	1	pubmed:23075850	1	2
LPCAT1	CoIP	1	pubmed:31046837	1	2
LRBA	CoIP	1	pubmed:31046837	1	2
LRRC40	CoIP	1	pubmed:31046837	1	2
LRRC59	CoIP	1	pubmed:31046837	1	2
LTV1	CoIP	1	pubmed:31046837	1	2
LUC7L2	CoIP	1	pubmed:31046837	1	2
LYPLA2	CoIP	1	pubmed:31046837	1	2
LYPLAL1	CoIP	1	pubmed:31046837	1	2
LYZ	CoIP	1	pubmed:31046837	1	2
MACROD1	CoIP	1	pubmed:31046837	1	2
MAD2L1	CoIP	1	pubmed:31046837	1	2
MAIP1	CoIP	1	pubmed:31046837	1	2
MAP2K1	CoIP	1	pubmed:31046837	1	2
MAP2K2	CoIP	1	pubmed:31046837	1	2
MAPK8IP2	CoIP	1	pubmed:20173330	1	2
MAPRE1	CoIP	1	pubmed:31046837	1	2
MARK2	CoIP	1	pubmed:31046837	1	2
MAT2A	CoIP	1	pubmed:31046837	1	2
MATR3	CoIP	1	pubmed:23075850	1	2
MAZ	CoIP	1	pubmed:31046837	1	2
MCCC2	CoIP	1	pubmed:31046837	1	2
MCM2	CoIP	1	pubmed:31046837	1	2
MCM3	APMS	1	pubmed:24725412	1	2
MCM6	CoIP	1	pubmed:31046837	1	2
MCMBP	CoIP	1	pubmed:31046837	1	2
MDH1	CoIP	1	pubmed:31046837	1	2
ME2	CoIP	1	pubmed:31046837	1	2
METAP1	CoIP	1	pubmed:31046837	1	2
METAP2	CoIP	1	pubmed:31046837	1	2
METTL2B	CoIP	1	pubmed:31046837	1	2
MGST1	CoIP	1	pubmed:31046837	1	2
MICOS13	CoIP	1	pubmed:31046837	1	2
MIF	CoIP	1	pubmed:31046837	1	2
MIPEP	CoIP	1	pubmed:31046837	1	2
MKI67	CoIP	1	pubmed:23075850	1	2
MKNK2	Array	1	pubmed:24947832	1	2
MOB1B	CoIP	1	pubmed:31046837	1	2
MOV10	CoIP	1	pubmed:31046837	1	2
MPP6	CoIP	1	pubmed:31046837	1	2
MRI1	CoIP	1	pubmed:31046837	1	2
MRNIP	Array	1	pubmed:24947832	1	2
MRPL10	CoIP	1	pubmed:31046837	1	2
MRPL13	CoIP	1	pubmed:31046837	1	2
MRPL14	CoIP	1	pubmed:31046837	1	2
MRPL16	CoIP	1	pubmed:31046837	1	2
MRPL2	CoIP	1	pubmed:31046837	1	2
MRPL20	CoIP	1	pubmed:31046837	1	2
MRPL21	CoIP	1	pubmed:31046837	1	2
MRPL27	CoIP	1	pubmed:31046837	1	2
MRPL37	CoIP	1	pubmed:31046837	1	2
MRPL38	CoIP	1	pubmed:31046837	1	2
MRPL39	CoIP	1	pubmed:31046837	1	2
MRPL43	CoIP	1	pubmed:31046837	1	2
MRPL44	CoIP	1	pubmed:31046837	1	2
MRPL47	CoIP	1	pubmed:31046837	1	2
MRPL58	CoIP	1	pubmed:31046837	1	2
MRPL9	CoIP	1	pubmed:31046837	1	2
MRPS16	CoIP	1	pubmed:31046837	1	2
MRPS21	CoIP	1	pubmed:31046837	1	2
MRPS22	CoIP	1	pubmed:31046837	1	2
MRPS25	CoIP	1	pubmed:31046837	1	2
MRPS26	CoIP	1	pubmed:31046837	1	2
MRPS27	CoIP	1	pubmed:31046837	1	2
MRPS31	CoIP	1	pubmed:31046837	1	2
MRPS35	CoIP	1	pubmed:31046837	1	2
MRPS5	CoIP	1	pubmed:31046837	1	2
MRPS6	CoIP	1	pubmed:31046837	1	2
MRPS9	CoIP	1	pubmed:31046837	1	2
MSH5	APMS	1	pubmed:24725412	1	2
MSH6	CoIP	1	pubmed:31046837	1	2
MSI1	CoIP	1	pubmed:31046837	1	2
MSTO1	CoIP	1	pubmed:31046837	1	2
MTA2	CoIP	1	pubmed:31046837	1	2
MTCH2	CoIP	1	pubmed:31046837	1	2
MTDH	CoIP	1	pubmed:31046837	1	2
MTOR	CoIP	1	pubmed:31046837	1	2
MTREX	CoIP	1	pubmed:31046837	1	2
MTX3	CoIP	1	pubmed:31046837	1	2
MYBBP1A	CoIP	1	pubmed:31046837	1	2
MYDGF	CoIP	1	pubmed:31046837	1	2
MYH10	CoIP	1	pubmed:31046837	1	2
MYH14	CoIP	1	pubmed:31046837	1	2
MYH2	CoIP	1	pubmed:31046837	1	2
MYH9	CoIP	1	pubmed:31046837	1	2
MYL1	APMS	1	pubmed:24725412	1	2
NAA10	CoIP	1	pubmed:31046837	1	2
NAA15	CoIP	1	pubmed:31046837	1	2
NAA50	CoIP	1	pubmed:31046837	1	2
NAE1	CoIP	1	pubmed:31046837	1	2
NAF1	CoIP	1	pubmed:31046837	1	2
NAP1L4	CoIP	1	pubmed:23075850	1	2
NARS1	CoIP	1	pubmed:31046837	1	2
NASP	CoIP	1	pubmed:31046837	1	2
NAT1	APMS	1	pubmed:24725412	1	2
NAT10	CoIP	1	pubmed:31046837	1	2
NCAPD3	CoIP	1	pubmed:31046837	1	2
NCBP1	CoIP	1	pubmed:31046837	1	2
NCCRP1	CoIP	1	pubmed:31046837	1	2
NCKAP1	CoIP	1	pubmed:31046837	1	2
NDUFA13	CoIP	1	pubmed:31046837	1	2
NDUFA4	CoIP	1	pubmed:31046837	1	2
NDUFA6	CoIP	1	pubmed:31046837	1	2
NDUFA9	CoIP	1	pubmed:31046837	1	2
NDUFAF3	CoIP	1	pubmed:31046837	1	2
NDUFB4	APMS	1	pubmed:24725412	1	2
NDUFS1	CoIP	1	pubmed:31046837	1	2
NDUFS2	CoIP	1	pubmed:31046837	1	2
NDUFS3	CoIP	1	pubmed:31046837	1	2
NDUFS7	CoIP	1	pubmed:31046837	1	2
NDUFS8	CoIP	1	pubmed:31046837	1	2
NDUFV1	CoIP	1	pubmed:31046837	1	2
NEFL	CoIP	1	pubmed:31046837	1	2
NEK4	CoIP	1	pubmed:25798074	1	2
NEK6	CoIP	1	pubmed:31046837	1	2
NELFB	CoIP	1	pubmed:31046837	1	2
NEMF	CoIP	1	pubmed:31046837	1	2
NHLRC2	CoIP	1	pubmed:31046837	1	2
NIBAN2	CoIP	1	pubmed:31046837	1	2
NIPSNAP1	CoIP	1	pubmed:31046837	1	2
NIPSNAP2	CoIP	1	pubmed:31046837	1	2
NKAP	CoIP	1	pubmed:31046837	1	2
NME1	CoIP	1	pubmed:31046837	1	2
NME7	CoIP	1	pubmed:31046837	1	2
NMT1	CoIP	1	pubmed:31046837	1	2
NOC4L	CoIP	1	pubmed:31046837	1	2
NOMO2	APMS	1	pubmed:24725412	1	2
NOP58	CoIP	1	pubmed:31046837	1	2
NPEPPS	CoIP	1	pubmed:31046837	1	2
NRDC	CoIP	1	pubmed:31046837	1	2
NSDHL	CoIP	1	pubmed:31046837	1	2
NSF	CoIP	1	pubmed:31046837	1	2
NSUN2	CoIP	1	pubmed:31046837	1	2
NT5DC1	CoIP	1	pubmed:31046837	1	2
NT5DC2	CoIP	1	pubmed:31046837	1	2
NUDC	CoIP	1	pubmed:31046837	1	2
NUDCD1	CoIP	1	pubmed:31046837	1	2
NUDT19	CoIP	1	pubmed:31046837	1	2
NUDT2	CoIP	1	pubmed:31046837	1	2
NUMA1	CoIP	1	pubmed:23075850	1	2
NUP153	CoIP	1	pubmed:23075850	1	2
NUP155	CoIP	1	pubmed:31046837	1	2
NUP188	CoIP	1	pubmed:31046837	1	2
NUP205	CoIP	1	pubmed:31046837	1	2
NUP50	CoIP	1	pubmed:23075850	1	2
NUP62	CoIP	1	pubmed:23075850	1	2
NUP88	CoIP	1	pubmed:31046837	1	2
NUP93	CoIP	1	pubmed:31046837	1	2
NUP98	CoIP	1	pubmed:31046837	1	2
NUTF2	CoIP	1	pubmed:31046837	1	2
NXF1	CoIP	1	pubmed:31046837	1	2
NXN	CoIP	1	pubmed:31046837	1	2
OAT	CoIP	1	pubmed:31046837	1	2
OBI1	Array	1	pubmed:24947832	1	2
OCRL	CoIP	1	pubmed:31046837	1	2
OGA	CoIP	1	pubmed:31046837	1	2
OGT	CoIP	1	pubmed:31046837	1	2
ORC3	CoIP	1	pubmed:31046837	1	2
OSBP	CoIP	1	pubmed:31046837	1	2
OTUB2	CoIP	1	pubmed:31046837	1	2
OTUD4	CoIP	1	pubmed:31046837	1	2
OXSR1	CoIP	1	pubmed:31046837	1	2
PABPC1	CoIP	1	pubmed:31046837	1	2
PAF1	CoIP	1	pubmed:31046837	1	2
PAFAH1B1	CoIP	1	pubmed:31046837	1	2
PAICS	CoIP	1	pubmed:31046837	1	2
PAK1	APMS	1	pubmed:21454543	1	2
PAPSS1	CoIP	1	pubmed:31046837	1	2
PARK7	CoIP	1	pubmed:31046837	1	2
PARP1	CoIP	1	pubmed:31046837	1	2
PBDC1	CoIP	1	pubmed:31046837	1	2
PBK	CoIP	1	pubmed:31046837	1	2
PCBP2	CoIP	1	pubmed:31046837	1	2
PCK2	CoIP	1	pubmed:31046837	1	2
PCNP	CoIP	1	pubmed:31046837	1	2
PDCD4	Array	1	pubmed:24947832	1	2
PDE12	CoIP	1	pubmed:31046837	1	2
PDHA1	CoIP	1	pubmed:31046837	1	2
PDHB	CoIP	1	pubmed:31046837	1	2
PDIA3	CoIP	1	pubmed:31046837	1	2
PDIA4	CoIP	1	pubmed:31046837	1	2
PDIA6	CoIP	1	pubmed:31046837	1	2
PDXP	CoIP	1	pubmed:31046837	1	2
PES1	CoIP	1	pubmed:31046837	1	2
PFKL	CoIP	1	pubmed:31046837	1	2
PFKM	CoIP	1	pubmed:31046837	1	2
PFN1	CoIP	1	pubmed:31046837	1	2
PGAM5	CoIP	1	pubmed:31046837	1	2
PGD	CoIP	1	pubmed:31046837	1	2
PGK1	CoIP	1	pubmed:31046837	1	2
PGM1	CoIP	1	pubmed:31046837	1	2
PGM2	CoIP	1	pubmed:31046837	1	2
PGM3	APMS	1	pubmed:24725412	1	2
PGP	CoIP	1	pubmed:31046837	1	2
PHB2	CoIP	1	pubmed:31046837	1	2
PHGDH	CoIP	1	pubmed:31046837	1	2
PIGT	CoIP	1	pubmed:31046837	1	2
PIP5K1A	CoIP	1	pubmed:31046837	1	2
PISD	CoIP	1	pubmed:31046837	1	2
PITRM1	CoIP	1	pubmed:31046837	1	2
PKD1	CoIP	1	pubmed:31046837	1	2
PKN2	CoIP	1	pubmed:31046837	1	2
PKP1	CoIP	1	pubmed:31046837	1	2
PLOD1	CoIP	1	pubmed:31046837	1	2
PLS1	CoIP	1	pubmed:31046837	1	2
PLS3	CoIP	1	pubmed:31046837	1	2
PML	CoIP	1	pubmed:23075850	1	2
PMPCA	CoIP	1	pubmed:31046837	1	2
PMVK	CoIP	1	pubmed:31046837	1	2
POF1B	CoIP	1	pubmed:31046837	1	2
POFUT1	CoIP	1	pubmed:31046837	1	2
POLR1C	CoIP	1	pubmed:31046837	1	2
POLR2B	CoIP	1	pubmed:31046837	1	2
POLR2H	CoIP	1	pubmed:31046837	1	2
POLR2L	CoIP	1	pubmed:31046837	1	2
POLR3A	CoIP	1	pubmed:31046837	1	2
POLRMT	CoIP	1	pubmed:31046837	1	2
PPA1	CoIP	1	pubmed:31046837	1	2
PPA2	CoIP	1	pubmed:31046837	1	2
PPAT	CoIP	1	pubmed:31046837	1	2
PPFIA1	CoIP	1	pubmed:31046837	1	2
PPIB	CoIP	1	pubmed:31046837	1	2
PPIL1	CoIP	1	pubmed:31046837	1	2
PPIL4	CoIP	1	pubmed:31046837	1	2
PPM1H	CoIP	1	pubmed:31663853	1	2
PPME1	CoIP	1	pubmed:31046837	1	2
PPP1CB	Imaging	1	pubmed:23937259	1	2
PPP1CC	Imaging	1	pubmed:23937259	1	2
PPP4R3A	Array	1	pubmed:24947832	1	2
PPP6C	CoIP	1	pubmed:31046837	1	2
PPP6R3	CoIP	1	pubmed:31046837	1	2
PRDX1	CoIP	1	pubmed:31046837	1	2
PREPL	CoIP	1	pubmed:31046837	1	2
PRKAR1A	CoIP	1	pubmed:31046837	1	2
PRKAR2B	CoIP	1	pubmed:31046837	1	2
PRKCI	CoIP	1	pubmed:31046837	1	2
PRKRA	CoIP	1	pubmed:31046837	1	2
PRMT1	CoIP	1	pubmed:31046837	1	2
PRMT5	CoIP	1	pubmed:31046837	1	2
PRPF19	CoIP	1	pubmed:31046837	1	2
PRPF31	CoIP	1	pubmed:31046837	1	2
PRPF40A	CoIP	1	pubmed:31046837	1	2
PRPF8	CoIP	1	pubmed:31046837	1	2
PRPS1	CoIP	1	pubmed:31046837	1	2
PRPSAP2	CoIP	1	pubmed:24947832	1	2
PRRC2C	CoIP	1	pubmed:31046837	1	2
PRTFDC1	CoIP	1	pubmed:31046837	1	2
PSMA1	CoIP	1	pubmed:31046837	1	2
PSMA3	CoIP	1	pubmed:31046837	1	2
PSMA4	CoIP	1	pubmed:31046837	1	2
PSMB1	CoIP	1	pubmed:31046837	1	2
PSMB2	CoIP	1	pubmed:31046837	1	2
PSMB3	CoIP	1	pubmed:31046837	1	2
PSMB4	CoIP	1	pubmed:31046837	1	2
PSMB5	CoIP	1	pubmed:31046837	1	2
PSMB6	CoIP	1	pubmed:31046837	1	2
PSMC3	CoIP	1	pubmed:31046837	1	2
PSMC4	CoIP	1	pubmed:31046837	1	2
PSMC5	CoIP	1	pubmed:31046837	1	2
PSMD10	CoIP	1	pubmed:31046837	1	2
PSMD14	CoIP	1	pubmed:31046837	1	2
PSMD3	CoIP	1	pubmed:31046837	1	2
PSMD4	CoIP	1	pubmed:31046837	1	2
PSMD5	APMS	1	pubmed:24725412	1	2
PSMG1	Array	1	pubmed:24947832	1	2
PSPC1	CoIP	1	pubmed:31046837	1	2
PTBP1	CoIP	1	pubmed:31046837	1	2
PTGS2	APMS	1	pubmed:24725412	1	2
PTPN1	CoIP	1	pubmed:31046837	1	2
PTPN11	CoIP	1	pubmed:31046837	1	2
PTPN23	2Hyb	1	pubmed:19001729	1	2
PUM1	CoIP	1	pubmed:31046837	1	2
PYCR1	APMS	1	pubmed:24725412	1	2
PYGL	CoIP	1	pubmed:31046837	1	2
PYM1	Array	1	pubmed:24947832	1	2
QARS1	CoIP	1	pubmed:31046837	1	2
QPCTL	CoIP	1	pubmed:24947832	1	2
RAB12	CoIP	1	pubmed:26824392	1	2
RAB35	CoIP	1	pubmed:31046837	1	2
RAB3C	CoIP	1	pubmed:31046837	1	2
RAB3GAP2	CoIP	1	pubmed:31046837	1	2
RABGGTB	CoIP	1	pubmed:31046837	1	2
RAD50	CoIP	1	pubmed:31046837	1	2
RALYL	2Hyb	1	pubmed:19001729	1	2
RANGAP1	CoIP	1	pubmed:31046837	1	2
RARS1	CoIP	1	pubmed:31046837	1	2
RBBP4	CoIP	1	pubmed:23075850	1	2
RBBP6	CoIP	1	pubmed:23075850	1	2
RBBP8	Array	1	pubmed:24947832	1	2
RBM14	CoIP	1	pubmed:31046837	1	2
RBM22	CoIP	1	pubmed:31046837	1	2
RBM25	CoIP	1	pubmed:31046837	1	2
RBM42	CoIP	1	pubmed:31046837	1	2
RCN2	CoIP	1	pubmed:31046837	1	2
RECQL	CoIP	1	pubmed:31046837	1	2
REPS1	CoIP	1	pubmed:31046837	1	2
RFC1	CoIP	1	pubmed:31046837	1	2
RFC4	CoIP	1	pubmed:31046837	1	2
RGS1	Array	1	pubmed:24947832	1	2
RHNO1	Array	1	pubmed:24947832	1	2
RHOT1	CoIP	1	pubmed:31046837	1	2
RIC8A	CoIP	1	pubmed:31046837	1	2
RING1	CoIP	1	pubmed:31046837	1	2
RIOK1	CoIP	1	pubmed:31046837	1	2
RIOX2	CoIP	1	pubmed:31046837	1	2
RNF20	CoIP	1	pubmed:31046837	1	2
RNF40	CoIP	1	pubmed:31046837	1	2
ROCK2	CoIP	1	pubmed:31046837	1	2
RPA1	CoIP	1	pubmed:31046837	1	2
RPL10	CoIP	1	pubmed:31046837	1	2
RPL17	Enzyme	1	pubmed:24725412	1	2
RPL18A	CoIP	1	pubmed:31046837	1	2
RPL22	CoIP	1	pubmed:31046837	1	2
RPL26	CoIP	1	pubmed:31046837	1	2
RPL27A	CoIP	1	pubmed:31046837	1	2
RPL28	CoIP	1	pubmed:31046837	1	2
RPL35	CoIP	1	pubmed:31046837	1	2
RPL35A	CoIP	1	pubmed:31046837	1	2
RPL36	CoIP	1	pubmed:31046837	1	2
RPL36AL	CoIP	1	pubmed:31046837	1	2
RPL37A	CoIP	1	pubmed:31046837	1	2
RPL39	Enzyme	1	pubmed:24725412	1	2
RPL7A	CoIP	1	pubmed:31046837	1	2
RPL8	CoIP	1	pubmed:31046837	1	2
RPLP2	CoIP	1	pubmed:31046837	1	2
RPN1	CoIP	1	pubmed:31046837	1	2
RPP25	2Hyb	1	pubmed:32814053	1	2
RPP30	CoIP	1	pubmed:31046837	1	2
RPP38	CoIP	1	pubmed:31046837	1	2
RPS10	CoIP	1	pubmed:31046837	1	2
RPS12	CoIP	1	pubmed:31046837	1	2
RPS17	CoIP	1	pubmed:31046837	1	2
RPS24	CoIP	1	pubmed:31046837	1	2
RPS25	CoIP	1	pubmed:31046837	1	2
RPS26	CoIP	1	pubmed:31046837	1	2
RPS27A	CoIP	1	pubmed:31046837	1	2
RPS29	CoIP	1	pubmed:31046837	1	2
RPS4X	CoIP	1	pubmed:31046837	1	2
RPS4Y1	APMS	1	pubmed:24725412	1	2
RPS6KA3	CoIP	1	pubmed:31046837	1	2
RPS9	CoIP	1	pubmed:31046837	1	2
RPTOR	CoIP	1	pubmed:31046837	1	2
RRM1	CoIP	1	pubmed:31046837	1	2
RTCB	CoIP	1	pubmed:31046837	1	2
RUFY1	CoIP	1	pubmed:31046837	1	2
S100A8	CoIP	1	pubmed:31046837	1	2
SACM1L	CoIP	1	pubmed:31046837	1	2
SAFB	CoIP	1	pubmed:23075850	1	2
SAFB2	CoIP	1	pubmed:23075850	1	2
SART3	CoIP	1	pubmed:31046837	1	2
SBSN	CoIP	1	pubmed:31046837	1	2
SCAMP3	CoIP	1	pubmed:31046837	1	2
SCCPDH	CoIP	1	pubmed:31046837	1	2
SCO2	CoIP	1	pubmed:31046837	1	2
SDAD1	CoIP	1	pubmed:31046837	1	2
SDHA	CoIP	1	pubmed:31046837	1	2
SDHB	CoIP	1	pubmed:31046837	1	2
SEC11A	CoIP	1	pubmed:31046837	1	2
SEC22B	CoIP	1	pubmed:31046837	1	2
SEC23B	CoIP	1	pubmed:31046837	1	2
SEC24A	CoIP	1	pubmed:31046837	1	2
SEC24C	CoIP	1	pubmed:31046837	1	2
SEPTIN2	CoIP	1	pubmed:31046837	1	2
SEPTIN8	CoIP	1	pubmed:31046837	1	2
SEPTIN9	CoIP	1	pubmed:31046837	1	2
SERBP1	CoIP	1	pubmed:31046837	1	2
SERPINB12	CoIP	1	pubmed:31046837	1	2
SERPINH1	CoIP	1	pubmed:31046837	1	2
SESN2	CoIP	1	pubmed:31046837	1	2
SETSIP	CoIP	1	pubmed:31046837	1	2
SF1	CoIP	1	pubmed:31046837	1	2
SF3A1	CoIP	1	pubmed:31046837	1	2
SF3B5	CoIP	1	pubmed:31046837	1	2
SF3B6	CoIP	1	pubmed:31046837	1	2
SFPQ	CoIP	1	pubmed:31046837	1	2
SFXN4	CoIP	1	pubmed:31046837	1	2
SGPL1	CoIP	1	pubmed:31046837	1	2
SHMT2	CoIP	1	pubmed:31046837	1	2
SLC12A2	CoIP	1	pubmed:31046837	1	2
SLC16A1	CoIP	1	pubmed:31046837	1	2
SLC1A5	CoIP	1	pubmed:31046837	1	2
SLC30A7	CoIP	1	pubmed:31046837	1	2
SLC7A5	CoIP	1	pubmed:31046837	1	2
SLFN5	APMS	1	pubmed:24725412	1	2
SLIRP	CoIP	1	pubmed:31046837	1	2
SLK	CoIP	1	pubmed:31046837	1	2
SMAP1	APMS	1	pubmed:24725412	1	2
SMARCA5	CoIP	1	pubmed:31046837	1	2
SMC1A	CoIP	1	pubmed:31046837	1	2
SMC2	CoIP	1	pubmed:31046837	1	2
SMC4	CoIP	1	pubmed:31046837	1	2
SMPD4	CoIP	1	pubmed:31046837	1	2
SMS	CoIP	1	pubmed:31046837	1	2
SNRNP200	CoIP	1	pubmed:31046837	1	2
SNRNP70	CoIP	1	pubmed:31046837	1	2
SNRPA1	CoIP	1	pubmed:31046837	1	2
SNRPB2	CoIP	1	pubmed:31046837	1	2
SNRPD1	CoIP	1	pubmed:31046837	1	2
SNRPD2	CoIP	1	pubmed:31046837	1	2
SNRPD3	CoIP	1	pubmed:31046837	1	2
SNRPE	CoIP	1	pubmed:31046837	1	2
SNX27	CoIP	1	pubmed:31046837	1	2
SNX3	CoIP	1	pubmed:31046837	1	2
SNX9	Array	1	pubmed:24947832	1	2
SON	CoIP	1	pubmed:31046837	1	2
SP100	Array	1	pubmed:24947832	1	2
SPATA22	2Hyb	1	pubmed:32814053	1	2
SPATA24	Array	1	pubmed:24947832	1	2
SPIN1	CoIP	1	pubmed:24947832	1	2
SPRR1B	CoIP	1	pubmed:31046837	1	2
SRM	CoIP	1	pubmed:31046837	1	2
SRP14	CoIP	1	pubmed:31046837	1	2
SRP54	CoIP	1	pubmed:31046837	1	2
SRP68	CoIP	1	pubmed:31046837	1	2
SRP9	CoIP	1	pubmed:31046837	1	2
SRPRA	CoIP	1	pubmed:31046837	1	2
SRPRB	CoIP	1	pubmed:31046837	1	2
SRRT	CoIP	1	pubmed:31046837	1	2
SRSF11	CoIP	1	pubmed:31046837	1	2
SRSF7	CoIP	1	pubmed:31046837	1	2
SSBP1	CoIP	1	pubmed:31046837	1	2
SSRP1	CoIP	1	pubmed:31046837	1	2
STAT1	CoIP	1	pubmed:31046837	1	2
STK33	Array	1	pubmed:24947832	1	2
STOML2	CoIP	1	pubmed:31046837	1	2
STRAP	CoIP	1	pubmed:31046837	1	2
STRBP	2Hyb	1	pubmed:19001729	1	2
STT3A	CoIP	1	pubmed:31046837	1	2
STT3B	CoIP	1	pubmed:31046837	1	2
STXBP3	CoIP	1	pubmed:31046837	1	2
SUCLG1	CoIP	1	pubmed:31046837	1	2
SUCLG2	CoIP	1	pubmed:31046837	1	2
SUDS3	Array	1	pubmed:24947832	1	2
SUMO2	CoIP	1	pubmed:31046837	1	2
SUPT16H	CoIP	1	pubmed:31046837	1	2
SUPT6H	CoIP	1	pubmed:31046837	1	2
SUPV3L1	CoIP	1	pubmed:31046837	1	2
SURF4	CoIP	1	pubmed:31046837	1	2
TACO1	CoIP	1	pubmed:31046837	1	2
TADA2B	CoIP	1	pubmed:31046837	1	2
TAF4	CoIP	1	pubmed:23075850	1	2
TAF7L	Array	1	pubmed:24947832	1	2
TAGLN2	CoIP	1	pubmed:31046837	1	2
TARDBP	CoIP	1	pubmed:31046837	1	2
TARS1	CoIP	1	pubmed:31046837	1	2
TARS2	CoIP	1	pubmed:31046837	1	2
TBCB	CoIP	1	pubmed:31046837	1	2
TBCE	CoIP	1	pubmed:31046837	1	2
TBL3	CoIP	1	pubmed:31046837	1	2
TCAF1	CoIP	1	pubmed:31046837	1	2
TCERG1	CoIP	1	pubmed:31046837	1	2
TCOF1	CoIP	1	pubmed:31046837	1	2
TCP1	CoIP	1	pubmed:31046837	1	2
TCP10L	Array	1	pubmed:29513927	1	2
TECR	CoIP	1	pubmed:31046837	1	2
TELO2	CoIP	1	pubmed:31046837	1	2
TEX33	Array	1	pubmed:24947832	1	2
TFB2M	CoIP	1	pubmed:31046837	1	2
TFG	CoIP	1	pubmed:31046837	1	2
TGM3	CoIP	1	pubmed:31046837	1	2
THOC1	APMS	1	pubmed:24725412	1	2
THOC2	CoIP	1	pubmed:31046837	1	2
THOC3	CoIP	1	pubmed:31046837	1	2
THOP1	CoIP	1	pubmed:31046837	1	2
THRAP3	CoIP	1	pubmed:31046837	1	2
THUMPD3	CoIP	1	pubmed:31046837	1	2
TIGAR	CoIP	1	pubmed:31046837	1	2
TIMM13	CoIP	1	pubmed:31046837	1	2
TIMM23B	CoIP	1	pubmed:31046837	1	2
TIMM29	CoIP	1	pubmed:31046837	1	2
TIMM44	CoIP	1	pubmed:31046837	1	2
TIPRL	CoIP	1	pubmed:31046837	1	2
TKT	CoIP	1	pubmed:31046837	1	2
TLE4	CoIP	1	pubmed:31046837	1	2
TLN1	CoIP	1	pubmed:31046837	1	2
TM9SF2	CoIP	1	pubmed:31046837	1	2
TM9SF3	CoIP	1	pubmed:31046837	1	2
TMCO1	CoIP	1	pubmed:31046837	1	2
TMEM11	CoIP	1	pubmed:31046837	1	2
TMEM263	CoIP	1	pubmed:31046837	1	2
TMEM97	CoIP	1	pubmed:31046837	1	2
TMPRSS13	CoIP	1	pubmed:31046837	1	2
TMX1	CoIP	1	pubmed:31046837	1	2
TOE1	CoIP	1	pubmed:31046837	1	2
TOMM40	CoIP	1	pubmed:31046837	1	2
TOMM70	CoIP	1	pubmed:31046837	1	2
TP53BP1	CoIP	1	pubmed:23075850	1	2
TPI1	CoIP	1	pubmed:31046837	1	2
TRIB2	Array	1	pubmed:24947832	1	2
TRIM27	CoIP	1	pubmed:31046837	1	2
TRIP13	CoIP	1	pubmed:31046837	1	2
TRMT10C	CoIP	1	pubmed:31046837	1	2
TRMT112	CoIP	1	pubmed:31046837	1	2
TSG101	CoIP	1	pubmed:31046837	1	2
TSN	CoIP	1	pubmed:31046837	1	2
TSR1	CoIP	1	pubmed:31046837	1	2
TTC4	CoIP	1	pubmed:31046837	1	2
TTI1	CoIP	1	pubmed:31046837	1	2
TTK	Array	1	pubmed:24947832	1	2
TUBA1B	APMS	1	pubmed:24275654	1	2
TUBA4A	CoIP	1	pubmed:31046837	1	2
TUBAL3	CoIP	1	pubmed:31046837	1	2
TUBB1	2Hyb	1	pubmed:24275654	1	2
TUBB2B	2Hyb	1	pubmed:24275654	1	2
TUBGCP2	CoIP	1	pubmed:31046837	1	2
TWF2	CoIP	1	pubmed:31046837	1	2
TXNDC17	CoIP	1	pubmed:31046837	1	2
TXNDC5	CoIP	1	pubmed:31046837	1	2
U2AF1	CoIP	1	pubmed:31046837	1	2
U2AF2	CoIP	1	pubmed:31046837	1	2
U2SURP	CoIP	1	pubmed:31046837	1	2
UAP1	CoIP	1	pubmed:31046837	1	2
UBA5	CoIP	1	pubmed:31046837	1	2
UBA6	CoIP	1	pubmed:31046837	1	2
UBAP2	CoIP	1	pubmed:31046837	1	2
UBAP2L	CoIP	1	pubmed:31046837	1	2
UBE2D3	CoIP	1	pubmed:31046837	1	2
UBE2E1	CoIP	1	pubmed:31046837	1	2
UBE2K	CoIP	1	pubmed:31046837	1	2
UBE2M	CoIP	1	pubmed:31046837	1	2
UBE2O	CoIP	1	pubmed:31046837	1	2
UBE2Q1	CoIP	1	pubmed:31046837	1	2
UBE2S	CoIP	1	pubmed:31046837	1	2
UBE2Z	CoIP	1	pubmed:31046837	1	2
UBE3C	APMS	1	pubmed:24725412	1	2
UBE4A	CoIP	1	pubmed:31046837	1	2
UBR4	CoIP	1	pubmed:31046837	1	2
UCHL1	CoIP	1	pubmed:31046837	1	2
UCK2	CoIP	1	pubmed:31046837	1	2
UFL1	CoIP	1	pubmed:31046837	1	2
UGDH	CoIP	1	pubmed:31046837	1	2
UGGT1	CoIP	1	pubmed:31046837	1	2
UHRF1	CoIP	1	pubmed:31046837	1	2
UMPS	CoIP	1	pubmed:31046837	1	2
UNC45A	CoIP	1	pubmed:31046837	1	2
UPF1	CoIP	1	pubmed:31046837	1	2
UQCC1	CoIP	1	pubmed:31046837	1	2
UQCR10	CoIP	1	pubmed:31046837	1	2
UQCRC1	CoIP	1	pubmed:31046837	1	2
UQCRC2	CoIP	1	pubmed:31046837	1	2
UQCRFS1	CoIP	1	pubmed:31046837	1	2
UQCRQ	CoIP	1	pubmed:31046837	1	2
USO1	CoIP	1	pubmed:31046837	1	2
USP10	CoIP	1	pubmed:31046837	1	2
USP15	CoIP	1	pubmed:31046837	1	2
USP24	CoIP	1	pubmed:31046837	1	2
USP7	CoIP	1	pubmed:31046837	1	2
USP9X	CoIP	1	pubmed:31046837	1	2
VDAC3	CoIP	1	pubmed:31046837	1	2
VGF	CoIP	1	pubmed:24947832	1	2
VPS26A	CoIP	1	pubmed:31046837	1	2
VPS35	CoIP	1	pubmed:31046837	1	2
VPS45	CoIP	1	pubmed:31046837	1	2
VTA1	CoIP	1	pubmed:31046837	1	2
WARS1	CoIP	1	pubmed:31046837	1	2
WASF1	APMS	1	pubmed:24725412	1	2
WASF2	APMS	1	pubmed:24725412	1	2
WDR12	CoIP	1	pubmed:31046837	1	2
WDR18	CoIP	1	pubmed:31046837	1	2
WDR26	CoIP	1	pubmed:31046837	1	2
WDR5	APMS	1	pubmed:24725412	1	2
WDR77	CoIP	1	pubmed:31046837	1	2
WDR91	CoIP	1	pubmed:31046837	1	2
WIPF1	Array	1	pubmed:24510904	1	2
WRNIP1	CoIP	1	pubmed:31046837	1	2
XPNPEP1	CoIP	1	pubmed:31046837	1	2
XPO1	CoIP	1	pubmed:31046837	1	2
XRCC5	CoIP	1	pubmed:31046837	1	2
YARS2	CoIP	1	pubmed:31046837	1	2
YBX1	CoIP	1	pubmed:31046837	1	2
YKT6	CoIP	1	pubmed:31046837	1	2
YME1L1	APMS	1	pubmed:24725412	1	2
YTHDC2	CoIP	1	pubmed:31046837	1	2
YTHDF2	CoIP	1	pubmed:31046837	1	2
YY1	CoIP	1	pubmed:31046837	1	2
ZC3H11A	CoIP	1	pubmed:31046837	1	2
ZC3H15	CoIP	1	pubmed:31046837	1	2
ZC3HAV1L	CoIP	1	pubmed:31046837	1	2
ZMPSTE24	CoIP	1	pubmed:31046837	1	2
ZNF598	CoIP	1	pubmed:31046837	1	2
ZNF622	CoIP	1	pubmed:31046837	1	2
ZNF638	CoIP	1	pubmed:31046837	1	2
ZSCAN26	Array	1	pubmed:24947832	1	2
ZZZ3	Array	1	pubmed:24947832	1	2
H31	CoIP	1	pubmed:20876399	1	2
H33	CoIP	1	pubmed:20876399	1	2
NA	CoIP	1	pubmed:20876399	1	2
H2A2A	APMS	1	pubmed:24725412	1	2
LAP2A	CoIP	1	pubmed:23075850	1	2
TOIP2	Array	1	pubmed:24947832	1	2
GRL1A	Array	1	pubmed:29513927	1	2
CALM	CoIP	1	pubmed:20876399	1	2
T53G3	Array	1	pubmed:24947832	1	2
RASL11B	APMS	1	pubmed:29513927	1	2
GL1AD	APMS	1	pubmed:29513927	1	2
TGOLN2	Imaging	1	pubmed:24510904	1	2
H3F3A	APMS	1	pubmed:20876399	1	2
HIST1H3A	APMS	1	pubmed:20876399	1	2
TOR1AIP2	Array	1	pubmed:24947832	1	2
NRON	Wblot	1	pubmed:21983832	1	2
HIST2H2AA4	APMS	1	pubmed:24725412	1	2
LOC102723713	Array	1	pubmed:24947832	1	2
PDCD6IP	CoIP	1	pubmed:31046837	1	2
GNE	CoIP	1	pubmed:31046837	1	2
RBM14-RBM4	CoIP	1	pubmed:31046837	1	2
ATP5MF-PTCD1	CoIP	1	pubmed:31046837	1	2
CORO7-PAM16	CoIP	1	pubmed:31046837	1	2
SAE1	CoIP	1	pubmed:31046837	1	2
ABCF2	CoIP	1	pubmed:31046837	1	2
HUWE1	CoIP	1	pubmed:31046837	1	2
TSFM	CoIP	1	pubmed:31046837	1	2
PPIF	CoIP	1	pubmed:31046837	1	2
LRPPRC	CoIP	1	pubmed:31046837	1	2
NAMPT	CoIP	1	pubmed:31046837	1	2
RBM12	CoIP	1	pubmed:31046837	1	2
SLC25A13	CoIP	1	pubmed:31046837	1	2
ALYREF	CoIP	1	pubmed:31046837	1	2
PRMT3	CoIP	1	pubmed:31046837	1	2
PSME3	CoIP	1	pubmed:31046837	1	2
FLOT1	CoIP	1	pubmed:31046837	1	2
CDK9	CoIP	1	pubmed:31046837	1	2
SRRM1	CoIP	1	pubmed:31046837	1	2
SF3B4	CoIP	1	pubmed:31046837	1	2
U2AF1L5	CoIP	1	pubmed:31046837	1	2
CDKN2A	CoIP	1	pubmed:31046837	1	2
DNAJA2	CoIP	1	pubmed:31046837	1	2
NDRG1	CoIP	1	pubmed:31046837	1	2
CDIPT	CoIP	1	pubmed:31046837	1	2
ARIH2	CoIP	1	pubmed:31046837	1	2
TAB1	CoIP	1	pubmed:31046837	1	2
ECI2	CoIP	1	pubmed:31046837	1	2
PPIH	CoIP	1	pubmed:31046837	1	2
DDX17	CoIP	1	pubmed:31046837	1	2
GLRX3	CoIP	1	pubmed:31046837	1	2
PRDX4	CoIP	1	pubmed:31046837	1	2
CCT7	CoIP	1	pubmed:31046837	1	2
IGF2BP2	CoIP	1	pubmed:31046837	1	2
CELF1	CoIP	1	pubmed:31046837	1	2
PTGES3	CoIP	1	pubmed:31046837	1	2
STAG2	CoIP	1	pubmed:31046837	1	2
LOC107987373	CoIP	1	pubmed:31046837	1	2
CLPX	CoIP	1	pubmed:31046837	1	2
MRPS30	CoIP	1	pubmed:31046837	1	2
RNPS1	CoIP	1	pubmed:31046837	1	2
SUB1	CoIP	1	pubmed:31046837	1	2
POP1	CoIP	1	pubmed:31046837	1	2
CKAP4	CoIP	1	pubmed:31046837	1	2
TMED10	CoIP	1	pubmed:31046837	1	2
FERMT2	CoIP	1	pubmed:31046837	1	2
KIF2C	CoIP	1	pubmed:31046837	1	2
DSTN	CoIP	1	pubmed:31046837	1	2
RCC1	CoIP	1	pubmed:31046837	1	2
NUDT21	CoIP	1	pubmed:31046837	1	2
WDR6	CoIP	1	pubmed:31046837	1	2
SEC23IP	CoIP	1	pubmed:31046837	1	2
DDX20	CoIP	1	pubmed:31046837	1	2
XPOT	CoIP	1	pubmed:31046837	1	2
DDX19B	CoIP	1	pubmed:31046837	1	2
OSBPL9	CoIP	1	pubmed:31046837	1	2
KCTD12	CoIP	1	pubmed:31046837	1	2
RAVER1	CoIP	1	pubmed:31046837	1	2
ADH5	CoIP	1	pubmed:31046837	1	2
AAMP	CoIP	1	pubmed:31046837	1	2
CSK	CoIP	1	pubmed:31046837	1	2
CSNK2A1	CoIP	1	pubmed:31046837	1	2
GCOM1	Array	1	pubmed:29513927	1	2
CSNK2B	CoIP	1	pubmed:31046837	1	2
SLC25A10	CoIP	1	pubmed:31046837	1	2
CSTB	CoIP	1	pubmed:31046837	1	2
CTSD	CoIP	1	pubmed:31046837	1	2
ADSL	CoIP	1	pubmed:31046837	1	2
CYP51A1	CoIP	1	pubmed:31046837	1	2
DARS1	CoIP	1	pubmed:31046837	1	2
AP2B1	CoIP	1	pubmed:31046837	1	2
DDOST	CoIP	1	pubmed:31046837	1	2
DHX15	CoIP	1	pubmed:31046837	1	2
DECR1	CoIP	1	pubmed:31046837	1	2
DHCR7	CoIP	1	pubmed:31046837	1	2
DPYSL2	CoIP	1	pubmed:31046837	1	2
DTYMK	CoIP	1	pubmed:31046837	1	2
EEF1B2	CoIP	1	pubmed:31046837	1	2
EIF4E	CoIP	1	pubmed:31046837	1	2
EIF4G1	CoIP	1	pubmed:31046837	1	2
EPHX1	CoIP	1	pubmed:31046837	1	2
ESD	CoIP	1	pubmed:31046837	1	2
ABCB7	CoIP	1	pubmed:31046837	1	2
FDFT1	CoIP	1	pubmed:31046837	1	2
FEN1	CoIP	1	pubmed:31046837	1	2
FHL1	CoIP	1	pubmed:31046837	1	2
RAB21	CoIP	1	pubmed:31046837	1	2
XPO7	CoIP	1	pubmed:31046837	1	2
SPART	CoIP	1	pubmed:31046837	1	2
CLASP2	CoIP	1	pubmed:31046837	1	2
TTLL12	CoIP	1	pubmed:31046837	1	2
RRP12	CoIP	1	pubmed:31046837	1	2
PDS5A	CoIP	1	pubmed:31046837	1	2
ESYT1	CoIP	1	pubmed:31046837	1	2
ECPAS	CoIP	1	pubmed:31046837	1	2
SCRIB	CoIP	1	pubmed:31046837	1	2
SRRM2	CoIP	1	pubmed:31046837	1	2
NNT	CoIP	1	pubmed:31046837	1	2
GTPBP4	CoIP	1	pubmed:31046837	1	2
DDAH2	CoIP	1	pubmed:31046837	1	2
CASP14	CoIP	1	pubmed:31046837	1	2
CORO1C	CoIP	1	pubmed:31046837	1	2
KIF4A	CoIP	1	pubmed:31046837	1	2
FUS	CoIP	1	pubmed:31046837	1	2
YTHDF3	CoIP	1	pubmed:31046837	1	2
SLC37A4	CoIP	1	pubmed:31046837	1	2
XRCC6	CoIP	1	pubmed:31046837	1	2
PGLS	CoIP	1	pubmed:31046837	1	2
MTHFD1L	CoIP	1	pubmed:31046837	1	2
CLIC4	CoIP	1	pubmed:31046837	1	2
KRT23	CoIP	1	pubmed:31046837	1	2
GAPVD1	CoIP	1	pubmed:31046837	1	2
TES	CoIP	1	pubmed:31046837	1	2
GART	CoIP	1	pubmed:31046837	1	2
GCDH	CoIP	1	pubmed:31046837	1	2
SND1	CoIP	1	pubmed:31046837	1	2
TRAPPC3	CoIP	1	pubmed:31046837	1	2
CACYBP	CoIP	1	pubmed:31046837	1	2
GLA	CoIP	1	pubmed:31046837	1	2
DIMT1	CoIP	1	pubmed:31046837	1	2
MAT2B	CoIP	1	pubmed:31046837	1	2
EML4	CoIP	1	pubmed:31046837	1	2
GLUD1	CoIP	1	pubmed:31046837	1	2
GNAS	CoIP	1	pubmed:31046837	1	2
GOT1	CoIP	1	pubmed:31046837	1	2
DCPS	CoIP	1	pubmed:31046837	1	2
GIT1	CoIP	1	pubmed:31046837	1	2
MRPS18B	CoIP	1	pubmed:31046837	1	2
NTMT1	CoIP	1	pubmed:31046837	1	2
PHPT1	CoIP	1	pubmed:31046837	1	2
UBE2T	CoIP	1	pubmed:31046837	1	2
TIMM21	CoIP	1	pubmed:31046837	1	2
CNIH4	CoIP	1	pubmed:31046837	1	2
FHOD1	CoIP	1	pubmed:31046837	1	2
GSK3A	CoIP	1	pubmed:31046837	1	2
GSPT1	CoIP	1	pubmed:31046837	1	2
GSR	CoIP	1	pubmed:31046837	1	2
GSTP1	CoIP	1	pubmed:31046837	1	2
GTF3C1	CoIP	1	pubmed:31046837	1	2
GNL2	CoIP	1	pubmed:31046837	1	2
PYCR2	CoIP	1	pubmed:31046837	1	2
ANXA2	CoIP	1	pubmed:31046837	1	2
HSD17B10	CoIP	1	pubmed:31046837	1	2
HADHA	CoIP	1	pubmed:31046837	1	2
HCFC1	CoIP	1	pubmed:31046837	1	2
HDAC1	CoIP	1	pubmed:31046837	1	2
HDLBP	CoIP	1	pubmed:31046837	1	2
EHD4	CoIP	1	pubmed:31046837	1	2
ANXA7	CoIP	1	pubmed:31046837	1	2
HNRNPA1	CoIP	1	pubmed:31046837	1	2
HNRNPAB	CoIP	1	pubmed:31046837	1	2
HNRNPF	CoIP	1	pubmed:31046837	1	2
HNRNPH1	CoIP	1	pubmed:31046837	1	2
HNRNPK	CoIP	1	pubmed:31046837	1	2
HSD17B4	CoIP	1	pubmed:31046837	1	2
HSPA5	CoIP	1	pubmed:31046837	1	2
HSPE1	CoIP	1	pubmed:31046837	1	2
APOA1	CoIP	1	pubmed:31046837	1	2
IARS1	CoIP	1	pubmed:31046837	1	2
LINC01139	General	1	pubmed:26751287	1	2
ACADM	CoIP	1	pubmed:31046837	1	2
IDH1	CoIP	1	pubmed:31046837	1	2
IDH3B	CoIP	1	pubmed:31046837	1	2
IGHG1	CoIP	1	pubmed:31046837	1	2
IGHG2	CoIP	1	pubmed:31046837	1	2
ILF2	CoIP	1	pubmed:31046837	1	2
ITIH4	CoIP	1	pubmed:31046837	1	2
IVD	CoIP	1	pubmed:31046837	1	2
GSTK1	CoIP	1	pubmed:31046837	1	2
KRT77	CoIP	1	pubmed:31046837	1	2
ACAT1	CoIP	1	pubmed:31046837	1	2
KPNA3	CoIP	1	pubmed:31046837	1	2
KRT6A	CoIP	1	pubmed:31046837	1	2
ACAT2	CoIP	1	pubmed:31046837	1	2
ARHGDIA	CoIP	1	pubmed:31046837	1	2
FADS1	CoIP	1	pubmed:31046837	1	2
LMAN1	CoIP	1	pubmed:31046837	1	2
LOR	CoIP	1	pubmed:31046837	1	2
LTA4H	CoIP	1	pubmed:31046837	1	2
MCM5	CoIP	1	pubmed:31046837	1	2
MCM7	CoIP	1	pubmed:31046837	1	2
MDH2	CoIP	1	pubmed:31046837	1	2
MID1	CoIP	1	pubmed:31046837	1	2
AFDN	CoIP	1	pubmed:31046837	1	2
MPST	CoIP	1	pubmed:31046837	1	2
MMUT	CoIP	1	pubmed:31046837	1	2
MYO6	CoIP	1	pubmed:31046837	1	2
NACA	CoIP	1	pubmed:31046837	1	2
NAP1L1	CoIP	1	pubmed:31046837	1	2
NDUFA5	CoIP	1	pubmed:31046837	1	2
NONO	CoIP	1	pubmed:31046837	1	2
PNP	CoIP	1	pubmed:31046837	1	2
OGDH	CoIP	1	pubmed:31046837	1	2
OXA1L	CoIP	1	pubmed:31046837	1	2
P4HB	CoIP	1	pubmed:31046837	1	2
PA2G4	CoIP	1	pubmed:31046837	1	2
PEBP1	CoIP	1	pubmed:31046837	1	2
PAFAH1B2	CoIP	1	pubmed:31046837	1	2
PAFAH1B3	CoIP	1	pubmed:31046837	1	2
ATP5F1B	CoIP	1	pubmed:31046837	1	2
PAK2	CoIP	1	pubmed:31046837	1	2
GEMIN4	CoIP	1	pubmed:31046837	1	2
PCBP1	CoIP	1	pubmed:31046837	1	2
GLOD4	CoIP	1	pubmed:31046837	1	2
NMD3	CoIP	1	pubmed:31046837	1	2
NOSIP	CoIP	1	pubmed:31046837	1	2
MEMO1	CoIP	1	pubmed:31046837	1	2
MRPL4	CoIP	1	pubmed:31046837	1	2
PCMT1	CoIP	1	pubmed:31046837	1	2
MRPS2	CoIP	1	pubmed:31046837	1	2
COPS4	CoIP	1	pubmed:31046837	1	2
MRTO4	CoIP	1	pubmed:31046837	1	2
NELFCD	CoIP	1	pubmed:31046837	1	2
RAB14	CoIP	1	pubmed:31046837	1	2
ATP6V1H	CoIP	1	pubmed:31046837	1	2
RTRAF	CoIP	1	pubmed:31046837	1	2
PTRH2	CoIP	1	pubmed:31046837	1	2
NUB1	CoIP	1	pubmed:31046837	1	2
CPSF3	CoIP	1	pubmed:31046837	1	2
VPS29	CoIP	1	pubmed:31046837	1	2
LUC7L3	CoIP	1	pubmed:31046837	1	2
PEPD	CoIP	1	pubmed:31046837	1	2
ACP1	CoIP	1	pubmed:31046837	1	2
PGAM1	CoIP	1	pubmed:31046837	1	2
SLC25A3	CoIP	1	pubmed:31046837	1	2
SERPINB6	CoIP	1	pubmed:31046837	1	2
PLCG1	CoIP	1	pubmed:31046837	1	2
NUP54	CoIP	1	pubmed:31046837	1	2
ATP6V0A1	CoIP	1	pubmed:31046837	1	2
POLA1	CoIP	1	pubmed:31046837	1	2
POLD2	CoIP	1	pubmed:31046837	1	2
POR	CoIP	1	pubmed:31046837	1	2
GNL3L	CoIP	1	pubmed:31046837	1	2
DDX56	CoIP	1	pubmed:31046837	1	2
GATAD2A	CoIP	1	pubmed:31046837	1	2
CKMT1A	CoIP	1	pubmed:31046837	1	2
GPATCH4	CoIP	1	pubmed:31046837	1	2
QRICH1	CoIP	1	pubmed:31046837	1	2
TEX10	CoIP	1	pubmed:31046837	1	2
NCAPG2	CoIP	1	pubmed:31046837	1	2
CLN6	CoIP	1	pubmed:31046837	1	2
PPP1R7	CoIP	1	pubmed:31046837	1	2
MRPS18A	CoIP	1	pubmed:31046837	1	2
MRPS10	CoIP	1	pubmed:31046837	1	2
SMU1	CoIP	1	pubmed:31046837	1	2
PPP4C	CoIP	1	pubmed:31046837	1	2
ABCF3	CoIP	1	pubmed:31046837	1	2
PREP	CoIP	1	pubmed:31046837	1	2
TRMT1	CoIP	1	pubmed:31046837	1	2
NPLOC4	CoIP	1	pubmed:31046837	1	2
MFN1	CoIP	1	pubmed:31046837	1	2
SCYL2	CoIP	1	pubmed:31046837	1	2
NECAP2	CoIP	1	pubmed:31046837	1	2
PRKAR2A	CoIP	1	pubmed:31046837	1	2
EXOC2	CoIP	1	pubmed:31046837	1	2
LANCL2	CoIP	1	pubmed:31046837	1	2
RCC2	CoIP	1	pubmed:31046837	1	2
MAPK1	CoIP	1	pubmed:31046837	1	2
MAPK3	CoIP	1	pubmed:31046837	1	2
PRPS2	CoIP	1	pubmed:31046837	1	2
PSMA2	CoIP	1	pubmed:31046837	1	2
PSMA5	CoIP	1	pubmed:31046837	1	2
PSMA7	CoIP	1	pubmed:31046837	1	2
TOMM22	CoIP	1	pubmed:31046837	1	2
PSMC1	CoIP	1	pubmed:31046837	1	2
PSMC2	CoIP	1	pubmed:31046837	1	2
PSMD8	CoIP	1	pubmed:31046837	1	2
PSMD12	CoIP	1	pubmed:31046837	1	2
OSTC	CoIP	1	pubmed:31046837	1	2
SNX6	CoIP	1	pubmed:31046837	1	2
RAB13	CoIP	1	pubmed:31046837	1	2
RAB5C	CoIP	1	pubmed:31046837	1	2
RAD21	CoIP	1	pubmed:31046837	1	2
RAP1B	CoIP	1	pubmed:31046837	1	2
RAP1GDS1	CoIP	1	pubmed:31046837	1	2
RB1	CoIP	1	pubmed:31046837	1	2
RBMS1	CoIP	1	pubmed:31046837	1	2
RDX	CoIP	1	pubmed:31046837	1	2
RFC3	CoIP	1	pubmed:31046837	1	2
RFC5	CoIP	1	pubmed:31046837	1	2
RNH1	CoIP	1	pubmed:31046837	1	2
RNPEP	CoIP	1	pubmed:31046837	1	2
ELAC2	CoIP	1	pubmed:31046837	1	2
RPA3	CoIP	1	pubmed:31046837	1	2
RPL4	CoIP	1	pubmed:31046837	1	2
RPL5	CoIP	1	pubmed:31046837	1	2
RPL6	CoIP	1	pubmed:31046837	1	2
RPL15	CoIP	1	pubmed:31046837	1	2
RPL27	CoIP	1	pubmed:31046837	1	2
RPL29	CoIP	1	pubmed:31046837	1	2
RPL38	CoIP	1	pubmed:31046837	1	2
BCS1L	CoIP	1	pubmed:31046837	1	2
RPLP1	CoIP	1	pubmed:31046837	1	2
MRPS12	CoIP	1	pubmed:31046837	1	2
RPS6	CoIP	1	pubmed:31046837	1	2
RPS21	CoIP	1	pubmed:31046837	1	2
RPS28	CoIP	1	pubmed:31046837	1	2
SARS1	CoIP	1	pubmed:31046837	1	2
SDHC	CoIP	1	pubmed:31046837	1	2
RBM26	CoIP	1	pubmed:31046837	1	2
NCAPG	CoIP	1	pubmed:31046837	1	2
SRSF2	CoIP	1	pubmed:31046837	1	2
SRSF3	CoIP	1	pubmed:31046837	1	2
SRSF5	CoIP	1	pubmed:31046837	1	2
BLVRA	CoIP	1	pubmed:31046837	1	2
MRPL11	CoIP	1	pubmed:31046837	1	2
SLC3A2	CoIP	1	pubmed:31046837	1	2
PYCR3	CoIP	1	pubmed:31046837	1	2
NME1-NME2	CoIP	1	pubmed:31046837	1	2
HLTF	CoIP	1	pubmed:31046837	1	2
SMARCB1	CoIP	1	pubmed:31046837	1	2
SMARCC1	CoIP	1	pubmed:31046837	1	2
MRPS34	CoIP	1	pubmed:31046837	1	2
SMN2	CoIP	1	pubmed:31046837	1	2
SPTAN1	CoIP	1	pubmed:31046837	1	2
SRP72	CoIP	1	pubmed:31046837	1	2
ST13	CoIP	1	pubmed:31046837	1	2
STAU1	CoIP	1	pubmed:31046837	1	2
TAF9	CoIP	1	pubmed:31046837	1	2
TALDO1	CoIP	1	pubmed:31046837	1	2
PPAN-P2RY11	CoIP	1	pubmed:31046837	1	2
PRDX2	CoIP	1	pubmed:31046837	1	2
TFRC	CoIP	1	pubmed:31046837	1	2
TSPO	CoIP	1	pubmed:31046837	1	2
TPP2	CoIP	1	pubmed:31046837	1	2
TPT1	CoIP	1	pubmed:31046837	1	2
TSNAX	CoIP	1	pubmed:31046837	1	2
GTF2H2C	CoIP	1	pubmed:31046837	1	2
SERF1B	Array	1	pubmed:29513927	1	2
TXN	CoIP	1	pubmed:31046837	1	2
UBA52	CoIP	1	pubmed:31046837	1	2
UBA1	CoIP	1	pubmed:31046837	1	2
UBE2I	CoIP	1	pubmed:31046837	1	2
UBE2L3	CoIP	1	pubmed:31046837	1	2
UBE2N	CoIP	1	pubmed:31046837	1	2
UCHL3	CoIP	1	pubmed:31046837	1	2
VARS1	CoIP	1	pubmed:31046837	1	2
VCL	CoIP	1	pubmed:31046837	1	2
VCP	CoIP	1	pubmed:31046837	1	2
XRCC1	CoIP	1	pubmed:31046837	1	2
PTP4A1	CoIP	1	pubmed:31046837	1	2
CSDE1	CoIP	1	pubmed:31046837	1	2
ALDH5A1	CoIP	1	pubmed:31046837	1	2
AIMP2	CoIP	1	pubmed:31046837	1	2
GRPEL1	CoIP	1	pubmed:31046837	1	2
PUS1	CoIP	1	pubmed:31046837	1	2
USP5	CoIP	1	pubmed:31046837	1	2
AAAS	CoIP	1	pubmed:31046837	1	2
FXR1	CoIP	1	pubmed:31046837	1	2
CALR	CoIP	1	pubmed:31046837	1	2
CLPB	CoIP	1	pubmed:31046837	1	2
VMP1	CoIP	1	pubmed:31046837	1	2
CAPN2	CoIP	1	pubmed:31046837	1	2
GRWD1	CoIP	1	pubmed:31046837	1	2
RAB34	CoIP	1	pubmed:31046837	1	2
MAGT1	CoIP	1	pubmed:31046837	1	2
MRPL45	CoIP	1	pubmed:31046837	1	2
CUL2	CoIP	1	pubmed:31046837	1	2
HINT2	CoIP	1	pubmed:31046837	1	2
RBM17	CoIP	1	pubmed:31046837	1	2
PARG	CoIP	1	pubmed:31046837	1	2
ELP1	CoIP	1	pubmed:31046837	1	2
STON2	CoIP	1	pubmed:31046837	1	2
GFM1	CoIP	1	pubmed:31046837	1	2
YARS1	CoIP	1	pubmed:31046837	1	2
RRP1	CoIP	1	pubmed:31046837	1	2
NOP14	CoIP	1	pubmed:31046837	1	2
DYNLL1	CoIP	1	pubmed:31046837	1	2
EIF3I	CoIP	1	pubmed:31046837	1	2
CBS	CoIP	1	pubmed:31046837	1	2
PABPC4	CoIP	1	pubmed:31046837	1	2
SUCLA2	CoIP	1	pubmed:31046837	1	2
FUBP1	CoIP	1	pubmed:31046837	1	2
EIF2B4	CoIP	1	pubmed:31046837	1	2
CPNE3	CoIP	1	pubmed:31046837	1	2
AP1M1	CoIP	1	pubmed:31046837	1	2
FUBP3	CoIP	1	pubmed:31046837	1	2
CCNT1	CoIP	1	pubmed:31046837	1	2
LRSAM1	CoIP	1	pubmed:31046837	1	2
DNAJA3	CoIP	1	pubmed:31046837	1	2
PRPF4	CoIP	1	pubmed:31046837	1	2
TBRG4	CoIP	1	pubmed:31046837	1	2
TIMM50	CoIP	1	pubmed:31046837	1	2
COPS2	CoIP	1	pubmed:31046837	1	2
SNRNP40	CoIP	1	pubmed:31046837	1	2
DDX23	CoIP	1	pubmed:31046837	1	2
PSMF1	CoIP	1	pubmed:31046837	1	2
PMPCB	CoIP	1	pubmed:31046837	1	2
BABAM2	CoIP	1	pubmed:31046837	1	2
PRDX6	CoIP	1	pubmed:31046837	1	2
EIF4A3	CoIP	1	pubmed:31046837	1	2
CDK1	CoIP	1	pubmed:31046837	1	2
DDX46	CoIP	1	pubmed:31046837	1	2
WASHC5	CoIP	1	pubmed:31046837	1	2
G3BP2	CoIP	1	pubmed:31046837	1	2
NCAPD2	CoIP	1	pubmed:31046837	1	2
WDR1	CoIP	1	pubmed:31046837	1	2
CDC34	CoIP	1	pubmed:31046837	1	2
BRCA2	APMS	1	pubmed:27433848	1	2
HIST2H2AA3	APMS	1	pubmed:24725412	1	2
HIST2H4A	CoIP	1	pubmed:31046837	1	2
HSPA1B	CoIP	1	pubmed:29519959	1	2
H3F3B	NA	0	pubmed:20876399	1	1
HIST1H3F	NA	0	pubmed:20876399	1	1
MYL12A	NA	0	pubmed:20876399	1	1
ARPC4-TTLL3	NA	0	pubmed:20876399	1	1
HIST2H4B	CoIP	1	pubmed:NA	0	1
POLR2M	NA	0	pubmed:29513927	1	1
SERF1A	NA	0	pubmed:29513927	1	1

## Sheet: TableC_FS>2
Name	Methods	MS	PubMedIDs	PS	FinalScore	Comment
LRRK2	Enzyme;Chromatography;CoSed;APMS;PAGE;CoIP;Imaging;2Hyb;Xlink;LS;Xray;General;Wblot	13	pubmed:18230735;pubmed:22363216;pubmed:22952686;pubmed:19712061;pubmed:18397888;pubmed:20515039;pubmed:20090955;pubmed:17447891;pubmed:18701920;pubmed:16269541;pubmed:21159966;pubmed:19559761;pubmed:22612223;pubmed:20041156;pubmed:17095157;pubmed:21858031;pubmed:22423108;pubmed:21806997;pubmed:19545277;pubmed:19302196;pubmed:17584768;pubmed:19733152;pubmed:19826009;pubmed:20067578;pubmed:20595391…	37	50
HSP90AA1	Enzyme;CoIP;Chromatography;Wblot;APMS;General	6	pubmed:19536328;pubmed:20642453;pubmed:20949042;pubmed:17400507;pubmed:18367605;pubmed:19826009;pubmed:22612223;pubmed:16321986;pubmed:23075850;pubmed:24947832;pubmed:26355680;pubmed:31046837;pubmed:29519959	13	19
YWHAQ	APMS;CoIP;SPR;Fluorescence;Chromatography;Wblot	6	pubmed:20642453;pubmed:22612223;pubmed:23075850;pubmed:24351927;pubmed:24947832;pubmed:24510904;pubmed:31046837;pubmed:29519959	8	14
HSPA8	CoIP;Chromatography;Wblot;APMS	4	pubmed:17400507;pubmed:18367605;pubmed:19826009;pubmed:23455607;pubmed:24947832;pubmed:24510904;pubmed:28320779;pubmed:29519959;pubmed:31046837	9	13
MSN	Enzyme;CoIP	2	pubmed:22363216;pubmed:22952686;pubmed:20642453;pubmed:23241358;pubmed:24695735;pubmed:24351927;pubmed:24904275;pubmed:25009464;pubmed:26824392;pubmed:27357661;pubmed:31046837	11	13
YWHAZ	APMS;Array;CoIP;Fluorescence;SPR;Chromatography;Wblot	7	pubmed:20642453;pubmed:23075850;pubmed:24351927;pubmed:24947832;pubmed:24510904;pubmed:31046837	6	13
CDC37	CoIP;APMS;Chromatography;Wblot	4	pubmed:20642453;pubmed:18367605;pubmed:22612223;pubmed:16321986;pubmed:23075850;pubmed:26355680;pubmed:31046837	7	11
DNM1L	Imaging;CoIP;Enzyme;Chromatography;APMS;Wblot	6	pubmed:22639965;pubmed:22228096;pubmed:23813973;pubmed:24282027;pubmed:29541021	5	11
STUB1	APMS;CoIP;Array;Chromatography;Wblot	5	pubmed:19196961;pubmed:19536328;pubmed:24510904;pubmed:29513927;pubmed:28320779;pubmed:31046837	6	11
TUBB	Imaging;APMS;CoIP;2Hyb;Chromatography;Wblot	6	pubmed:19545277;pubmed:18214993;pubmed:24275654;pubmed:24947832;pubmed:31046837	5	11
MAP1B	Imaging;Enzyme;APMS;2Hyb;CoIP;Chromatography;Wblot;General	8	pubmed:21159966;pubmed:24754922	2	10
RAB5B	Imaging;CoIP;2Hyb;Enzyme;Chromatography;Wblot	6	pubmed:18445495;pubmed:25605758;pubmed:26355680;pubmed:27314038	4	10
TUBA1A	Enzyme;APMS;CoIP;Chromatography;Wblot;General	6	pubmed:22303461;pubmed:21159966;pubmed:24275654;pubmed:24725412	4	10
YWHAG	APMS;CoIP;Chromatography;Fluorescence;Thermal;Wblot	6	pubmed:20642453;pubmed:23075850;pubmed:24947832;pubmed:28202711	4	10
ARFGAP1	Imaging;Enzyme;APMS;Array;CoIP;Chromatography	6	pubmed:22363216;pubmed:22423108;pubmed:29513927	3	9
ARHGEF7	Imaging;Enzyme;CoIP;Chromatography;Wblot;General	6	pubmed:21048939;pubmed:25500533;pubmed:31046837	3	9
MAPT	Enzyme;APMS;CoIP;Chromatography;Wblot;General	6	pubmed:22303461;pubmed:24113872;pubmed:26268594	3	9
YWHAE	APMS;CoIP;Chromatography;Wblot	4	pubmed:20642453;pubmed:23075850;pubmed:24725412;pubmed:24947832;pubmed:31046837	5	9
BAG5	APMS;CoIP;Array;2Hyb;Wblot	5	pubmed:19001729;pubmed:24947832;pubmed:24510904	3	8
GAK	Imaging;APMS;CoIP;Array;Wblot	5	pubmed:24947832;pubmed:24510904;pubmed:29513927	3	8
HSP90AB1	CoIP;Chromatography;APMS	3	pubmed:20642453;pubmed:17400507;pubmed:23075850;pubmed:24947832;pubmed:31046837	5	8
MAP2K3	Enzyme;CoIP;Chromatography;Wblot;General	5	pubmed:19302196;pubmed:20067578;pubmed:20173330	3	8
MAP2K6	Imaging;Enzyme;CoIP;Chromatography;General;Wblot	6	pubmed:19302196;pubmed:20067578	2	8
MAP2K7	Enzyme;CoIP;Chromatography;General;Wblot	5	pubmed:19302196;pubmed:20067578;pubmed:31046837	3	8
MBP	Enzyme;General	2	pubmed:17584768;pubmed:19826009;pubmed:16269541;pubmed:21806997;pubmed:17706965;pubmed:17260967	6	8
SQSTM1	CoIP;Chromatography;APMS;Enzyme;Proximity;Imaging	6	pubmed:27631370;pubmed:29519959	2	8
TP53	Enzyme;CoIP;APMS;Chromatography;General;Wblot	6	pubmed:24725412;pubmed:26384650	2	8
YWHAB	APMS;Array;CoIP;Chromatography	4	pubmed:20642453;pubmed:24947832;pubmed:24510904;pubmed:31046837	4	8
YWHAH	APMS;CoIP;Chromatography;Wblot	4	pubmed:20642453;pubmed:23075850;pubmed:29541021;pubmed:31046837	4	8
CDC42	Imaging;Enzyme;CoIP;Chromatography;Wblot	5	pubmed:21454543;pubmed:21048939	2	7
LRP6	Imaging;CoIP;2Hyb;Chromatography;Wblot	5	pubmed:22899650;pubmed:27013965	2	7
PRDX3	Imaging;CoIP;2Hyb;Enzyme	4	pubmed:21850687;pubmed:24459295;pubmed:31046837	3	7
RAB29	Imaging;APMS;CoIP;Array;Fluorescence	5	pubmed:24510904;pubmed:31552791	2	7
RAB32	Imaging;CoIP;2Hyb;APMS;Fluorescence	5	pubmed:25360523;pubmed:31552791	2	7
RPS15	Imaging;CoIP;Enzyme	3	pubmed:24725412;pubmed:24947832;pubmed:26824392;pubmed:31046837	4	7
SFN	APMS;Array;CoIP;Xray	4	pubmed:24510904;pubmed:31046837;pubmed:28202711	3	7
TUBA1C	Imaging;APMS;CoIP;Chromatography	4	pubmed:18214993;pubmed:24275654;pubmed:31046837	3	7
WSB1	Enzyme;Imaging;CoIP;2Hyb;Chromatography;Wblot	6	pubmed:27273569	1	7
ACTG1	APMS;CoIP;Chromatography	3	pubmed:20876399;pubmed:24725412;pubmed:31046837	3	6
AGO1	CoIP;Chromatography;Wblot;APMS	4	pubmed:20671708;pubmed:17400507	2	6
AGO2	CoIP;Chromatography;Wblot;APMS	4	pubmed:20671708;pubmed:17400507	2	6
DNAJA1	APMS;CoIP;Chromatography	3	pubmed:19826009;pubmed:24725412;pubmed:31046837	3	6
DVL1	Imaging;2Hyb;CoIP;Chromatography;Wblot	5	pubmed:19625296	1	6
DVL2	2Hyb;CoIP;Chromatography;Wblot	4	pubmed:19625296;pubmed:31046837	2	6
DVL3	Imaging;2Hyb;CoIP;Chromatography;Wblot	5	pubmed:19625296	1	6
ECHS1	APMS;Array;CoIP	3	pubmed:24947832;pubmed:24510904;pubmed:31046837	3	6
HSPB1	APMS;CoIP;Wblot	3	pubmed:24725412;pubmed:29519959;pubmed:31046837	3	6
MYL9	APMS;Array;CoIP;Chromatography	4	pubmed:20876399;pubmed:24510904	2	6
MYO1B	APMS;CoIP;Chromatography	3	pubmed:20876399;pubmed:24725412;pubmed:31046837	3	6
MYO1C	APMS;CoIP;Chromatography	3	pubmed:20876399;pubmed:24725412;pubmed:31046837	3	6
MYO1D	APMS;CoIP;Chromatography;Wblot	4	pubmed:20876399;pubmed:24725412	2	6
NUP133	APMS;Array;CoIP	3	pubmed:24725412;pubmed:24947832;pubmed:31046837	3	6
PRKDC	CoIP;Chromatography;APMS	3	pubmed:17400507;pubmed:19826009;pubmed:31046837	3	6
RAC1	Imaging;CoIP;Chromatography;Wblot	4	pubmed:21454543;pubmed:31046837	2	6
RPL23	APMS;CoIP;Chromatography	3	pubmed:18214993;pubmed:24725412;pubmed:31046837	3	6
RPS20	APMS;Array;CoIP	3	pubmed:24725412;pubmed:24947832;pubmed:31046837	3	6
RPS8	APMS;CoIP;Chromatography	3	pubmed:18214993;pubmed:24725412;pubmed:31046837	3	6
SNCA	Imaging;CoIP;Chromatography;Wblot	4	pubmed:19878656;pubmed:23183827	2	6
VIM	CoIP;Chromatography;APMS	3	pubmed:17400507;pubmed:19826009;pubmed:31046837	3	6
ACTR2	CoIP;Chromatography;APMS	3	pubmed:20876399;pubmed:31046837	2	5
ACTR3	CoIP;Chromatography;APMS	3	pubmed:20876399;pubmed:31046837	2	5
AHCYL1	APMS;Array;CoIP	3	pubmed:29513927;pubmed:31046837	2	5
AKT1	Enzyme;APMS;CoIP;General	4	pubmed:21658387	1	5
ARPC1B	CoIP;Chromatography;APMS	3	pubmed:20876399;pubmed:31046837	2	5
ARPC2	CoIP;Chromatography;APMS	3	pubmed:20876399;pubmed:31046837	2	5
ATP5MG	CoIP;Chromatography;APMS	3	pubmed:20876399;pubmed:31046837	2	5
CAPZB	CoIP;Chromatography;APMS	3	pubmed:20876399;pubmed:31046837	2	5
CBLB	APMS;Array;2Hyb	3	pubmed:29513927;pubmed:32814053	2	5
CHD1L	CoIP;Chromatography;APMS	3	pubmed:26496610;pubmed:31046837	2	5
CHGB	APMS;Array	2	pubmed:24947832;pubmed:24510904;pubmed:29513927	3	5
CLTC	CoIP;Chromatography;APMS	3	pubmed:17400507;pubmed:31046837	2	5
CSE1L	CoIP;Chromatography;Wblot	3	pubmed:21983832;pubmed:31046837	2	5
DYNC1H1	CoIP;Chromatography;APMS	3	pubmed:19826009;pubmed:31046837	2	5
EEF1A1	CoIP;Chromatography;Wblot	3	pubmed:19559761;pubmed:31046837	2	5
EPRS1	CoIP;Chromatography;APMS	3	pubmed:17400507;pubmed:31046837	2	5
GNAI2	CoIP;Chromatography;APMS	3	pubmed:20876399;pubmed:31046837	2	5
HSPA4	CoIP;Chromatography;APMS	3	pubmed:19826009;pubmed:31046837	2	5
HSPA9	CoIP;Chromatography;APMS	3	pubmed:17400507;pubmed:31046837	2	5
LARP4	APMS;Array;CoIP	3	pubmed:29513927;pubmed:31046837	2	5
LARP7	APMS;Array;CoIP	3	pubmed:29513927;pubmed:31046837	2	5
LDHB	APMS;Enzyme;CoIP	3	pubmed:24725412;pubmed:31046837	2	5
LRRK1	CoIP;Chromatography;Wblot	3	pubmed:19712061;pubmed:20144646	2	5
MDN1	CoIP;Chromatography;APMS	3	pubmed:17400507;pubmed:31046837	2	5
MRPL19	APMS;Array;CoIP	3	pubmed:29513927;pubmed:31046837	2	5
MYL6	APMS;CoIP;Chromatography	3	pubmed:20876399;pubmed:24725412	2	5
NCL	APMS;CoIP	2	pubmed:23075850;pubmed:24725412;pubmed:31046837	3	5
PLEC	CoIP;Chromatography;APMS	3	pubmed:20876399;pubmed:31046837	2	5
PPP1CA	Imaging;CoIP;Enzyme;Proximity	4	pubmed:23937259	1	5
PPP1R8	APMS;Array;CoIP	3	pubmed:24510904;pubmed:31046837	2	5
PSMD11	CoIP;Chromatography;Wblot	3	pubmed:21983832;pubmed:31046837	2	5
RAB7A	CoIP;Chromatography;Wblot	3	pubmed:26355680;pubmed:31046837	2	5
RAB8A	CoIP;Enzyme	2	pubmed:26824392;pubmed:32017888;pubmed:31046837	3	5
RHOA	CoIP;Chromatography;Wblot	3	pubmed:21454543;pubmed:31046837	2	5
RPL10A	APMS;Enzyme;CoIP	3	pubmed:24725412;pubmed:31046837	2	5
RPL13	APMS;Enzyme;CoIP	3	pubmed:24725412;pubmed:31046837	2	5
RPS11	APMS;Enzyme;CoIP	3	pubmed:24725412;pubmed:31046837	2	5
RPS16	APMS;Enzyme;CoIP	3	pubmed:24725412;pubmed:31046837	2	5
RPS2	APMS;Enzyme;CoIP	3	pubmed:24725412;pubmed:31046837	2	5
RPS23	APMS;Enzyme;CoIP	3	pubmed:24725412;pubmed:31046837	2	5
RPS27	APMS;Enzyme;CoIP	3	pubmed:24725412;pubmed:31046837	2	5
RPS3	APMS;Enzyme;CoIP	3	pubmed:24725412;pubmed:31046837	2	5
SCFD1	CoIP;Chromatography;APMS	3	pubmed:17400507;pubmed:31046837	2	5
SLC25A4	APMS;CoIP	2	pubmed:21370995;pubmed:24725412;pubmed:31046837	3	5
SLC25A5	APMS;CoIP	2	pubmed:21370995;pubmed:24725412;pubmed:31046837	3	5
SLC25A6	APMS;CoIP	2	pubmed:21370995;pubmed:24725412;pubmed:31046837	3	5
SNAPIN	APMS;2Hyb;CoIP;Enzyme	4	pubmed:23949442	1	5
TNPO1	CoIP;Chromatography;Wblot	3	pubmed:21983832;pubmed:31046837	2	5
TPM3	CoIP;Chromatography;APMS	3	pubmed:20876399;pubmed:31046837	2	5
TTC27	APMS;Array;CoIP	3	pubmed:29513927;pubmed:31046837	2	5
TUBB4A	APMS;CoIP;2Hyb	3	pubmed:24275654;pubmed:31046837	2	5
USP39	APMS;Array;CoIP	3	pubmed:29513927;pubmed:31046837	2	5
ZRANB2	APMS;Array;CoIP	3	pubmed:23075850;pubmed:29513927	2	5
ABCE1	APMS;CoIP	2	pubmed:24725412;pubmed:31046837	2	4
ACLY	APMS;CoIP	2	pubmed:24725412;pubmed:31046837	2	4
ACTA2	CoIP;Chromatography;APMS	3	pubmed:20876399	1	4
ACTB	APMS;CoIP;Chromatography	3	pubmed:20876399	1	4
ACTBL2	CoIP;Chromatography;APMS	3	pubmed:20876399	1	4
ACTG2	CoIP;Chromatography;APMS	3	pubmed:20876399	1	4
AFG3L2	APMS;CoIP	2	pubmed:24725412;pubmed:31046837	2	4
AIFM1	APMS;CoIP	2	pubmed:24725412;pubmed:31046837	2	4
AKAP8	CoIP;Chromatography;APMS	3	pubmed:17400507	1	4
ANKS4B	APMS;Array	2	pubmed:24947832;pubmed:29513927	2	4
AP2M1	APMS;CoIP	2	pubmed:24725412;pubmed:31046837	2	4
AP3B1	APMS;CoIP	2	pubmed:24725412;pubmed:31046837	2	4
ARPC4	CoIP;Chromatography;APMS	3	pubmed:20876399	1	4
ARPC5	CoIP;Chromatography;APMS	3	pubmed:20876399	1	4
ATP2A2	APMS;CoIP	2	pubmed:24725412;pubmed:31046837	2	4
ATP5F1A	APMS;CoIP	2	pubmed:24725412;pubmed:31046837	2	4
ATP5PO	APMS;CoIP	2	pubmed:24725412;pubmed:31046837	2	4
ATRX	CoIP;Chromatography;APMS	3	pubmed:26496610	1	4
BAG2	APMS;Array	2	pubmed:24510904;pubmed:29513927	2	4
BAX	CoIP;Chromatography;Wblot	3	pubmed:24991765	1	4
C17orf53	CoIP;Chromatography;APMS	3	pubmed:26496610	1	4
CAPZA1	CoIP;Chromatography;APMS	3	pubmed:20876399	1	4
CAPZA2	CoIP;Chromatography;APMS	3	pubmed:20876399	1	4
CASP8	CoIP;Chromatography;Wblot	3	pubmed:19176810	1	4
CCT3	APMS;CoIP	2	pubmed:24725412;pubmed:31046837	2	4
CCT5	APMS;CoIP	2	pubmed:24725412;pubmed:31046837	2	4
CDC42EP3	APMS;Array	2	pubmed:24947832;pubmed:29513927	2	4
CDK2	APMS;CoIP	2	pubmed:24725412;pubmed:31046837	2	4
CDK5	CoIP;Wblot	2	pubmed:31046837;pubmed:26268594	2	4
CFAP20	Array;CoIP	2	pubmed:24947832;pubmed:31046837	2	4
CKAP5	APMS;CoIP	2	pubmed:24725412;pubmed:31046837	2	4
CMAS	Array;CoIP	2	pubmed:24947832;pubmed:31046837	2	4
CNP	APMS;CoIP	2	pubmed:24725412;pubmed:31046837	2	4
COPG2	APMS;CoIP	2	pubmed:24725412;pubmed:31046837	2	4
COQ8A	APMS;CoIP	2	pubmed:24725412;pubmed:31046837	2	4
CSNK1D	Enzyme;2Hyb	2	pubmed:25500533;pubmed:32814053	2	4
CUEDC1	APMS;Array	2	pubmed:24510904;pubmed:29513927	2	4
CYFIP1	APMS;CoIP	2	pubmed:24725412;pubmed:31046837	2	4
DAPK1	CoIP;Chromatography;Wblot	3	pubmed:19712061	1	4
DBN1	CoIP;Chromatography;APMS	3	pubmed:20876399	1	4
DDB1	APMS;CoIP	2	pubmed:24725412;pubmed:31046837	2	4
DDX5	APMS;CoIP	2	pubmed:24725412;pubmed:31046837	2	4
DIS3	APMS;CoIP	2	pubmed:24725412;pubmed:31046837	2	4
DNM1	Imaging;CoIP;2Hyb	3	pubmed:24282027	1	4
EEF1A2	Enzyme;CoIP	2	pubmed:19559761;pubmed:31046837	2	4
EEF1G	APMS;CoIP	2	pubmed:24725412;pubmed:31046837	2	4
EEF2	APMS;CoIP	2	pubmed:24725412;pubmed:31046837	2	4
EFHD2	CoIP;Chromatography;APMS	3	pubmed:20876399	1	4
EIF4EBP1	Enzyme;General	2	pubmed:20090955;pubmed:18701920	2	4
FADD	CoIP;Chromatography;Wblot	3	pubmed:19176810	1	4
GNA12	CoIP;Chromatography;APMS	3	pubmed:20876399	1	4
GNA13	CoIP;Chromatography;APMS	3	pubmed:20876399	1	4
GOLGA2	Imaging;CoIP	2	pubmed:24510904;pubmed:31046837	2	4
GSK3B	APMS;CoIP;Enzyme	3	pubmed:24165324	1	4
GTF2I	APMS;CoIP	2	pubmed:24725412;pubmed:31046837	2	4
HACD3	APMS;CoIP	2	pubmed:24725412;pubmed:31046837	2	4
HDAC6	CoIP;Wblot	2	pubmed:29519959;pubmed:31046837	2	4
HELLS	APMS;CoIP	2	pubmed:24725412;pubmed:31046837	2	4
HERC2	CoIP;Chromatography;APMS	3	pubmed:26355680	1	4
HK1	APMS;CoIP	2	pubmed:24725412;pubmed:31046837	2	4
HMMR	CoIP;Chromatography;APMS	3	pubmed:19826009	1	4
IQGAP1	CoIP;Chromatography;Wblot	3	pubmed:21983832	1	4
ITCH	CoIP;Chromatography;APMS	3	pubmed:26508657	1	4
KIF2A	APMS;CoIP	2	pubmed:24725412;pubmed:31046837	2	4
KPNB1	APMS;CoIP	2	pubmed:24725412;pubmed:31046837	2	4
LAS1L	APMS;CoIP	2	pubmed:24725412;pubmed:31046837	2	4
LDHA	APMS;CoIP	2	pubmed:24725412;pubmed:31046837	2	4
LGALS8	APMS;Array	2	pubmed:24510904;pubmed:29513927	2	4
LIMA1	CoIP;Chromatography;APMS	3	pubmed:20876399	1	4
LRRC47	APMS;CoIP	2	pubmed:24725412;pubmed:31046837	2	4
MAGED2	APMS;CoIP	2	pubmed:24725412;pubmed:31046837	2	4
MATK	APMS;Array	2	pubmed:24947832;pubmed:24510904	2	4
MMS19	APMS;CoIP	2	pubmed:24725412;pubmed:31046837	2	4
MOGS	APMS;CoIP	2	pubmed:24725412;pubmed:31046837	2	4
MPC2	CoIP;Chromatography;APMS	3	pubmed:20876399	1	4
MPRIP	CoIP;Chromatography;APMS	3	pubmed:20876399	1	4
MSH2	APMS;CoIP	2	pubmed:24725412;pubmed:31046837	2	4
MTHFD2	APMS;CoIP	2	pubmed:24725412;pubmed:31046837	2	4
MYL12B	CoIP;Chromatography;APMS	3	pubmed:20876399	1	4
MYO1F	CoIP;Chromatography;APMS	3	pubmed:20876399	1	4
NCLN	APMS;CoIP	2	pubmed:24725412;pubmed:31046837	2	4
NDUFAF7	APMS;Array	2	pubmed:24510904;pubmed:29513927	2	4
NEK1	APMS;Array	2	pubmed:24947832;pubmed:24510904	2	4
NEURL4	CoIP;Chromatography;APMS	3	pubmed:26355680	1	4
NFATC2	CoIP;Chromatography;Wblot	3	pubmed:21983832	1	4
NKRF	Array;CoIP	2	pubmed:24947832;pubmed:31046837	2	4
NTPCR	APMS;CoIP	2	pubmed:24725412;pubmed:31046837	2	4
NUP107	APMS;CoIP	2	pubmed:24725412;pubmed:31046837	2	4
NUP160	APMS;CoIP	2	pubmed:24725412;pubmed:31046837	2	4
OPA1	Imaging;CoIP	2	pubmed:24282027;pubmed:31046837	2	4
PAK6	APMS;Array	2	pubmed:24947832;pubmed:24510904	2	4
PCNA	APMS;CoIP	2	pubmed:24725412;pubmed:31046837	2	4
PFKP	APMS;CoIP	2	pubmed:24725412;pubmed:31046837	2	4
PHB	APMS;CoIP	2	pubmed:24725412;pubmed:31046837	2	4
PKM	APMS;CoIP	2	pubmed:24725412;pubmed:31046837	2	4
POLD1	APMS;CoIP	2	pubmed:24725412;pubmed:31046837	2	4
POLE	Array;CoIP	2	pubmed:24947832;pubmed:31046837	2	4
PPP1R12A	CoIP;Chromatography;APMS	3	pubmed:20876399	1	4
PPP2R1A	CoIP;Chromatography;Wblot	3	pubmed:21983832	1	4
PPP2R2A	CoIP;APMS	2	pubmed:31046837;pubmed:26894577	2	4
PRKACA	CoIP;Enzyme	2	pubmed:24351927;pubmed:24464040	2	4
PRKN	CoIP;Chromatography;Wblot	3	pubmed:16352719	1	4
PRPF6	APMS;CoIP	2	pubmed:24725412;pubmed:31046837	2	4
PSMC6	APMS;CoIP	2	pubmed:24725412;pubmed:31046837	2	4
PSMD2	APMS;CoIP	2	pubmed:24725412;pubmed:31046837	2	4
PSMD6	APMS;CoIP	2	pubmed:24725412;pubmed:31046837	2	4
PTCD3	APMS;CoIP	2	pubmed:24725412;pubmed:31046837	2	4
PYGB	APMS;CoIP	2	pubmed:24725412;pubmed:31046837	2	4
RAB10	CoIP;Enzyme	2	pubmed:26824392;pubmed:31046837	2	4
RAB11A	CoIP;Chromatography;Wblot	3	pubmed:26355680	1	4
RAB11B	CoIP;Chromatography;Wblot	3	pubmed:26355680	1	4
RAB1A	Enzyme;CoIP	2	pubmed:26824392;pubmed:31046837	2	4
RAB1B	Enzyme;CoIP	2	pubmed:26824392;pubmed:31046837	2	4
RAB5A	CoIP;Chromatography;Wblot	3	pubmed:26355680	1	4
RACK1	APMS;CoIP	2	pubmed:24725412;pubmed:31046837	2	4
RAI14	CoIP;Chromatography;APMS	3	pubmed:20876399	1	4
RBM39	APMS;CoIP	2	pubmed:24725412;pubmed:31046837	2	4
RGS2	Imaging;CoIP;Enzyme	3	pubmed:24794857	1	4
RIPK1	CoIP;Chromatography;Wblot	3	pubmed:19176810	1	4
RO60	APMS;CoIP	2	pubmed:24725412;pubmed:31046837	2	4
RPL11	APMS;CoIP	2	pubmed:24725412;pubmed:31046837	2	4
RPL12	APMS;CoIP	2	pubmed:24725412;pubmed:31046837	2	4
RPL19	APMS;CoIP	2	pubmed:24725412;pubmed:31046837	2	4
RPL21	Enzyme;CoIP	2	pubmed:24725412;pubmed:31046837	2	4
RPL24	APMS;CoIP	2	pubmed:24725412;pubmed:31046837	2	4
RPL3	APMS;CoIP	2	pubmed:24725412;pubmed:31046837	2	4
RPL30	Enzyme;CoIP	2	pubmed:24725412;pubmed:31046837	2	4
RPL34	Enzyme;CoIP	2	pubmed:24725412;pubmed:31046837	2	4
RPL36A	Enzyme;CoIP	2	pubmed:24725412;pubmed:31046837	2	4
RPL9	APMS;CoIP	2	pubmed:24725412;pubmed:31046837	2	4
RPLP0	APMS;CoIP	2	pubmed:24725412;pubmed:31046837	2	4
RPS13	Enzyme;CoIP	2	pubmed:24725412;pubmed:31046837	2	4
RPS14	APMS;CoIP	2	pubmed:24725412;pubmed:31046837	2	4
RPS15A	APMS;CoIP	2	pubmed:24725412;pubmed:31046837	2	4
RPS18	Enzyme;CoIP	2	pubmed:24725412;pubmed:31046837	2	4
RPS19	APMS;CoIP	2	pubmed:24725412;pubmed:31046837	2	4
RPS3A	APMS;CoIP	2	pubmed:24725412;pubmed:31046837	2	4
RPS5	APMS;CoIP	2	pubmed:24725412;pubmed:31046837	2	4
RPS7	APMS;CoIP	2	pubmed:24725412;pubmed:31046837	2	4
SAMHD1	APMS;CoIP	2	pubmed:24725412;pubmed:31046837	2	4
SEC16A	Imaging;CoIP	2	pubmed:25201882;pubmed:31046837	2	4
SENP3	APMS;CoIP	2	pubmed:24725412;pubmed:31046837	2	4
SF3B1	CoIP;APMS	2	pubmed:31046837;pubmed:24725412	2	4
SF3B2	APMS;CoIP	2	pubmed:24725412;pubmed:31046837	2	4
SF3B3	APMS;CoIP	2	pubmed:24725412;pubmed:31046837	2	4
SFXN1	APMS;CoIP	2	pubmed:24725412;pubmed:31046837	2	4
SH3GL1	Enzyme;CoIP	2	pubmed:22998870;pubmed:31046837	2	4
SH3GL2	Enzyme;General	2	pubmed:22998870;pubmed:25501810	2	4
SLC25A1	APMS;CoIP	2	pubmed:24725412;pubmed:31046837	2	4
SLC25A11	APMS;CoIP	2	pubmed:24725412;pubmed:31046837	2	4
SLC25A22	APMS;CoIP	2	pubmed:24725412;pubmed:31046837	2	4
SPTLC1	APMS;CoIP	2	pubmed:24725412;pubmed:31046837	2	4
SRPK1	CoIP;Chromatography;APMS	3	pubmed:17400507	1	4
SSR4	APMS;CoIP	2	pubmed:24725412;pubmed:31046837	2	4
TCF25	Array;CoIP	2	pubmed:24947832;pubmed:31046837	2	4
TK1	CoIP;Chromatography;APMS	3	pubmed:26496610	1	4
TMOD3	CoIP;Chromatography;APMS	3	pubmed:20876399	1	4
TOR1AIP1	APMS;CoIP	2	pubmed:24725412;pubmed:31046837	2	4
TPM1	CoIP;Chromatography;APMS	3	pubmed:20876399	1	4
TPM2	CoIP;Chromatography;APMS	3	pubmed:20876399	1	4
TRADD	CoIP;Chromatography;Wblot	3	pubmed:19176810	1	4
TRAP1	APMS;CoIP	2	pubmed:24725412;pubmed:31046837	2	4
TUBB2A	2Hyb;CoIP	2	pubmed:24275654;pubmed:31046837	2	4
TUBB4B	2Hyb;CoIP	2	pubmed:24275654;pubmed:31046837	2	4
TUBB6	2Hyb;CoIP	2	pubmed:24275654;pubmed:31046837	2	4
TUBG1	APMS;CoIP	2	pubmed:24725412;pubmed:31046837	2	4
TUFM	APMS;CoIP	2	pubmed:24725412;pubmed:31046837	2	4
VPS4A	APMS;CoIP	2	pubmed:24725412;pubmed:31046837	2	4
DHX16	APMS;CoIP	2	pubmed:24725412;pubmed:31046837	2	4
TXNDC12	CoIP;APMS	2	pubmed:24725412;pubmed:31046837	2	4
RPL17-C18orf32	CoIP;Enzyme	2	pubmed:24725412;pubmed:31046837	2	4	removed no UniProt ID
TPTEP2-CSNK1E	CoIP;Enzyme	2	pubmed:25500533;pubmed:31046837	2	4	removed no UniProt ID
HSPH1	CoIP;Wblot	2	pubmed:29519959;pubmed:31046837	2	4
ABLIM1	APMS;Array	2	pubmed:29513927	1	3
ACIN1	CoIP	1	pubmed:23075850;pubmed:31046837	2	3
ADRM1	CoIP	1	pubmed:24947832;pubmed:31046837	2	3
AFF4	APMS;Array	2	pubmed:29513927	1	3
AHDC1	APMS;Array	2	pubmed:29513927	1	3
APEX2	APMS;Array	2	pubmed:29513927	1	3
AURKB	APMS;Array	2	pubmed:29513927	1	3
BAG1	APMS;Array	2	pubmed:24510904	1	3
BAG3	APMS;Array	2	pubmed:24510904	1	3
C18orf25	APMS;Array	2	pubmed:29513927	1	3
C1orf87	APMS;Array	2	pubmed:29513927	1	3
CALM1	Chromatography;APMS	2	pubmed:20876399	1	3
CALM2	Chromatography;APMS	2	pubmed:20876399	1	3
CALM3	Chromatography;APMS	2	pubmed:20876399	1	3
CAMK1D	APMS;Array	2	pubmed:24510904	1	3
CBX3	CoIP	1	pubmed:23075850;pubmed:31046837	2	3
CCDC43	APMS;Array	2	pubmed:24510904	1	3
CDKL3	APMS;Array	2	pubmed:29513927	1	3
CETN3	APMS;Array	2	pubmed:29513927	1	3
CSNK1A1	CoIP;Enzyme	2	pubmed:25500533	1	3
CXCL11	APMS;Array	2	pubmed:24510904	1	3
CYREN	APMS;Array	2	pubmed:29513927	1	3
DBF4B	APMS;Array	2	pubmed:24510904	1	3
DDIT4	APMS;Array	2	pubmed:29513927	1	3
DFFA	CoIP	1	pubmed:23075850;pubmed:31046837	2	3
DIDO1	APMS;Array	2	pubmed:29513927	1	3
DNAJB6	CoIP;Wblot	2	pubmed:29519959	1	3
DNAJB8	CoIP;Wblot	2	pubmed:29519959	1	3
DUX3	APMS;Array	2	pubmed:24510904	1	3
DYRK2	APMS;Array	2	pubmed:29513927	1	3
E2F4	APMS;Array	2	pubmed:29513927	1	3
EMD	CoIP	1	pubmed:23075850;pubmed:31046837	2	3
ENKUR	APMS;Array	2	pubmed:24510904	1	3
ESRRG	APMS;Array	2	pubmed:29513927	1	3
FAM184A	APMS;Array	2	pubmed:29513927	1	3
FAM192A	APMS;Array	2	pubmed:29513927	1	3
FAM47B	APMS;Array	2	pubmed:24510904	1	3
FAM90A1	APMS;Array	2	pubmed:29513927	1	3
FANCM	APMS;Array	2	pubmed:29513927	1	3
FCHSD1	APMS;Array	2	pubmed:29513927	1	3
GTSF1	APMS;Array	2	pubmed:29513927	1	3
HSPA1A	CoIP;Wblot	2	pubmed:29519959	1	3
HSPD1	Enzyme;General	2	pubmed:17584768	1	3
ITGB3BP	APMS;Array	2	pubmed:29513927	1	3
JHY	APMS;Array	2	pubmed:29513927	1	3
KCTD18	APMS;Array	2	pubmed:29513927	1	3
KDM4D	APMS;Array	2	pubmed:29513927	1	3
KLC2	APMS;Array	2	pubmed:29513927	1	3
LAMP2	Imaging;CoIP	2	pubmed:23455607	1	3
LATS1	APMS;Array	2	pubmed:29513927	1	3
LMNB1	CoIP	1	pubmed:23075850;pubmed:31046837	2	3
LMNB2	CoIP	1	pubmed:23075850;pubmed:31046837	2	3
MAP2K4	Enzyme;General	2	pubmed:19302196	1	3
MFN2	Imaging;CoIP	2	pubmed:24282027	1	3
MLLT3	APMS;Array	2	pubmed:24510904	1	3
MRGBP	APMS;Array	2	pubmed:24510904	1	3
MRPL28	APMS;Array	2	pubmed:29513927	1	3
MTA1	APMS;Array	2	pubmed:24510904	1	3
NCBP3	APMS;Array	2	pubmed:29513927	1	3
NPM1	CoIP	1	pubmed:23075850;pubmed:31046837	2	3
NSL1	APMS;Array	2	pubmed:24510904	1	3
PADI4	APMS;Array	2	pubmed:24510904	1	3
PDCL	APMS;Array	2	pubmed:29513927	1	3
PHF20L1	APMS;Array	2	pubmed:29513927	1	3
PIK3R1	APMS;Array	2	pubmed:29513927	1	3
PLK1	APMS;Array	2	pubmed:24510904	1	3
POLDIP3	CoIP	1	pubmed:24947832;pubmed:31046837	2	3
POU5F1	APMS;Array	2	pubmed:29513927	1	3
PRKCZ	Enzyme;General	2	pubmed:20949042	1	3
RAB11FIP2	APMS;Array	2	pubmed:24510904	1	3
RAB38	APMS;Fluorescence	2	pubmed:31552791	1	3
RAD51AP1	APMS;Array	2	pubmed:29513927	1	3
RANBP1	CoIP	1	pubmed:23075850;pubmed:31046837	2	3
RANBP2	CoIP	1	pubmed:23075850;pubmed:31046837	2	3
RAPGEF4	APMS;Array	2	pubmed:29513927	1	3
RBBP7	CoIP	1	pubmed:23075850;pubmed:31046837	2	3
RBIS	APMS;Array	2	pubmed:24510904	1	3
RHBDD1	APMS;Array	2	pubmed:29513927	1	3
RIF1	CoIP	1	pubmed:23075850;pubmed:31046837	2	3
RIPK2	Enzyme;General	2	pubmed:20949042	1	3
RIT1	APMS;Array	2	pubmed:29513927	1	3
RPAP3	APMS;Array	2	pubmed:24510904	1	3
RPL14	APMS;Enzyme	2	pubmed:24725412	1	3
RPL23A	APMS;Enzyme	2	pubmed:24725412	1	3
RPS6KB2	APMS;Array	2	pubmed:29513927	1	3
RPSA	CoIP	1	pubmed:24947832;pubmed:31046837	2	3
RUVBL2	CoIP	1	pubmed:23075850;pubmed:31046837	2	3
SCEL	APMS;Array	2	pubmed:29513927	1	3
SH3GL3	Enzyme;General	2	pubmed:22998870	1	3
SKA3	APMS;Array	2	pubmed:29513927	1	3
SMTNL2	APMS;Array	2	pubmed:29513927	1	3
SPATS2	APMS;Array	2	pubmed:29513927	1	3
STAC	APMS;Array	2	pubmed:24510904	1	3
STIP1	APMS;Array	2	pubmed:24510904	1	3
STK24	Enzyme;General	2	pubmed:20949042	1	3
STK25	Enzyme;General	2	pubmed:20949042	1	3
STK3	Enzyme;General	2	pubmed:20949042	1	3
STK40	APMS;Array	2	pubmed:24510904	1	3
STN1	APMS;Array	2	pubmed:29513927	1	3
SUPT4H1	APMS;Array	2	pubmed:29513927	1	3
TAOK3	Enzyme;General	2	pubmed:20949042	1	3
TAS2R60	APMS;Array	2	pubmed:29513927	1	3
TBC1D22B	APMS;Array	2	pubmed:29513927	1	3
TCEA2	APMS;Array	2	pubmed:29513927	1	3
TGIF2LX	APMS;Array	2	pubmed:29513927	1	3
TPR	CoIP	1	pubmed:23075850;pubmed:31046837	2	3
TRAF2	Enzyme;General	2	pubmed:20949042	1	3
TTLL1	APMS;Array	2	pubmed:29513927	1	3
TUBB3	APMS;2Hyb	2	pubmed:24275654	1	3
UBXN10	APMS;Array	2	pubmed:29513927	1	3
UFD1	APMS;Array	2	pubmed:24510904	1	3
UQCRB	APMS;Array	2	pubmed:29513927	1	3
VASH2	APMS;Array	2	pubmed:24510904	1	3
VGLL4	APMS;Array	2	pubmed:29513927	1	3
VN1R1	APMS;Array	2	pubmed:29513927	1	3
WT1-AS	APMS;Array	2	pubmed:29513927	1	3
XIRP2	APMS;Array	2	pubmed:24510904	1	3
ZAP70	APMS;Array	2	pubmed:29513927	1	3
ZFAND5	APMS;Array	2	pubmed:24510904	1	3
ZMYM5	APMS;Array	2	pubmed:29513927	1	3
SERF1	APMS;Array	2	pubmed:29513927	1	3
VDAC1	CoIP	1	pubmed:21370995;pubmed:31046837	2	3
HIF1A	Enzyme;General	2	pubmed:26751287	1	3
TMPO	CoIP	1	pubmed:23075850;pubmed:31046837	2	3
BUB1B-PAK6	Array	1	pubmed:24510904;pubmed:24947832	2	3	removed no UniProt ID

## Sheet: TableD_family.check
gene	family	classification
RANBP1	Ran-specific GTPase-activating protein	unassigned proteins
ARFGAP1	GTPase-activating protein	unassigned proteins
IQGAP1	Ras GTPase-activating-like protein IQGAP1	unassigned proteins
MFN2	other GTPase	GTPase
DNM1L	TRAFAC class GTPase	GTPase
EEF1A1	TRAFAC class GTPase	GTPase
DNM1	TRAFAC class GTPase	GTPase
EEF1A2	TRAFAC class GTPase	GTPase
EEF2	TRAFAC class GTPase	GTPase
OPA1	TRAFAC class GTPase	GTPase
TUFM	TRAFAC class GTPase	GTPase
RAB5B	Rab GTPase	GTPase
RAB29	Rab GTPase	GTPase
RAB32	Rab GTPase	GTPase
RAB7A	Rab GTPase	GTPase
RAB8A	Rab GTPase	GTPase
RAB10	Rab GTPase	GTPase
RAB11A	Rab GTPase	GTPase
RAB11B	Rab GTPase	GTPase
RAB1A	Rab GTPase	GTPase
RAB1B	Rab GTPase	GTPase
RAB5A	Rab GTPase	GTPase
RAB11FIP2	Rab GTPase	GTPase
RAB38	Rab GTPase	GTPase
CDC42	RhO GTPase	GTPase
RAC1	RhO GTPase	GTPase
RHOA	RhO GTPase	GTPase
LRRK2	Protein kinase	protein kinase
GAK	Protein kinase	protein kinase
MAP2K3	Protein kinase	protein kinase
MAP2K6	Protein kinase	protein kinase
MAP2K7	Protein kinase	protein kinase
AKT1	Protein kinase	protein kinase
LRRK1	Protein kinase	protein kinase
CDK2	Protein kinase	protein kinase
CDK5	Protein kinase	protein kinase
COQ8A	Protein kinase	protein kinase
CSNK1D	Protein kinase	protein kinase
DAPK1	Protein kinase	protein kinase
GSK3B	Protein kinase	protein kinase
MATK	Protein kinase	protein kinase
NEK1	Protein kinase	protein kinase
PAK6	Protein kinase	protein kinase
PRKACA	Protein kinase	protein kinase
RIPK1	Protein kinase	protein kinase
SRPK1	Protein kinase	protein kinase
AURKB	Protein kinase	protein kinase
CAMK1D	Protein kinase	protein kinase
CSNK1A1	Protein kinase	protein kinase
DYRK2	Protein kinase	protein kinase
LATS1	Protein kinase	protein kinase
MAP2K4	Protein kinase	protein kinase
PIK3R1	Protein kinase	protein kinase
PLK1	Protein kinase	protein kinase
PRKCZ	Protein kinase	protein kinase
RIPK2	Protein kinase	protein kinase
STK24	Protein kinase	protein kinase
STK25	Protein kinase	protein kinase
STK3	Protein kinase	protein kinase
STK40	Protein kinase	protein kinase
TAOK3	Protein kinase	protein kinase
ZAP70	Protein kinase	protein kinase
YWHAQ	14-3-3 protein	14-3-3 family
YWHAZ	14-3-3 protein	14-3-3 family
YWHAG	14-3-3 protein	14-3-3 family
YWHAE	14-3-3 protein	14-3-3 family
YWHAB	14-3-3 protein	14-3-3 family
YWHAH	14-3-3 protein	14-3-3 family
SFN	14-3-3 protein	14-3-3 family
RPS15	ribosomal protein	ribosomal protein
RPL23	ribosomal protein	ribosomal protein
RPS20	ribosomal protein	ribosomal protein
RPS8	ribosomal protein	ribosomal protein
MRPL19	ribosomal protein	ribosomal protein
RPL10A	ribosomal protein	ribosomal protein
RPL13	ribosomal protein	ribosomal protein
RPS11	ribosomal protein	ribosomal protein
RPS16	ribosomal protein	ribosomal protein
RPS2	ribosomal protein	ribosomal protein
RPS23	ribosomal protein	ribosomal protein
RPS27	ribosomal protein	ribosomal protein
RPS3	ribosomal protein	ribosomal protein
LAS1L	ribosomal protein	ribosomal protein
PTCD3	ribosomal protein	ribosomal protein
RPL11	ribosomal protein	ribosomal protein
RPL12	ribosomal protein	ribosomal protein
RPL19	ribosomal protein	ribosomal protein
RPL21	ribosomal protein	ribosomal protein
RPL24	ribosomal protein	ribosomal protein
RPL3	ribosomal protein	ribosomal protein
RPL30	ribosomal protein	ribosomal protein
RPL34	ribosomal protein	ribosomal protein
RPL36A	ribosomal protein	ribosomal protein
RPL9	ribosomal protein	ribosomal protein
RPLP0	ribosomal protein	ribosomal protein
RPS13	ribosomal protein	ribosomal protein
RPS14	ribosomal protein	ribosomal protein
RPS15A	ribosomal protein	ribosomal protein
RPS18	ribosomal protein	ribosomal protein
RPS19	ribosomal protein	ribosomal protein
RPS3A	ribosomal protein	ribosomal protein
RPS5	ribosomal protein	ribosomal protein
RPS7	ribosomal protein	ribosomal protein
RACK1	ribosomal protein	ribosomal protein
MRPL28	ribosomal protein	ribosomal protein
RBIS	ribosomal protein	ribosomal protein
RPL14	ribosomal protein	ribosomal protein
RPL23A	ribosomal protein	ribosomal protein
RPS6KB2	ribosomal protein	ribosomal protein
RPSA	ribosomal protein	ribosomal protein
HSP90AA1	heat shock protein	heat shock protein
HSPA8	heat shock protein	heat shock protein
HSP90AB1	heat shock protein	heat shock protein
HSPB1	heat shock protein	heat shock protein
HSPA4	heat shock protein	heat shock protein
HSPA9	heat shock protein	heat shock protein
CCT3	heat shock protein	heat shock protein
CCT5	heat shock protein	heat shock protein
TRAP1	heat shock protein	heat shock protein
HSPH1	heat shock protein	heat shock protein
HSPA1A	heat shock protein	heat shock protein
HSPD1	heat shock protein	heat shock protein
ACTG1	Actin	Cytoskeleton proteins
ACTR2	Actin	Cytoskeleton proteins
ACTR3	Actin	Cytoskeleton proteins
CAPZB	Actin	Cytoskeleton proteins
ACTA2	Actin	Cytoskeleton proteins
ACTB	Actin	Cytoskeleton proteins
ACTBL2	Actin	Cytoskeleton proteins
ACTG2	Actin	Cytoskeleton proteins
CAPZA1	Actin	Cytoskeleton proteins
CAPZA2	Actin	Cytoskeleton proteins
ABLIM1	Actin-binding LIM protein 1	Cytoskeleton proteins
ARPC1B	Actin-related protein 2/3 complex subunit 1B	Cytoskeleton proteins
ARPC2	Actin-related protein 2/3 complex subunit 2	Cytoskeleton proteins
ARPC4	Actin-related protein 2/3 complex subunit 4	Cytoskeleton proteins
ARPC5	Actin-related protein 2/3 complex subunit 5	Cytoskeleton proteins
RAI14	Ankycorbin	Cytoskeleton proteins
CETN3	Centrin-3	Cytoskeleton proteins
CKAP5	Cytoskeleton-associated protein 5	Cytoskeleton proteins
DBN1	Drebrin	Cytoskeleton proteins
DYNC1H1	Dynein	Cytoskeleton proteins
EMD	Emerin	Cytoskeleton proteins
MSN	Ezrin-radixin-moesin (ERM) family	Cytoskeleton proteins
GOLGA2	Golgin subfamily A member 2	Cytoskeleton proteins
VIM	Intermediate filament protein	Cytoskeleton proteins
KLC2	Kinesin light chain 2	Cytoskeleton proteins
LMNB1	Lamin-B1	Cytoskeleton proteins
LMNB2	Lamin-B2	Cytoskeleton proteins
LIMA1	LIM domain and actin-binding protein 1	Cytoskeleton proteins
MAP1B	Microtubule-associated protein 1B	Cytoskeleton proteins
MAPT	Microtubule-associated protein tau	Cytoskeleton proteins
MBP	Myelin	Cytoskeleton proteins
MYL6	Myosin light polypeptide 6	Cytoskeleton proteins
MPRIP	Myosin phosphatase Rho-interacting protein	Cytoskeleton proteins
MYL12B	Myosin regulatory light chain 12B	Cytoskeleton proteins
MYL9	Myosin regulatory light polypeptide 9	Cytoskeleton proteins
PLEC	Plakin/cytoliner	Cytoskeleton proteins
TPM3	Tropomodulin	Cytoskeleton proteins
TMOD3	Tropomodulin	Cytoskeleton proteins
TPM1	Tropomodulin	Cytoskeleton proteins
TPM2	Tropomodulin	Cytoskeleton proteins
TUBB	Tubulin	Cytoskeleton proteins
TUBA1A	Tubulin	Cytoskeleton proteins
TUBA1C	Tubulin	Cytoskeleton proteins
TUBB4A	Tubulin	Cytoskeleton proteins
TUBB2A	Tubulin	Cytoskeleton proteins
TUBB4B	Tubulin	Cytoskeleton proteins
TUBB6	Tubulin	Cytoskeleton proteins
TUBG1	Tubulin	Cytoskeleton proteins
TUBB3	Tubulin	Cytoskeleton proteins
VASH2	Tubulinyl-Tyr carboxypeptidase 2	Cytoskeleton proteins
XIRP2	Xin actin-binding repeat-containing protein 2	Cytoskeleton proteins
MDN1	AAA ATPase	ATPase
ATP5PO	AAA ATPase	ATPase
PSMC6	AAA ATPase	ATPase
VPS4A	AAA ATPase	ATPase
ATP5F1A	ATP synthase	ATPase
FANCM	DNA-dependent ATPase	ATPase
MYO1B	transport-related ATPase	ATPase
MYO1C	transport-related ATPase	ATPase
MYO1D	transport-related ATPase	ATPase
ATP5MG	transport-related ATPase	ATPase
ABCE1	transport-related ATPase	ATPase
ATP2A2	transport-related ATPase	ATPase
KIF2A	transport-related ATPase	ATPase
MYO1F	transport-related ATPase	ATPase
STUB1	Unibiquitin ligase	ubiquitin-proteasome related families
WSB1	Unibiquitin ligase	ubiquitin-proteasome related families
CBLB	Unibiquitin ligase	ubiquitin-proteasome related families
HERC2	Unibiquitin ligase	ubiquitin-proteasome related families
ITCH	Unibiquitin ligase	ubiquitin-proteasome related families
RANBP2	Unibiquitin ligase	ubiquitin-proteasome related families
PRKN	Unibiquitin ligase	ubiquitin-proteasome related families
UFD1	Ubiquitin recognition factor	ubiquitin-proteasome related families
ADRM1	Proteasomal ubiquitin receptor ADRM1	ubiquitin-proteasome related families
PSMD11	proteasome	ubiquitin-proteasome related families
PSMD2	proteasome	ubiquitin-proteasome related families
PSMD6	proteasome	ubiquitin-proteasome related families
USP39	peptidase	unassigned proteins
AFG3L2	peptidase	unassigned proteins
CASP8	peptidase	unassigned proteins
SENP3	peptidase	unassigned proteins
BAG3	BAG family molecular chaperone regulator 3	unassigned proteins
BAG2	BAG family molecular chaperone regulator 2	unassigned proteins
BAG5	BAG family molecular chaperone regulator 5	unassigned proteins
BAG1	BAG family molecular chaperone regulator 1	unassigned proteins
CALM1	Calmodulin	unassigned proteins
CALM2	Calmodulin	unassigned proteins
CALM3	Calmodulin	unassigned proteins
DVL1	DSH family	unassigned proteins
DVL2	DSH family	unassigned proteins
DVL3	DSH family	unassigned proteins
SLC25A4	mitochondiral carrier	mitochondiral carrier
SLC25A5	mitochondiral carrier	mitochondiral carrier
SLC25A6	mitochondiral carrier	mitochondiral carrier
MPC2	mitochondiral carrier	mitochondiral carrier
SFXN1	mitochondiral carrier	mitochondiral carrier
SLC25A1	mitochondiral carrier	mitochondiral carrier
SLC25A11	mitochondiral carrier	mitochondiral carrier
SLC25A22	mitochondiral carrier	mitochondiral carrier
PPP1CA	phosphatase	unassigned proteins
PPP1R8	phosphatase	unassigned proteins
PPP1R12A	phosphatase	unassigned proteins
PPP2R1A	phosphatase	unassigned proteins
PPP2R2A	phosphatase	unassigned proteins
GNAI2	G protein subunit	unassigned proteins
GNA12	G protein subunit	unassigned proteins
GNA13	G protein subunit	unassigned proteins
RGS2	Regulator of G-protein signaling	unassigned proteins
CHD1L	helicase	Gene expression related families
ATRX	helicase	Gene expression related families
DDX5	helicase	Gene expression related families
HELLS	helicase	Gene expression related families
DHX16	helicase	Gene expression related families
GTF2I	General transcription factor II-I	Gene expression related families
VGLL4	Transcription cofactor vestigial-like protein 4	Gene expression related families
TCEA2	Transcription elongation factor A protein 2	Gene expression related families
SUPT4H1	Transcription elongation factor SPT4	Gene expression related families
POU5F1	Transcription factor	Gene expression related families
TCF25	Transcription factor 25	Gene expression related families
E2F4	Transcription factor E2F4	Gene expression related families
HIF1A	transcriptional regulator	Gene expression related families
AHDC1	AT-hook DNA-binding motif-containing protein 1	Gene expression related families
DDIT4	DNA damage-inducible transcript 4 protein	Gene expression related families
DDB1	DNA damage-binding protein 1	Gene expression related families
DFFA	DNA fragmentation factor subunit alpha	Gene expression related families
ACLY	DNA ligase	Gene expression related families
MSH2	DNA mismatch repair protein Msh2	Gene expression related families
POLD1	DNA polymerase	Gene expression related families
POLE	DNA polymerase	Gene expression related families
POLDIP3	DNA polymerase	Gene expression related families
APEX2	DNA-(apurinic or apyrimidinic site) endonuclease 2	Gene expression related families
RBM39	Splicing factor	Gene expression related families
SF3B1	Splicing factor	Gene expression related families
SF3B2	Splicing factor	Gene expression related families
SF3B3	Splicing factor	Gene expression related families
SH3GL1	Endophilin	unassigned proteins
SH3GL2	Endophilin	unassigned proteins
SH3GL3	Endophilin	unassigned proteins
PHF20L1	PHD finger protein 20-like protein 1	unassigned proteins
TP53	EKC/KEOPS complex subunit TP53RK	unassigned proteins
AKAP8	A-kinase anchor protein 8	unassigned proteins
AHCYL1	Adenosylhomocysteinase	unassigned proteins
AFF4	AF4/FMR2 family member 4	unassigned proteins
SNCA	Alpha-synuclein	unassigned proteins
EPRS1	aminoacyl-tRNA synthetase	unassigned proteins
SPTLC1	aminotransferase	unassigned proteins
ZFAND5	AN1-type zinc finger protein 5	unassigned proteins
ANKS4B	Ankyrin repeat and SAM domain-containing protein	unassigned proteins
ACIN1	Apoptotic chromatin condensation inducer in the nucleus	unassigned proteins
BAX	Bcl-2	unassigned proteins
KCTD18	BTB/POZ domain-containing protein KCTD18	unassigned proteins
CXCL11	C-X-C motif chemokine 11	unassigned proteins
CDC42EP3	Cdc42 effector protein 3	unassigned proteins
CYREN	Cell cycle regulator of non-homologous end joining	unassigned proteins
ITGB3BP	Centromere protein R	unassigned proteins
CBX3	Chromobox protein homolog 3	unassigned proteins
CHGB	Chromogranin/secretogranin	unassigned proteins
CFAP20	Cilia- and flagella-associated protein 20	unassigned proteins
CLTC	Clathrin and adaptor	unassigned proteins
AP2M1	Clathrin and adaptor	unassigned proteins
AP3B1	Clathrin and adaptor	unassigned proteins
COPG2	Coatomer subunit gamma-2	unassigned proteins
FAM47B	Coiled-coil domain-containing protein 125	unassigned proteins
CCDC43	Coiled-coil domain-containing protein 43	unassigned proteins
CUEDC1	CUE domain-containing protein 1	unassigned proteins
CDKL3	Cyclin-dependent kinase-like 3	unassigned proteins
CMAS	Cyclopropane mycolic acid synthase 2	unassigned proteins
UQCRB	Cytochrome b-c1 complex subunit 7	unassigned proteins
CYFIP1	Cytoplasmic FMR1-interacting protein 1	unassigned proteins
DIDO1	Death-inducer obliterator 1	unassigned proteins
HACD3	dehydratase	unassigned proteins
LDHB	dehydrogenase	unassigned proteins
LDHA	dehydrogenase	unassigned proteins
MTHFD2	dehydrogenase	unassigned proteins
AIFM1	dehydrogenases	unassigned proteins
SAMHD1	Deoxynucleoside triphosphate triphosphohydrolase	unassigned proteins
DNAJA1	DnaJ homolog subfamily A member 1	unassigned proteins
DNAJB6	DnaJ homolog subfamily B member 6	unassigned proteins
DNAJB8	DnaJ homolog subfamily B member 8	unassigned proteins
EFHD2	EF-hand domain-containing protein D2	unassigned proteins
EEF1G	Elongation factor 1-gamma	unassigned proteins
ENKUR	Enkurin	unassigned proteins
ESRRG	Estrogen-related receptor gamma	unassigned proteins
EIF4EBP1	Eukaryotic translation initiation factor 4E-binding protein 1	unassigned proteins
CSE1L	Exportin-2	unassigned proteins
FCHSD1	F-BAR and double SH3 domains protein 1	unassigned proteins
FADD	FAS-associated death domain protein	unassigned proteins
LGALS8	Galectin-8	unassigned proteins
GTSF1	Gametocyte-specific factor 1	unassigned proteins
MOGS	Glycosyl hydrolase	unassigned proteins
RIT1	GTP-binding protein Rit1	unassigned proteins
RAPGEF4	Guanine nucleotide exchange factor	unassigned proteins
HK1	Hexokinase	unassigned proteins
MRGBP	histone acetyltransferase	unassigned proteins
HDAC6	Histone deacetylase	unassigned proteins
RBBP7	Histone-binding protein RBBP7	unassigned proteins
TGIF2LX	Homeobox protein TGIF2LX	unassigned proteins
C17orf53	Homologous recombination OB-fold protein	unassigned proteins
CDC37	Hsp90 co-chaperone Cdc37	unassigned proteins
ECHS1	hydratase/isomerase	unassigned proteins
TNPO1	importin	unassigned proteins
KPNB1	importin	unassigned proteins
JHY	Jhy protein homolog	unassigned proteins
NSL1	Kinetochore-associated protein NSL1 homolog	unassigned proteins
LARP4	La-related protein 4	unassigned proteins
LARP7	La-related protein 7	unassigned proteins
TMPO	Lamina-associated polypeptide 2, isoform alpha	unassigned proteins
LRRC47	Leucine-rich repeat-containing protein 47	unassigned proteins
LRP6	Low-density lipoprotein receptor-related protein 6	unassigned proteins
KDM4D	Lysine-specific demethylase 4D	unassigned proteins
LAMP2	Lysosome-associated membrane glycoprotein 2	unassigned proteins
MAGED2	Melanoma-associated antigen D2	unassigned proteins
MTA1	Metastasis-associated protein MTA1	unassigned proteins
MMS19	MMS19 nucleotide excision repair protein homolog	unassigned proteins
NEURL4	Neuralized-like protein 4	unassigned proteins
NKRF	NF-kappa-B-repressing factor	unassigned proteins
NCLN	Nicalin	unassigned proteins
NTPCR	NTPase	unassigned proteins
NFATC2	Nuclear factor of activated T-cells, cytoplasmic 2	unassigned proteins
NUP107	Nuclear pore complex protein Nup107	unassigned proteins
NUP133	Nuclear pore complex protein Nup133	unassigned proteins
NUP160	Nuclear pore complex protein Nup160	unassigned proteins
NCL	Nucleolin	unassigned proteins
NPM1	Nucleophosmin	unassigned proteins
TPR	Nucleoprotein TPR	unassigned proteins
VDAC1	oltage-dependent anion-selective channel protein 1	unassigned proteins
PRKDC	other kinase	unassigned proteins
PKM	other kinase	unassigned proteins
TK1	other kinase	unassigned proteins
PCNA	PCNA-associated factor	unassigned proteins
PRDX3	Peroxiredoxin	unassigned proteins
PDCL	Phosducin-like protein 3	unassigned proteins
CNP	phosphoesterase	unassigned proteins
PFKP	Phosphofructokinase	unassigned proteins
PYGB	phosphorylase	unassigned proteins
TTLL1	Polyglutamylase complex subunit TTLL1	unassigned proteins
PRPF6	Pre-mRNA-processing factor 6	unassigned proteins
PHB	Prohibitin	unassigned proteins
STN1	Protein CST complex subunit STN1	unassigned proteins
MLLT3	Protein AF-9	unassigned proteins
NDUFAF7	Protein arginine methyltransferase NDUFAF7	unassigned proteins
AGO1	Protein argonaute-1	unassigned proteins
AGO2	Protein argonaute-2	unassigned proteins
DBF4B	Protein DBF4 homolog B	unassigned proteins
FAM184A	Protein FAM184A	unassigned proteins
FAM90A1	Protein FAM90A1	unassigned proteins
NCBP3	Protein Nuclear cap-binding protein subunit 3	unassigned proteins
SEC16A	Protein transport protein Sec16A	unassigned proteins
PADI4	Protein-arginine deiminase type-4	unassigned proteins
FAM192A	PSME3-interacting protein	unassigned proteins
DUX3	Putative double homeobox protein 3	unassigned proteins
WT1-AS	Putative Wilms tumor upstream neighbor 1 gene protein	unassigned proteins
RAD51AP1	RAD51-associated protein 1	unassigned proteins
HMMR	Receptor for hyaluronic acid	unassigned proteins
ARHGEF7	Rho guanine nucleotide exchange factor 7	unassigned proteins
RHBDD1	Rhomboid-related protein 4	unassigned proteins
DIS3	ribonuclease	unassigned proteins
RO60	Ribonucleoprotein	unassigned proteins
RPAP3	RNA polymerase II-associated protein 3	unassigned proteins
RUVBL2	RuvB-like 2	unassigned proteins
SCEL	Sciellin	unassigned proteins
SCFD1	Sec1 family domain-containing protein 1	unassigned proteins
SQSTM1	Sequestosome-1	unassigned proteins
STAC	SH3 and cysteine-rich domain-containing protein	unassigned proteins
SERF1	Small EDRK-rich factor 1	unassigned proteins
SMTNL2	Smoothelin-like protein 2	unassigned proteins
SNAPIN	SNARE-associated protein Snapin	unassigned proteins
SPATS2	SPATS2-like protein	unassigned proteins
SKA3	Spindle and kinetochore-associated protein 3	unassigned proteins
STIP1	Stress-induced-phosphoprotein 1	unassigned proteins
TAS2R60	Taste receptor type 2 member 60	unassigned proteins
TBC1D22B	TBC1 domain family member 22B	unassigned proteins
RIF1	Telomere-associated protein RIF1	unassigned proteins
TTC27	Tetratricopeptide repeat protein 27	unassigned proteins
TXNDC12	Thioredoxin domain-containing protein 12	unassigned proteins
TRAF2	TNF receptor-associated factor 2	unassigned proteins
TOR1AIP1	Torsin-1A-interacting protein 1	unassigned proteins
SSR4	Translocon-associated protein subunit delta	unassigned proteins
TRADD	Tumor necrosis factor receptor type 1-associated DEATH domain protein Gene	unassigned proteins
UBXN10	UBX domain-containing protein 10	unassigned proteins
C18orf25	Uncharacterized protein C18orf25	unassigned proteins
C1orf87	Uncharacterized protein C1orf87	unassigned proteins
VN1R1	Vomeronasal type-1 receptor 1	unassigned proteins
ZMYM5	Zinc finger MYM-type protein 5	unassigned proteins
ZRANB2	Zinc finger Ran-binding domain-containing protein 2	unassigned proteins

## Sheet: TableE_Original.enrichment
source	term_name	term_id	adjusted_p_value	negative_log10_of_adjusted_p_value	term_size	query_size	intersection_size	effective_domain_size	intersections
GO:BP	organelle organization	GO:0006996	2.30041e-36	35.6382	3545	388	176	21092	LRRK2,HSP90AA1,MSN,YWHAZ,CDC37,DNM1L,TUBB,MAP1B,RAB5B,TUBA1A,ARHGEF7,MAPT,BAG5,GAK,HSP90AB1,MAP2K7,SQSTM1,TP53,CDC42,PRDX3,RAB29,RAB32,RPS15,SFN,TUBA1C,ACTG1,DVL1,MYL9,MYO1B,MYO1C,MYO1D,NUP133,PRKDC,RAC1,SNCA,VIM,ACTR2,ACTR3,AKT1,ARPC1B,ARPC2,CAPZB,CHD1L,CLTC,DYNC1H1,HSPA4,HSPA9,LARP4,MDN1,PLEC,RAB7A,RAB8A,RHOA,RPS23,RPS27,RPS3,SCFD1,SLC25A4,SLC25A5,SLC25A6,SNAPIN,TPM3,TUBB4A,ACTB,ACTBL2,AFG3L2,A…
GO:BP	cellular macromolecule metabolic process	GO:0044260	2.20964e-26	25.6557	3234	388	151	21092	LRRK2,HSP90AA1,STUB1,BAG5,HSP90AB1,MAP2K7,SQSTM1,TP53,RAB29,RPS15,AGO1,AGO2,DVL1,HSPB1,PRKDC,RPL23,RPS20,RPS8,SNCA,VIM,ACTR2,AKT1,CHD1L,EEF1A1,EPRS1,LARP4,LARP7,MRPL19,NCL,PPP1CA,PPP1R8,PSMD11,RHOA,RPL10A,RPL13,RPS11,RPS16,RPS2,RPS23,RPS27,RPS3,ABCE1,ACTB,AIFM1,ATRX,BAX,CCT3,CCT5,CDK2,CDK5,CSNK1D,CYFIP1,DAPK1,DDB1,DDX5,DIS3,EEF1A2,EEF1G,EEF2,EIF4EBP1,GNA12,GOLGA2,GSK3B,HDAC6,HELLS,HERC2,ITCH,LRRC…
GO:BP	cytoplasmic translation	GO:0002181	2.42691e-25	24.6149	158	388	36	21092	RPS15,RPL23,RPS20,RPS8,RPL10A,RPL13,RPS11,RPS16,RPS2,RPS23,RPS27,RPS3,PKM,RACK1,RPL11,RPL12,RPL19,RPL21,RPL24,RPL3,RPL30,RPL34,RPL36A,RPL9,RPLP0,RPS13,RPS14,RPS15A,RPS18,RPS19,RPS3A,RPS5,RPS7,RPL14,RPL23A,RPSA
GO:BP	translation	GO:0006412	6.16183e-25	24.2103	736	388	68	21092	RPS15,AGO1,AGO2,HSPB1,PRKDC,RPL23,RPS20,RPS8,VIM,AKT1,EEF1A1,EPRS1,LARP4,MRPL19,NCL,PPP1CA,RHOA,RPL10A,RPL13,RPS11,RPS16,RPS2,RPS23,RPS27,RPS3,ABCE1,CYFIP1,DAPK1,DIS3,EEF1A2,EEF1G,EEF2,EIF4EBP1,LRRC47,PKM,PTCD3,RACK1,RGS2,RPL11,RPL12,RPL19,RPL21,RPL24,RPL3,RPL30,RPL34,RPL36A,RPL9,RPLP0,RPS13,RPS14,RPS15A,RPS18,RPS19,RPS3A,RPS5,RPS7,TRAP1,TUFM,MRPL28,NPM1,POLDIP3,RPL14,RPL23A,RPS6KB2,RPSA,TCEA2,TPR
GO:BP	protein metabolic process	GO:0019538	7.38202e-25	24.1318	5462	388	202	21092	LRRK2,HSP90AA1,HSPA8,MSN,YWHAZ,CDC37,STUB1,YWHAG,MAPT,YWHAE,BAG5,GAK,HSP90AB1,MAP2K3,MAP2K6,MAP2K7,MBP,SQSTM1,TP53,YWHAB,CDC42,LRP6,PRDX3,RPS15,SFN,WSB1,AGO1,AGO2,DNAJA1,DVL1,DVL2,DVL3,HSPB1,MYO1C,PRKDC,RAC1,RPL23,RPS20,RPS8,SNCA,VIM,AKT1,CBLB,EEF1A1,EPRS1,GNAI2,LARP4,LRRK1,MRPL19,NCL,PLEC,PPP1CA,PPP1R8,PSMD11,RAB7A,RHOA,RPL10A,RPL13,RPS11,RPS16,RPS2,RPS23,RPS27,RPS3,SNAPIN,USP39,ABCE1,ACTB,AFG3L…
GO:BP	organonitrogen compound metabolic process	GO:1901564	5.38325e-24	23.269	6522	388	223	21092	LRRK2,HSP90AA1,HSPA8,MSN,YWHAZ,CDC37,DNM1L,STUB1,YWHAG,MAPT,YWHAE,BAG5,GAK,HSP90AB1,MAP2K3,MAP2K6,MAP2K7,MBP,SQSTM1,TP53,YWHAB,CDC42,LRP6,PRDX3,RPS15,SFN,WSB1,AGO1,AGO2,DNAJA1,DVL1,DVL2,DVL3,ECHS1,HSPB1,MYO1C,PRKDC,RAC1,RPL23,RPS20,RPS8,SNCA,VIM,AKT1,ATP5MG,CBLB,CLTC,EEF1A1,EPRS1,GNAI2,LARP4,LDHB,LRRK1,MRPL19,NCL,PLEC,PPP1CA,PPP1R8,PSMD11,RAB7A,RHOA,RPL10A,RPL13,RPS11,RPS16,RPS2,RPS23,RPS27,RPS3,…
GO:BP	peptide biosynthetic process	GO:0043043	6.15298e-24	23.2109	765	388	68	21092	RPS15,AGO1,AGO2,HSPB1,PRKDC,RPL23,RPS20,RPS8,VIM,AKT1,EEF1A1,EPRS1,LARP4,MRPL19,NCL,PPP1CA,RHOA,RPL10A,RPL13,RPS11,RPS16,RPS2,RPS23,RPS27,RPS3,ABCE1,CYFIP1,DAPK1,DIS3,EEF1A2,EEF1G,EEF2,EIF4EBP1,LRRC47,PKM,PTCD3,RACK1,RGS2,RPL11,RPL12,RPL19,RPL21,RPL24,RPL3,RPL30,RPL34,RPL36A,RPL9,RPLP0,RPS13,RPS14,RPS15A,RPS18,RPS19,RPS3A,RPS5,RPS7,TRAP1,TUFM,MRPL28,NPM1,POLDIP3,RPL14,RPL23A,RPS6KB2,RPSA,TCEA2,TPR
GO:BP	amide biosynthetic process	GO:0043604	1.28297e-23	22.8918	896	388	73	21092	RPS15,AGO1,AGO2,HSPB1,PRKDC,RPL23,RPS20,RPS8,SNCA,VIM,AKT1,EEF1A1,EPRS1,LARP4,MRPL19,NCL,PPP1CA,RHOA,RPL10A,RPL13,RPS11,RPS16,RPS2,RPS23,RPS27,RPS3,ABCE1,ACLY,CYFIP1,DAPK1,DIS3,EEF1A2,EEF1G,EEF2,EIF4EBP1,LRRC47,MPC2,PKM,PTCD3,RACK1,RGS2,RPL11,RPL12,RPL19,RPL21,RPL24,RPL3,RPL30,RPL34,RPL36A,RPL9,RPLP0,RPS13,RPS14,RPS15A,RPS18,RPS19,RPS3A,RPS5,RPS7,SLC25A1,SPTLC1,TRAP1,TUFM,MRPL28,NPM1,POLDIP3,RPL1…
GO:BP	establishment of localization in cell	GO:0051649	6.48709e-22	21.188	2330	388	118	21092	LRRK2,HSP90AA1,YWHAQ,HSPA8,MSN,YWHAZ,CDC37,TUBB,MAP1B,RAB5B,TUBA1A,YWHAG,MAPT,YWHAE,GAK,HSP90AB1,SQSTM1,TP53,YWHAB,YWHAH,CDC42,LRP6,RAB29,RAB32,RPS15,SFN,TUBA1C,ACTG1,DVL1,HSPB1,MYO1B,MYO1C,MYO1D,NUP133,RPL23,SNCA,ACTR2,AHCYL1,AKT1,CBLB,CLTC,CSE1L,DYNC1H1,HSPA4,HSPA9,RAB7A,RAB8A,SCFD1,SLC25A4,SLC25A5,SLC25A6,SNAPIN,TNPO1,ABCE1,ACTB,AIFM1,AP2M1,AP3B1,ATP2A2,BAX,CDK5,CNP,COPG2,CSNK1D,CYFIP1,DNM1,GO…
GO:BP	regulation of protein metabolic process	GO:0051246	1.6724e-21	20.7767	2567	388	124	21092	LRRK2,HSP90AA1,MSN,CDC37,STUB1,YWHAG,MAPT,YWHAE,BAG5,HSP90AB1,MAP2K3,MAP2K6,MAP2K7,MBP,SQSTM1,TP53,YWHAB,LRP6,PRDX3,RPS15,SFN,AGO1,AGO2,DNAJA1,DVL1,DVL2,DVL3,HSPB1,MYO1C,PRKDC,RAC1,RPL23,RPS20,SNCA,VIM,AKT1,CBLB,EEF1A1,EPRS1,GNAI2,LARP4,LRRK1,NCL,PLEC,PPP1CA,PPP1R8,RAB7A,RHOA,RPS2,RPS3,ABCE1,ACTB,AIFM1,AKAP8,ATRX,BAG2,BAX,CASP8,CDK2,CDK5,CSNK1D,CYFIP1,DAPK1,DDB1,DIS3,EEF1A2,EEF2,EIF4EBP1,FADD,GNA…
GO:BP	intracellular transport	GO:0046907	2.99895e-21	20.523	1801	388	101	21092	LRRK2,HSP90AA1,YWHAQ,HSPA8,MSN,YWHAZ,CDC37,TUBB,MAP1B,RAB5B,TUBA1A,YWHAG,MAPT,YWHAE,GAK,HSP90AB1,SQSTM1,TP53,YWHAB,YWHAH,CDC42,LRP6,RAB29,RAB32,RPS15,SFN,TUBA1C,HSPB1,MYO1B,MYO1C,MYO1D,NUP133,RPL23,ACTR2,AHCYL1,AKT1,CBLB,CLTC,CSE1L,DYNC1H1,HSPA4,HSPA9,RAB7A,RAB8A,SCFD1,SLC25A4,SLC25A5,SLC25A6,SNAPIN,TNPO1,ABCE1,AIFM1,AP2M1,AP3B1,ATP2A2,BAX,CDK5,CNP,COPG2,CSNK1D,GOLGA2,GSK3B,HDAC6,HERC2,KPNB1,MYO1…
GO:BP	cytoskeleton organization	GO:0007010	2.34516e-19	18.6298	1491	388	88	21092	MSN,TUBB,MAP1B,TUBA1A,ARHGEF7,MAPT,CDC42,TUBA1C,ACTG1,DVL1,MYL9,MYO1B,MYO1C,MYO1D,RAC1,SNCA,VIM,ACTR2,ACTR3,ARPC1B,ARPC2,CAPZB,CLTC,DYNC1H1,LARP4,PLEC,RHOA,RPS3,TPM3,TUBB4A,ACTB,ACTBL2,ARPC4,ARPC5,ATRX,CAPZA1,CAPZA2,CDC42EP3,CDK2,CDK5,CKAP5,CNP,CSNK1D,CYFIP1,DBN1,GOLGA2,GSK3B,HDAC6,IQGAP1,KIF2A,KPNB1,LIMA1,MPRIP,MYO1F,PAK6,PPP1R12A,PPP2R1A,PRKN,RAB11A,TMOD3,TPM1,TPM2,TUBB2A,TUBB4B,TUBB6,TUBG1,VPS…
GO:BP	peptide metabolic process	GO:0006518	3.74876e-19	18.4261	926	388	68	21092	RPS15,AGO1,AGO2,HSPB1,PRKDC,RPL23,RPS20,RPS8,VIM,AKT1,EEF1A1,EPRS1,LARP4,MRPL19,NCL,PPP1CA,RHOA,RPL10A,RPL13,RPS11,RPS16,RPS2,RPS23,RPS27,RPS3,ABCE1,CYFIP1,DAPK1,DIS3,EEF1A2,EEF1G,EEF2,EIF4EBP1,LRRC47,PKM,PTCD3,RACK1,RGS2,RPL11,RPL12,RPL19,RPL21,RPL24,RPL3,RPL30,RPL34,RPL36A,RPL9,RPLP0,RPS13,RPS14,RPS15A,RPS18,RPS19,RPS3A,RPS5,RPS7,TRAP1,TUFM,MRPL28,NPM1,POLDIP3,RPL14,RPL23A,RPS6KB2,RPSA,TCEA2,TPR
GO:BP	regulation of cellular component organization	GO:0051128	8.91905e-19	18.0497	2355	388	113	21092	LRRK2,HSP90AA1,HSPA8,MSN,YWHAZ,DNM1L,STUB1,TUBB,MAP1B,RAB5B,TUBA1A,ARFGAP1,ARHGEF7,MAPT,BAG5,GAK,MAP2K7,MBP,SQSTM1,TP53,YWHAH,CDC42,RAB29,SFN,ACTG1,DVL1,DVL2,DVL3,MYO1C,RAC1,SNCA,VIM,ACTR2,ACTR3,AKT1,ARPC1B,ARPC2,CAPZB,CLTC,DYNC1H1,RAB7A,RHOA,RPS3,SCFD1,SLC25A4,SLC25A5,SLC25A6,SNAPIN,TUBB4A,ACTB,AP2M1,ARPC4,ARPC5,ATRX,BAX,CAPZA1,CAPZA2,CCT3,CCT5,CDC42EP3,CDK2,CDK5,CKAP5,CYFIP1,DBN1,GSK3B,HDAC6,IQ…
GO:BP	cellular component organization or biogenesis	GO:0071840	1.00811e-18	17.9965	8203	388	245	21092	LRRK2,HSP90AA1,HSPA8,MSN,YWHAZ,CDC37,DNM1L,STUB1,TUBB,MAP1B,RAB5B,TUBA1A,ARFGAP1,ARHGEF7,MAPT,BAG5,GAK,HSP90AB1,MAP2K7,MBP,SQSTM1,TP53,YWHAH,CDC42,PRDX3,RAB29,RAB32,RPS15,SFN,TUBA1C,WSB1,ACTG1,AGO1,AGO2,DVL1,DVL2,DVL3,MYL9,MYO1B,MYO1C,MYO1D,NUP133,PRKDC,RAC1,RPL23,RPS8,SNCA,VIM,ACTR2,ACTR3,AHCYL1,AKT1,ARPC1B,ARPC2,CAPZB,CHD1L,CLTC,DYNC1H1,EPRS1,HSPA4,HSPA9,LARP4,MDN1,PLEC,PPP1CA,PSMD11,RAB7A,RAB8…
GO:BP	cellular amide metabolic process	GO:0043603	1.51107e-18	17.8207	1201	388	77	21092	TP53,RPS15,AGO1,AGO2,HSPB1,PRKDC,RPL23,RPS20,RPS8,SNCA,VIM,AKT1,EEF1A1,EPRS1,LARP4,MRPL19,NCL,PPP1CA,RHOA,RPL10A,RPL13,RPS11,RPS16,RPS2,RPS23,RPS27,RPS3,ABCE1,ACLY,CMAS,CYFIP1,DAPK1,DIS3,EEF1A2,EEF1G,EEF2,EIF4EBP1,LRRC47,MPC2,MTHFD2,PKM,PPP2R1A,PTCD3,RACK1,RGS2,RPL11,RPL12,RPL19,RPL21,RPL24,RPL3,RPL30,RPL34,RPL36A,RPL9,RPLP0,RPS13,RPS14,RPS15A,RPS18,RPS19,RPS3A,RPS5,RPS7,SLC25A1,SPTLC1,TRAP1,TUFM…
GO:BP	cellular localization	GO:0051641	1.18617e-17	16.9259	3580	388	143	21092	LRRK2,HSP90AA1,YWHAQ,HSPA8,MSN,YWHAZ,CDC37,DNM1L,TUBB,MAP1B,RAB5B,TUBA1A,YWHAG,ARFGAP1,MAPT,YWHAE,GAK,HSP90AB1,SQSTM1,TP53,YWHAB,YWHAH,CDC42,LRP6,RAB29,RAB32,RPS15,SFN,TUBA1C,ACTG1,DNAJA1,DVL1,DVL2,DVL3,HSPB1,MYO1B,MYO1C,MYO1D,NUP133,RAC1,RPL23,SNCA,ACTR2,AHCYL1,AKT1,CBLB,CLTC,CSE1L,DYNC1H1,HSPA4,HSPA9,LARP7,PLEC,RAB7A,RAB8A,SCFD1,SLC25A4,SLC25A5,SLC25A6,SNAPIN,TNPO1,ABCE1,ACTB,AIFM1,AKAP8,ANKS4B…
GO:BP	cellular response to stress	GO:0033554	3.11506e-17	16.5065	1934	388	98	21092	LRRK2,HSP90AA1,HSPA8,CDC37,STUB1,MAP1B,MAPT,YWHAE,BAG5,HSP90AB1,MAP2K3,MAP2K6,MAP2K7,SQSTM1,TP53,PRDX3,SFN,DNAJA1,HSPB1,PRKDC,SNCA,ACTR2,AKT1,CHD1L,HSPA9,PLEC,PPP1CA,RHOA,RPS3,ACTB,AIFM1,ANKS4B,ATP2A2,ATRX,BAX,CDK2,DAPK1,DDB1,DDX5,GSK3B,HACD3,HDAC6,HERC2,ITCH,MMS19,MSH2,NFATC2,OPA1,PCNA,POLD1,POLE,PRKACA,PRKN,PSMC6,RACK1,RIPK1,SAMHD1,SEC16A,SF3B3,TPM1,TRAP1,TXNDC12,APEX2,BAG3,CBX3,CYREN,DDIT4,DNA…
GO:BP	cellular component organization	GO:0016043	6.19149e-17	16.2082	8002	388	237	21092	LRRK2,HSP90AA1,HSPA8,MSN,YWHAZ,CDC37,DNM1L,STUB1,TUBB,MAP1B,RAB5B,TUBA1A,ARFGAP1,ARHGEF7,MAPT,BAG5,GAK,HSP90AB1,MAP2K7,MBP,SQSTM1,TP53,YWHAH,CDC42,PRDX3,RAB29,RAB32,RPS15,SFN,TUBA1C,WSB1,ACTG1,AGO1,AGO2,DVL1,DVL2,DVL3,MYL9,MYO1B,MYO1C,MYO1D,NUP133,PRKDC,RAC1,RPL23,SNCA,VIM,ACTR2,ACTR3,AHCYL1,AKT1,ARPC1B,ARPC2,CAPZB,CHD1L,CLTC,DYNC1H1,EPRS1,HSPA4,HSPA9,LARP4,MDN1,PLEC,PPP1CA,PSMD11,RAB7A,RAB8A,RHO…
GO:BP	cellular macromolecule biosynthetic process	GO:0034645	3.24485e-16	15.4888	1193	388	73	21092	RPS15,AGO1,AGO2,HSPB1,PRKDC,RPL23,RPS20,RPS8,VIM,AKT1,EEF1A1,EPRS1,LARP4,MRPL19,NCL,PPP1CA,RHOA,RPL10A,RPL13,RPS11,RPS16,RPS2,RPS23,RPS27,RPS3,ABCE1,CYFIP1,DAPK1,DIS3,EEF1A2,EEF1G,EEF2,EIF4EBP1,GOLGA2,GSK3B,LRRC47,MOGS,PKM,PTCD3,RACK1,RGS2,RPL11,RPL12,RPL19,RPL21,RPL24,RPL3,RPL30,RPL34,RPL36A,RPL9,RPLP0,RPS13,RPS14,RPS15A,RPS18,RPS19,RPS3A,RPS5,RPS7,TRAP1,TUFM,DYRK2,MRPL28,NPM1,POLDIP3,RPL14,RPL2…
GO:BP	organelle assembly	GO:0070925	7.88985e-15	14.1029	939	388	62	21092	LRRK2,MSN,TUBB,MAPT,RAB32,RPS15,ACTG1,MYL9,PRKDC,ACTR2,ACTR3,DYNC1H1,MDN1,PLEC,RAB7A,RAB8A,RHOA,RPS23,RPS27,RPS3,SCFD1,AP3B1,ATP2A2,CDK2,CFAP20,CSNK1D,GOLGA2,GSK3B,HDAC6,KIF2A,KPNB1,NEK1,RAB11A,RAB1A,RAB1B,RAB5A,RO60,RPL11,RPL24,RPL3,RPLP0,RPS14,RPS19,RPS5,TMOD3,TPM1,VPS4A,ABLIM1,AURKB,BAG3,E2F4,HSPA1A,JHY,MFN2,NPM1,PLK1,RAB38,RPL23A,RPSA,TPR,TTLL1,UBXN10
GO:BP	intracellular protein transport	GO:0006886	1.63346e-14	13.7869	1098	388	67	21092	LRRK2,HSP90AA1,YWHAQ,HSPA8,YWHAZ,CDC37,RAB5B,YWHAG,YWHAE,HSP90AB1,SQSTM1,TP53,YWHAB,YWHAH,RAB29,RAB32,SFN,HSPB1,MYO1C,NUP133,RPL23,AHCYL1,AKT1,CBLB,CLTC,CSE1L,HSPA4,HSPA9,RAB7A,RAB8A,SCFD1,SNAPIN,TNPO1,AIFM1,AP2M1,AP3B1,BAX,CDK5,COPG2,GOLGA2,GSK3B,HDAC6,HERC2,KPNB1,NUP107,PRKACA,PRKN,RAB11A,RAB1A,RAB1B,RAB5A,RPL11,SEC16A,VPS4A,BAG3,EMD,HSPD1,LAMP2,MFN2,NPM1,PIK3R1,RAB38,RANBP2,RHBDD1,STK3,TPR,UFD1
GO:BP	microtubule-based process	GO:0007017	2.25208e-14	13.6474	931	388	61	21092	HSPA8,TUBB,MAP1B,TUBA1A,ARHGEF7,MAPT,CDC42,TUBA1C,DNAJA1,DVL1,HSPB1,RAC1,SNCA,ACTR2,ACTR3,CLTC,DYNC1H1,RHOA,RPS3,SNAPIN,TUBB4A,AP3B1,ATRX,CDK2,CDK5,CFAP20,CKAP5,CNP,COPG2,CSNK1D,GOLGA2,GSK3B,HDAC6,KIF2A,KPNB1,OPA1,PPP1R12A,PPP2R1A,RAB11A,RAB1A,TUBB2A,TUBB4B,TUBB6,TUBG1,AURKB,BAG3,CETN3,E2F4,ENKUR,HSPA1A,JHY,KLC2,NPM1,PLK1,PRKCZ,RANBP1,SKA3,TPR,TTLL1,TUBB3,HIF1A
GO:BP	regulation of protein modification process	GO:0031399	2.47682e-14	13.6061	1545	388	81	21092	LRRK2,HSP90AA1,CDC37,STUB1,YWHAG,MAPT,YWHAE,BAG5,HSP90AB1,MAP2K3,MAP2K6,MAP2K7,SQSTM1,TP53,YWHAB,LRP6,RPS15,SFN,DNAJA1,DVL1,DVL2,DVL3,HSPB1,MYO1C,PRKDC,RAC1,RPL23,RPS20,SNCA,AKT1,CBLB,GNAI2,LRRK1,PLEC,PPP1R8,RHOA,RPS2,RPS3,ACTB,AKAP8,ATRX,BAG2,BAX,CDK5,CSNK1D,GNA12,GOLGA2,GSK3B,HDAC6,IQGAP1,ITCH,PHB,PPP1R12A,PPP2R1A,PRKN,RACK1,RGS2,RIPK1,RPL11,RPS7,SF3B1,SH3GL2,AURKB,CALM1,DBF4B,DDIT4,FANCM,HSPA1…
GO:BP	regulation of programmed cell death	GO:0043067	2.68955e-14	13.5703	1482	388	79	21092	LRRK2,HSP90AA1,YWHAZ,DNM1L,ARHGEF7,BAG5,HSP90AB1,MAP2K6,MAP2K7,SQSTM1,TP53,LRP6,PRDX3,SFN,DNAJA1,HSPB1,PRKDC,SNCA,AKT1,GNAI2,HSPA9,PPP1CA,RHOA,RPS3,SLC25A4,SLC25A5,SLC25A6,ACTB,AIFM1,BAX,CASP8,CDK5,DAPK1,DDB1,EEF1A2,FADD,GSK3B,HDAC6,HELLS,ITCH,MSH2,OPA1,PHB,PPP2R1A,PRKN,RACK1,RIPK1,RPL11,RPS3A,RPS7,SPTLC1,TRADD,TRAP1,TXNDC12,ACIN1,AURKB,BAG1,BAG3,CAMK1D,DFFA,DNAJB6,HSPA1A,HSPD1,LATS1,MAP2K4,MFN2,…
GO:BP	regulation of apoptotic process	GO:0042981	3.06246e-14	13.5139	1453	388	78	21092	LRRK2,HSP90AA1,YWHAZ,DNM1L,ARHGEF7,BAG5,HSP90AB1,MAP2K6,MAP2K7,SQSTM1,TP53,LRP6,PRDX3,SFN,DNAJA1,HSPB1,PRKDC,SNCA,AKT1,GNAI2,HSPA9,PPP1CA,RHOA,RPS3,SLC25A4,SLC25A5,SLC25A6,ACTB,AIFM1,BAX,CASP8,CDK5,DAPK1,DDB1,EEF1A2,FADD,GSK3B,HELLS,ITCH,MSH2,OPA1,PHB,PPP2R1A,PRKN,RACK1,RIPK1,RPL11,RPS3A,RPS7,SPTLC1,TRADD,TRAP1,TXNDC12,ACIN1,AURKB,BAG1,BAG3,CAMK1D,DFFA,DNAJB6,HSPA1A,HSPD1,LATS1,MAP2K4,MFN2,MRGBP,…
GO:BP	regulation of catabolic process	GO:0009894	3.35811e-14	13.4739	996	388	63	21092	LRRK2,HSP90AA1,MSN,DNM1L,STUB1,MAPT,BAG5,HSP90AB1,TP53,AGO2,DVL1,HSPB1,RPL23,SNCA,VIM,AKT1,CBLB,EEF1A1,PPP1CA,RAB7A,RAB8A,SCFD1,SLC25A4,SLC25A5,AIFM1,BAG2,BAX,CDK2,CDK5,CSNK1D,DAPK1,DDB1,DIS3,EEF1A2,GNA12,GOLGA2,GSK3B,HDAC6,ITCH,PHB,PRKACA,PRKN,PSMC6,PSMD2,RACK1,RPL11,RPS7,SF3B3,SPTLC1,BAG3,CSNK1A1,DDIT4,DFFA,HSPA1A,LATS1,NPM1,PLK1,RHBDD1,RIPK2,TRAF2,VGLL4,VDAC1,HIF1A
GO:BP	positive regulation of biological process	GO:0048518	4.74018e-14	13.3242	6309	388	196	21092	LRRK2,HSP90AA1,HSPA8,MSN,DNM1L,STUB1,MAP1B,ARHGEF7,MAPT,YWHAE,HSP90AB1,MAP2K3,MAP2K6,MAP2K7,MBP,SQSTM1,TP53,YWHAH,CDC42,LRP6,PRDX3,RAB29,RPS15,SFN,ACTG1,AGO1,AGO2,DNAJA1,DVL1,DVL2,DVL3,HSPB1,MYO1C,PRKDC,RAC1,RPL23,RPS20,SNCA,VIM,ACTR2,ACTR3,AHCYL1,AKT1,ARPC2,CBLB,DYNC1H1,GNAI2,LARP4,LARP7,LRRK1,NCL,PPP1CA,RAB7A,RHOA,RPS2,RPS3,SLC25A4,SLC25A5,SNAPIN,ACTA2,ACTB,ACTG2,AIFM1,AKAP8,AP2M1,AP3B1,ATP2A2,…
GO:BP	supramolecular fiber organization	GO:0097435	4.8808e-14	13.3115	807	388	56	21092	HSPA8,MAP1B,ARHGEF7,MAPT,HSP90AB1,CDC42,ACTG1,DVL1,MYL9,MYO1B,MYO1C,MYO1D,RAC1,SNCA,VIM,ACTR2,ACTR3,ARPC1B,ARPC2,CAPZB,DYNC1H1,PLEC,RHOA,RPS3,TPM3,TUBB4A,ARPC4,ARPC5,BAX,CAPZA1,CAPZA2,CDC42EP3,CKAP5,CSNK1D,CYFIP1,DBN1,GOLGA2,HDAC6,KIF2A,KPNB1,LIMA1,MPRIP,MYO1F,PRKN,RAB11A,RIPK1,TMOD3,TPM1,TPM2,TUBG1,DNAJB6,FCHSD1,HSPA1A,LATS1,PIK3R1,XIRP2
GO:BP	regulation of cell death	GO:0010941	6.49982e-14	13.1871	1637	388	83	21092	LRRK2,HSP90AA1,YWHAZ,DNM1L,ARHGEF7,MAPT,BAG5,HSP90AB1,MAP2K6,MAP2K7,SQSTM1,TP53,LRP6,PRDX3,RAB29,SFN,DNAJA1,HSPB1,PRKDC,SNCA,AKT1,GNAI2,HSPA9,PPP1CA,RHOA,RPS3,SLC25A4,SLC25A5,SLC25A6,ACTB,AIFM1,BAX,CASP8,CDK5,DAPK1,DDB1,EEF1A2,FADD,GSK3B,HDAC6,HELLS,ITCH,MSH2,OPA1,PHB,PPP2R1A,PRKN,RACK1,RIPK1,RPL11,RPS3A,RPS7,SPTLC1,TRADD,TRAP1,VPS4A,TXNDC12,ACIN1,AURKB,BAG1,BAG3,CAMK1D,DDIT4,DFFA,DNAJB6,HSPA1A,H…
GO:BP	positive regulation of metabolic process	GO:0009893	7.53232e-14	13.1231	3849	388	141	21092	LRRK2,HSP90AA1,HSPA8,MSN,STUB1,MAPT,HSP90AB1,MAP2K3,MAP2K6,MAP2K7,MBP,SQSTM1,TP53,YWHAH,CDC42,LRP6,RAB29,ACTG1,AGO1,AGO2,DVL1,DVL2,DVL3,HSPB1,MYO1C,PRKDC,RAC1,RPL23,SNCA,VIM,ACTR2,ACTR3,AKT1,CBLB,DYNC1H1,GNAI2,LARP4,LARP7,LRRK1,NCL,RAB7A,RHOA,RPS2,RPS3,SLC25A4,SLC25A5,ACTA2,ACTB,ACTG2,AIFM1,AKAP8,AP3B1,ATRX,BAG2,BAX,CASP8,CCT3,CCT5,CDK2,CDK5,CSNK1D,DAPK1,DDB1,DDX5,DIS3,EEF1A2,EEF2,FADD,GNA12,GOLG…
GO:BP	establishment of protein localization	GO:0045184	1.4717e-13	12.8322	1900	388	90	21092	LRRK2,HSP90AA1,YWHAQ,HSPA8,YWHAZ,CDC37,DNM1L,RAB5B,YWHAG,ARFGAP1,MAPT,YWHAE,HSP90AB1,SQSTM1,TP53,YWHAB,YWHAH,RAB29,RAB32,SFN,DNAJA1,HSPB1,MYO1C,MYO1D,NUP133,RPL23,AHCYL1,AKT1,CBLB,CLTC,CSE1L,HSPA4,HSPA9,RAB7A,RAB8A,SCFD1,SNAPIN,TNPO1,AIFM1,AKAP8,AP2M1,AP3B1,BAX,CCT3,CCT5,CDK5,COPG2,GOLGA2,GSK3B,HDAC6,HERC2,HK1,KPNB1,MPC2,NUP107,NUP160,PRKACA,PRKN,RAB10,RAB11A,RAB11B,RAB1A,RAB1B,RAB5A,RACK1,RPL11,…
GO:BP	negative regulation of protein modification process	GO:0031400	1.82053e-13	12.7398	498	388	43	21092	LRRK2,YWHAG,MAPT,YWHAE,BAG5,SQSTM1,YWHAB,LRP6,RPS15,SFN,DNAJA1,DVL1,HSPB1,PRKDC,RPL23,RPS20,SNCA,AKT1,CBLB,GNAI2,LRRK1,PLEC,PPP1R8,RPS3,BAG2,BAX,CDK5,GSK3B,PPP2R1A,PRKN,RACK1,RGS2,RPL11,RPS7,SH3GL2,CALM1,DDIT4,HSPA1A,KDM4D,LATS1,NPM1,PLK1,PRKCZ
GO:BP	programmed cell death	GO:0012501	1.84744e-13	12.7334	1942	388	91	21092	LRRK2,HSP90AA1,YWHAZ,DNM1L,ARHGEF7,BAG5,HSP90AB1,MAP2K6,MAP2K7,SQSTM1,TP53,LRP6,PRDX3,SFN,DNAJA1,HSPB1,PRKDC,SNCA,AHCYL1,AKT1,GNAI2,HSPA9,PPP1CA,RHOA,RPS3,SLC25A4,SLC25A5,SLC25A6,ACTB,AIFM1,ATP5F1A,BAX,CASP8,CDK5,DAPK1,DDB1,DDX5,EEF1A2,FADD,GSK3B,HDAC6,HELLS,ITCH,MSH2,OPA1,PAK6,PHB,PKM,PPP2R1A,PRKN,RACK1,RAI14,RIPK1,RPL11,RPS3A,RPS7,SPTLC1,TRADD,TRAP1,TXNDC12,ACIN1,AURKB,BAG1,BAG3,CAMK1D,DDIT4,DF…
GO:BP	macromolecule biosynthetic process	GO:0009059	1.85179e-13	12.7324	4801	388	162	21092	LRRK2,HSP90AA1,YWHAQ,HSPA8,YWHAZ,HSP90AB1,MAP2K3,MAP2K6,MAP2K7,SQSTM1,TP53,YWHAH,LRP6,PRDX3,RPS15,AGO1,AGO2,DVL1,DVL2,DVL3,HSPB1,MYO1C,PRKDC,RPL23,RPS20,RPS8,SNCA,VIM,ACTR2,ACTR3,AKT1,CLTC,EEF1A1,EPRS1,LARP4,LARP7,MRPL19,NCL,PPP1CA,RHOA,RPL10A,RPL13,RPS11,RPS16,RPS2,RPS23,RPS27,RPS3,ABCE1,ACTB,AP3B1,ATRX,CCT3,CCT5,CDK2,CDK5,CYFIP1,DAPK1,DDX5,DIS3,EEF1A2,EEF1G,EEF2,EIF4EBP1,FADD,GOLGA2,GSK3B,GTF2I…
GO:BP	positive regulation of protein metabolic process	GO:0051247	2.18776e-13	12.66	1504	388	78	21092	LRRK2,HSP90AA1,MSN,STUB1,MAPT,HSP90AB1,MAP2K3,MAP2K6,MAP2K7,MBP,SQSTM1,TP53,DVL1,DVL2,DVL3,MYO1C,PRKDC,RAC1,SNCA,VIM,AKT1,CBLB,LARP4,LRRK1,RAB7A,RHOA,RPS2,RPS3,AIFM1,AKAP8,BAG2,BAX,CASP8,CDK5,CSNK1D,DAPK1,DDB1,EEF2,FADD,GNA12,GOLGA2,GSK3B,HDAC6,IQGAP1,ITCH,PHB,PKM,PPP1R12A,PRKN,PSMC6,RAB1A,RAB1B,RACK1,RIPK1,SF3B1,ADRM1,AURKB,CALM1,CSNK1A1,DBF4B,FANCM,HSPA1A,HSPD1,LATS1,MTA1,NPM1,PLK1,POLDIP3,PRKC…
GO:BP	regulation of cellular component biogenesis	GO:0044087	2.47395e-13	12.6066	950	388	60	21092	LRRK2,HSP90AA1,HSPA8,MSN,STUB1,MAP1B,ARHGEF7,MAPT,BAG5,TP53,CDC42,ACTG1,MYO1C,RAC1,SNCA,ACTR2,ACTR3,ARPC1B,ARPC2,CAPZB,DYNC1H1,RAB7A,RHOA,RPS3,SCFD1,TUBB4A,ARPC4,ARPC5,BAX,CAPZA1,CAPZA2,CDC42EP3,CDK2,CKAP5,CYFIP1,DBN1,GSK3B,HDAC6,NCLN,PRKACA,PRKN,PSMC6,RAB1B,RAB5A,RACK1,TMOD3,TPM1,VPS4A,DNAJB6,DNAJB8,FCHSD1,HSPA1A,LAMP2,LATS1,NPM1,PIK3R1,PLK1,PRKCZ,TPR,TRAF2
GO:BP	apoptotic process	GO:0006915	3.24788e-13	12.4884	1889	388	89	21092	LRRK2,HSP90AA1,YWHAZ,DNM1L,ARHGEF7,BAG5,HSP90AB1,MAP2K6,MAP2K7,SQSTM1,TP53,LRP6,PRDX3,SFN,DNAJA1,HSPB1,PRKDC,SNCA,AHCYL1,AKT1,GNAI2,HSPA9,PPP1CA,RHOA,RPS3,SLC25A4,SLC25A5,SLC25A6,ACTB,AIFM1,ATP5F1A,BAX,CASP8,CDK5,DAPK1,DDB1,DDX5,EEF1A2,FADD,GSK3B,HELLS,ITCH,MSH2,OPA1,PAK6,PHB,PPP2R1A,PRKN,RACK1,RAI14,RIPK1,RPL11,RPS3A,RPS7,SPTLC1,TRADD,TRAP1,TXNDC12,ACIN1,AURKB,BAG1,BAG3,CAMK1D,DDIT4,DFFA,DIDO1,D…
GO:BP	protein localization	GO:0008104	3.72487e-13	12.4289	2704	388	111	21092	LRRK2,HSP90AA1,YWHAQ,HSPA8,MSN,YWHAZ,CDC37,DNM1L,RAB5B,YWHAG,ARFGAP1,MAPT,YWHAE,GAK,HSP90AB1,SQSTM1,TP53,YWHAB,YWHAH,CDC42,LRP6,RAB29,RAB32,SFN,ACTG1,DNAJA1,DVL1,DVL2,DVL3,HSPB1,MYO1C,MYO1D,NUP133,RPL23,AHCYL1,AKT1,CBLB,CLTC,CSE1L,HSPA4,HSPA9,LARP7,PLEC,RAB7A,RAB8A,SCFD1,SNAPIN,TNPO1,ACTB,AIFM1,AKAP8,ANKS4B,AP2M1,AP3B1,ATRX,BAX,CCT3,CCT5,CDK5,COPG2,CSNK1D,DBN1,GOLGA2,GSK3B,HDAC6,HERC2,HK1,KPNB1,M…
GO:BP	regulation of transferase activity	GO:0051338	4.34338e-13	12.3622	904	388	58	21092	LRRK2,HSP90AA1,CDC37,DNM1L,STUB1,YWHAG,MAPT,BAG5,HSP90AB1,MAP2K3,MAP2K6,MAP2K7,TP53,CDC42,LRP6,PRDX3,RPS15,SFN,DNAJA1,DVL1,DVL2,DVL3,HSPB1,RPL23,RPS20,SNCA,AKT1,CBLB,EEF1A1,PLEC,RHOA,RPS2,RPS3,ACTB,BAG2,CDK5,EEF1A2,GSK3B,IQGAP1,PCNA,PHB,PRKN,RACK1,RGS2,RPL11,RPS7,AURKB,CALM1,DBF4B,LATS1,NPM1,PIK3R1,PLK1,PRKCZ,RANBP2,STK3,TAOK3,TRAF2
GO:BP	cellular macromolecule localization	GO:0070727	4.74488e-13	12.3238	2713	388	111	21092	LRRK2,HSP90AA1,YWHAQ,HSPA8,MSN,YWHAZ,CDC37,DNM1L,RAB5B,YWHAG,ARFGAP1,MAPT,YWHAE,GAK,HSP90AB1,SQSTM1,TP53,YWHAB,YWHAH,CDC42,LRP6,RAB29,RAB32,SFN,ACTG1,DNAJA1,DVL1,DVL2,DVL3,HSPB1,MYO1C,MYO1D,NUP133,RPL23,AHCYL1,AKT1,CBLB,CLTC,CSE1L,HSPA4,HSPA9,LARP7,PLEC,RAB7A,RAB8A,SCFD1,SNAPIN,TNPO1,ACTB,AIFM1,AKAP8,ANKS4B,AP2M1,AP3B1,ATRX,BAX,CCT3,CCT5,CDK5,COPG2,CSNK1D,DBN1,GOLGA2,GSK3B,HDAC6,HERC2,HK1,KPNB1,M…
GO:BP	cellular nitrogen compound biosynthetic process	GO:0044271	5.32837e-13	12.2734	4853	388	162	21092	HSP90AA1,YWHAQ,HSPA8,YWHAZ,HSP90AB1,MAP2K3,MAP2K7,SQSTM1,TP53,YWHAH,LRP6,PRDX3,RPS15,AGO1,AGO2,DVL1,DVL2,DVL3,HSPB1,MYO1C,PRKDC,RAC1,RPL23,RPS20,RPS8,SNCA,VIM,ACTR2,ACTR3,AKT1,ATP5MG,EEF1A1,EPRS1,LARP4,LARP7,MRPL19,NCL,PPP1CA,RHOA,RPL10A,RPL13,RPS11,RPS16,RPS2,RPS23,RPS27,RPS3,ABCE1,ACLY,ACTB,AP3B1,ATP5F1A,ATP5PO,ATRX,CCT3,CCT5,CDK2,CDK5,CYFIP1,DAPK1,DDX5,DIS3,EEF1A2,EEF1G,EEF2,EIF4EBP1,FADD,GTF2…
GO:BP	positive regulation of cellular process	GO:0048522	6.34357e-13	12.1977	5641	388	179	21092	LRRK2,HSP90AA1,HSPA8,MSN,DNM1L,STUB1,MAP1B,ARHGEF7,MAPT,YWHAE,HSP90AB1,MAP2K3,MAP2K6,MAP2K7,SQSTM1,TP53,YWHAH,CDC42,LRP6,PRDX3,RAB29,RPS15,SFN,ACTG1,AGO1,AGO2,DNAJA1,DVL1,DVL2,DVL3,HSPB1,MYO1C,PRKDC,RAC1,RPL23,RPS20,SNCA,VIM,ACTR2,ACTR3,AKT1,ARPC2,DYNC1H1,GNAI2,LARP4,LARP7,LRRK1,NCL,PPP1CA,RAB7A,RHOA,RPS3,SLC25A4,SLC25A5,SNAPIN,ACTA2,ACTB,AIFM1,AP2M1,AP3B1,ATP5F1A,ATRX,BAX,CASP8,CCT3,CCT5,CDC42EP…
GO:BP	apoptotic signaling pathway	GO:0097190	1.01326e-12	11.9943	596	388	46	21092	LRRK2,DNM1L,BAG5,TP53,SFN,DNAJA1,HSPB1,PRKDC,AKT1,GNAI2,PPP1CA,RPS3,SLC25A4,SLC25A5,SLC25A6,AIFM1,BAX,CASP8,DAPK1,DDX5,FADD,GSK3B,HELLS,MSH2,OPA1,PPP2R1A,PRKN,RACK1,RAI14,RIPK1,RPL11,RPS7,TRADD,TRAP1,TXNDC12,BAG3,DDIT4,DIDO1,DYRK2,HSPA1A,PIK3R1,STK24,STK25,STK3,TRAF2,HIF1A
GO:BP	non-membrane-bounded organelle assembly	GO:0140694	1.08447e-12	11.9648	385	388	37	21092	MSN,TUBB,MAPT,RPS15,ACTG1,MYL9,PRKDC,DYNC1H1,MDN1,PLEC,RHOA,RPS23,RPS27,RPS3,CDK2,CSNK1D,GOLGA2,KIF2A,KPNB1,RAB11A,RPL11,RPL24,RPL3,RPLP0,RPS14,RPS19,RPS5,TMOD3,TPM1,AURKB,E2F4,HSPA1A,NPM1,PLK1,RPL23A,RPSA,TPR
GO:BP	cell death	GO:0008219	1.13546e-12	11.9448	2107	388	94	21092	LRRK2,HSP90AA1,YWHAZ,DNM1L,ARHGEF7,MAPT,BAG5,HSP90AB1,MAP2K6,MAP2K7,SQSTM1,TP53,LRP6,PRDX3,RAB29,SFN,DNAJA1,HSPB1,PRKDC,SNCA,AHCYL1,AKT1,GNAI2,HSPA9,PPP1CA,RHOA,RPS3,SLC25A4,SLC25A5,SLC25A6,ACTB,AIFM1,ATP5F1A,BAX,CASP8,CDK5,DAPK1,DDB1,DDX5,EEF1A2,FADD,GSK3B,HDAC6,HELLS,ITCH,MSH2,OPA1,PAK6,PHB,PKM,PPP2R1A,PRKN,RACK1,RAI14,RIPK1,RPL11,RPS3A,RPS7,SPTLC1,TRADD,TRAP1,VPS4A,TXNDC12,ACIN1,AURKB,BAG1,BAG…
GO:BP	regulation of protein stability	GO:0031647	1.34514e-12	11.8712	324	388	34	21092	LRRK2,HSP90AA1,HSPA8,CDC37,STUB1,BAG5,HSP90AB1,TP53,DVL1,DVL3,PRKDC,RPL23,SNCA,BAG2,CCT3,CCT5,HDAC6,NCLN,PHB,PRKN,RPL11,RPS7,SEC16A,BAG1,BAG3,HSPA1A,HSPD1,LAMP2,NPM1,PIK3R1,PLK1,RPAP3,RUVBL2,STK3
GO:BP	regulation of protein-containing complex assembly	GO:0043254	1.62683e-12	11.7887	412	388	38	21092	HSP90AA1,HSPA8,MSN,STUB1,MAP1B,ARHGEF7,MAPT,TP53,CDC42,RAC1,SNCA,ARPC1B,ARPC2,CAPZB,RHOA,RPS3,TUBB4A,ARPC4,ARPC5,BAX,CAPZA1,CAPZA2,CDC42EP3,CKAP5,CYFIP1,DBN1,GSK3B,HDAC6,NCLN,PSMC6,RACK1,TMOD3,FCHSD1,HSPA1A,LAMP2,LATS1,PRKCZ,TRAF2
GO:BP	regulation of organelle organization	GO:0033043	2.35975e-12	11.6271	1180	388	66	21092	LRRK2,MSN,DNM1L,MAP1B,ARHGEF7,MAPT,MAP2K7,SQSTM1,TP53,CDC42,ACTG1,RAC1,SNCA,AKT1,ARPC1B,ARPC2,CAPZB,CLTC,DYNC1H1,RAB7A,RHOA,RPS3,SCFD1,SLC25A4,SLC25A5,SLC25A6,TUBB4A,ACTB,ARPC4,ARPC5,ATRX,BAX,CAPZA1,CAPZA2,CCT3,CCT5,CDC42EP3,CDK2,CDK5,CKAP5,CYFIP1,DBN1,GSK3B,HDAC6,IQGAP1,LIMA1,OPA1,PRKN,RAB1B,RAB5A,TMOD3,TPM1,AURKB,FCHSD1,HSPA1A,LATS1,NPM1,PIK3R1,PLK1,RAD51AP1,RUVBL2,SKA3,STN1,TPR,VDAC1,HIF1A
GO:BP	nuclear transport	GO:0051169	2.57608e-12	11.589	331	388	34	21092	LRRK2,HSP90AA1,YWHAE,HSP90AB1,SQSTM1,TP53,RPS15,SFN,NUP133,RPL23,AHCYL1,AKT1,CBLB,CSE1L,HSPA9,TNPO1,ABCE1,CDK5,GSK3B,KPNB1,NUP107,NUP160,PPP1R12A,PRKACA,BAG3,EMD,NCBP3,NPM1,PIK3R1,POLDIP3,RANBP1,RANBP2,STK3,TPR
GO:BP	nucleocytoplasmic transport	GO:0006913	2.57608e-12	11.589	331	388	34	21092	LRRK2,HSP90AA1,YWHAE,HSP90AB1,SQSTM1,TP53,RPS15,SFN,NUP133,RPL23,AHCYL1,AKT1,CBLB,CSE1L,HSPA9,TNPO1,ABCE1,CDK5,GSK3B,KPNB1,NUP107,NUP160,PPP1R12A,PRKACA,BAG3,EMD,NCBP3,NPM1,PIK3R1,POLDIP3,RANBP1,RANBP2,STK3,TPR
GO:BP	cellular component disassembly	GO:0022411	2.70189e-12	11.5683	488	388	41	21092	HSPA8,CDC37,DNM1L,MAP1B,GAK,SQSTM1,TP53,RPL23,CAPZB,PPP1CA,SLC25A4,SLC25A5,SNAPIN,ABCE1,AIFM1,ATP2A2,BAX,CAPZA1,CAPZA2,CDK5,CKAP5,GOLGA2,GSK3B,HDAC6,KIF2A,LIMA1,PRKN,SH3GL1,SH3GL2,TMOD3,VPS4A,ACIN1,DDIT4,DFFA,LAMP2,MFN2,PIK3R1,PLK1,SH3GL3,VDAC1,HIF1A
GO:BP	regulation of biological quality	GO:0065008	3.62453e-12	11.4407	3726	388	134	21092	LRRK2,HSP90AA1,HSPA8,MSN,YWHAZ,CDC37,STUB1,TUBB,MAP1B,TUBA1A,YWHAG,ARHGEF7,MAPT,YWHAE,BAG5,HSP90AB1,MAP2K6,MBP,SQSTM1,TP53,YWHAH,LRP6,PRDX3,SFN,ACTG1,AGO2,DVL1,DVL3,HSPB1,MYL9,PRKDC,RAC1,RPL23,SNCA,VIM,ACTR2,AKT1,ARPC1B,ARPC2,CAPZB,DYNC1H1,GNAI2,HSPA9,LRRK1,PLEC,PPP1CA,RAB7A,RAB8A,RHOA,SLC25A4,SLC25A5,SLC25A6,SNAPIN,ACTA2,ACTB,AFG3L2,AP2M1,AP3B1,ARPC4,ARPC5,ATP2A2,BAG2,BAX,CAPZA1,CAPZA2,CCT3,CCT5…
GO:BP	phosphorylation	GO:0016310	4.1015e-12	11.3871	1862	388	86	21092	LRRK2,HSP90AA1,YWHAZ,CDC37,YWHAG,MAPT,GAK,HSP90AB1,MAP2K3,MAP2K6,MAP2K7,SQSTM1,TP53,CDC42,LRP6,PRDX3,SFN,DNAJA1,DVL1,DVL2,DVL3,HSPB1,PRKDC,RAC1,SNCA,AKT1,CBLB,EEF1A1,LRRK1,PLEC,RHOA,RPS3,ACTB,BAX,CDK2,CDK5,COQ8A,CSNK1D,DAPK1,EEF1A2,GSK3B,HDAC6,HK1,IQGAP1,LDHA,MATK,NEK1,PAK6,PFKP,PHB,PKM,PPP2R1A,PRKACA,PRKN,RACK1,RGS2,RIPK1,SH3GL2,SRPK1,TK1,AURKB,CALM1,CAMK1D,CDKL3,CSNK1A1,DBF4B,DDIT4,DYRK2,KDM4D,…
GO:BP	cell cycle	GO:0007049	4.42066e-12	11.3545	1794	388	84	21092	HSPA8,CDC37,TUBB,TUBA1A,YWHAE,GAK,HSP90AB1,MAP2K6,TP53,CDC42,LRP6,SFN,TUBA1C,PRKDC,RPL23,ACTR2,ACTR3,AKT1,CLTC,DYNC1H1,GNAI2,PLEC,PPP1CA,RHOA,RPS3,TUBB4A,USP39,ACTB,AKAP8,ATRX,BAX,CDK2,CDK5,CKAP5,CSNK1D,DDB1,EIF4EBP1,GOLGA2,HELLS,IQGAP1,KIF2A,KPNB1,MSH2,NEK1,PCNA,POLE,PPP1R12A,PPP2R1A,PRKACA,RAB11A,RACK1,RGS2,RPL24,RPS15A,TMOD3,TUBB2A,TUBB4B,TUBB6,TUBG1,VPS4A,APEX2,AURKB,CALM1,CDKL3,CETN3,CSNK1A1…
GO:BP	organelle localization	GO:0051640	5.11735e-12	11.291	571	388	44	21092	LRRK2,YWHAZ,DNM1L,MAP1B,MAPT,CDC42,RPS15,MYO1B,MYO1C,MYO1D,SNCA,ACTR2,ACTR3,AHCYL1,DYNC1H1,RAB7A,RAB8A,SNAPIN,ABCE1,AP3B1,ATP2A2,CDK5,COPG2,CSNK1D,DNM1,HDAC6,KPNB1,MYO1F,OPA1,PRKN,RAB10,RAB11A,RAB11B,RAB1A,SEC16A,VPS4A,AURKB,KLC2,MFN2,NPM1,PLK1,PRKCZ,STK25,HIF1A
GO:BP	protein transport	GO:0015031	1.19902e-11	10.9212	1790	388	83	21092	LRRK2,HSP90AA1,YWHAQ,HSPA8,YWHAZ,CDC37,DNM1L,RAB5B,YWHAG,ARFGAP1,YWHAE,HSP90AB1,SQSTM1,TP53,YWHAB,YWHAH,RAB29,RAB32,SFN,DNAJA1,HSPB1,MYO1C,MYO1D,NUP133,RPL23,AHCYL1,AKT1,CBLB,CLTC,CSE1L,HSPA4,HSPA9,RAB7A,RAB8A,SCFD1,SNAPIN,TNPO1,AIFM1,AKAP8,AP2M1,AP3B1,BAX,CDK5,COPG2,GOLGA2,GSK3B,HDAC6,HERC2,KPNB1,MPC2,NUP107,NUP160,PRKACA,PRKN,RAB10,RAB11A,RAB11B,RAB1A,RAB1B,RAB5A,RACK1,RPL11,SEC16A,SLC25A22,VPS…
GO:BP	negative regulation of cellular process	GO:0048523	1.38708e-11	10.8579	4749	388	156	21092	LRRK2,YWHAQ,HSPA8,YWHAZ,STUB1,MAP1B,YWHAG,ARHGEF7,MAPT,YWHAE,BAG5,GAK,HSP90AB1,MAP2K3,MBP,SQSTM1,TP53,YWHAB,YWHAH,CDC42,LRP6,PRDX3,RAB29,SFN,AGO1,AGO2,DNAJA1,DVL1,HSPB1,PRKDC,RAC1,RPL23,SNCA,VIM,AKT1,CAPZB,CBLB,CLTC,EPRS1,GNAI2,HSPA9,LARP7,LRRK1,NCL,PLEC,PPP1R8,RAB7A,RHOA,RPS3,SCFD1,SLC25A4,SLC25A5,SLC25A6,SNAPIN,TUBB4A,ABCE1,ACTB,AP2M1,ATP5F1A,ATRX,BAX,CAPZA1,CAPZA2,CASP8,CDK2,CDK5,DAPK1,DDB1,DD…
GO:BP	protein stabilization	GO:0050821	1.67222e-11	10.7767	213	388	27	21092	HSP90AA1,CDC37,BAG5,HSP90AB1,TP53,DVL1,DVL3,RPL23,BAG2,CCT3,CCT5,NCLN,PHB,PRKN,RPL11,RPS7,SEC16A,BAG1,BAG3,HSPA1A,HSPD1,LAMP2,NPM1,PIK3R1,RPAP3,RUVBL2,STK3
GO:BP	cellular component biogenesis	GO:0044085	1.73486e-11	10.7607	4896	388	159	21092	LRRK2,HSP90AA1,HSPA8,MSN,YWHAZ,DNM1L,STUB1,TUBB,MAP1B,ARHGEF7,MAPT,BAG5,GAK,HSP90AB1,TP53,CDC42,RAB29,RAB32,RPS15,WSB1,ACTG1,AGO1,AGO2,DVL1,MYL9,MYO1B,MYO1C,PRKDC,RAC1,RPS8,SNCA,ACTR2,ACTR3,ARPC1B,ARPC2,CAPZB,CLTC,DYNC1H1,EPRS1,HSPA4,HSPA9,MDN1,PLEC,PSMD11,RAB7A,RAB8A,RHOA,RPL10A,RPS16,RPS23,RPS27,RPS3,SCFD1,TUBB4A,USP39,ABCE1,ACTB,AFG3L2,AIFM1,ANKS4B,AP2M1,AP3B1,ARPC4,ARPC5,ATP2A2,ATRX,BAX,CAPZA…
GO:BP	intracellular signal transduction	GO:0035556	2.19436e-11	10.6587	2627	388	105	21092	LRRK2,HSP90AA1,YWHAQ,YWHAZ,DNM1L,ARFGAP1,ARHGEF7,MAPT,YWHAE,BAG5,HSP90AB1,MAP2K3,MAP2K6,MAP2K7,MBP,SQSTM1,TP53,CDC42,RPS15,SFN,WSB1,DNAJA1,DVL1,DVL2,DVL3,HSPB1,PRKDC,RAC1,RPL23,RPS20,AKT1,CBLB,GNAI2,LRRK1,RHOA,RPS3,ACTA2,AIFM1,ATP2A2,ATRX,BAX,CASP8,CDC42EP3,CDK2,CYFIP1,DAPK1,DDX5,EIF4EBP1,FADD,GNA12,GNA13,GSK3B,HACD3,HELLS,IQGAP1,ITCH,KPNB1,MMS19,MSH2,NFATC2,OPA1,PAK6,PHB,PPP2R1A,PRKACA,PRKN,RACK…
GO:BP	negative regulation of cellular component organization	GO:0051129	2.25223e-11	10.6474	701	388	48	21092	LRRK2,HSPA8,MAP1B,ARHGEF7,MAPT,BAG5,GAK,MBP,TP53,YWHAH,CDC42,RAB29,RAC1,SNCA,VIM,AKT1,CAPZB,RAB7A,RHOA,SCFD1,SLC25A4,SLC25A5,SLC25A6,SNAPIN,TUBB4A,ATRX,CAPZA1,CAPZA2,CDK5,GSK3B,HDAC6,LIMA1,OPA1,PRKN,TMOD3,AURKB,CDKL3,DNAJB6,DNAJB8,HSPA1A,LAMP2,NPM1,PIK3R1,PLK1,PRKCZ,SH3GL3,STN1,TPR
GO:BP	organonitrogen compound biosynthetic process	GO:1901566	2.4236e-11	10.6155	1777	388	82	21092	RPS15,AGO1,AGO2,HSPB1,PRKDC,RPL23,RPS20,RPS8,SNCA,VIM,AKT1,ATP5MG,CLTC,EEF1A1,EPRS1,LARP4,MRPL19,NCL,PPP1CA,RHOA,RPL10A,RPL13,RPS11,RPS16,RPS2,RPS23,RPS27,RPS3,ABCE1,ACLY,ATP5F1A,ATP5PO,CYFIP1,DAPK1,DIS3,EEF1A2,EEF1G,EEF2,EIF4EBP1,GOLGA2,HACD3,LRRC47,MOGS,MPC2,PKM,PTCD3,RACK1,RGS2,RPL11,RPL12,RPL19,RPL21,RPL24,RPL3,RPL30,RPL34,RPL36A,RPL9,RPLP0,RPS13,RPS14,RPS15A,RPS18,RPS19,RPS3A,RPS5,RPS7,SLC25…
GO:BP	nitrogen compound transport	GO:0071705	2.67753e-11	10.5723	2253	388	95	21092	LRRK2,HSP90AA1,YWHAQ,HSPA8,YWHAZ,CDC37,DNM1L,RAB5B,YWHAG,ARFGAP1,ARHGEF7,YWHAE,HSP90AB1,SQSTM1,TP53,YWHAB,YWHAH,RAB29,RAB32,SFN,DNAJA1,HSPB1,MYO1C,MYO1D,NUP133,RPL23,SNCA,AHCYL1,AKT1,CBLB,CLTC,CSE1L,HSPA4,HSPA9,RAB7A,RAB8A,SCFD1,SLC25A4,SLC25A5,SLC25A6,SNAPIN,TNPO1,ACTB,AIFM1,AKAP8,AP2M1,AP3B1,BAX,CDK5,CKAP5,COPG2,GOLGA2,GSK3B,HDAC6,HERC2,KPNB1,MPC2,NUP107,NUP160,PRKACA,PRKN,RAB10,RAB11A,RAB11B,R…
GO:BP	positive regulation of macromolecule metabolic process	GO:0010604	3.47035e-11	10.4596	3535	388	127	21092	LRRK2,HSP90AA1,HSPA8,MSN,STUB1,MAPT,HSP90AB1,MAP2K3,MAP2K6,MAP2K7,MBP,SQSTM1,TP53,YWHAH,LRP6,RAB29,ACTG1,AGO1,AGO2,DVL1,DVL2,DVL3,HSPB1,MYO1C,PRKDC,RAC1,RPL23,SNCA,VIM,ACTR2,ACTR3,AKT1,CBLB,LARP4,LARP7,LRRK1,NCL,RAB7A,RHOA,RPS2,RPS3,ACTA2,ACTB,ACTG2,AIFM1,AKAP8,AP3B1,ATRX,BAG2,BAX,CASP8,CCT3,CCT5,CDK2,CDK5,CSNK1D,DAPK1,DDB1,DDX5,DIS3,EEF2,FADD,GNA12,GOLGA2,GSK3B,GTF2I,HDAC6,HK1,IQGAP1,ITCH,MMS19,…
GO:BP	macromolecule localization	GO:0033036	3.60443e-11	10.4432	3165	388	118	21092	LRRK2,HSP90AA1,YWHAQ,HSPA8,MSN,YWHAZ,CDC37,DNM1L,RAB5B,YWHAG,ARFGAP1,MAPT,YWHAE,GAK,HSP90AB1,MAP2K6,SQSTM1,TP53,YWHAB,YWHAH,CDC42,LRP6,RAB29,RAB32,SFN,ACTG1,DNAJA1,DVL1,DVL2,DVL3,HSPB1,MYO1C,MYO1D,NUP133,RPL23,AHCYL1,AKT1,CBLB,CLTC,CSE1L,EPRS1,HSPA4,HSPA9,LARP7,PLEC,RAB7A,RAB8A,SCFD1,SNAPIN,TNPO1,ACTB,AIFM1,AKAP8,ANKS4B,AP2M1,AP3B1,ATRX,BAX,CCT3,CCT5,CDK5,CKAP5,COPG2,CSNK1D,DBN1,GOLGA2,GSK3B,HDAC…
GO:BP	process utilizing autophagic mechanism	GO:0061919	4.51898e-11	10.345	555	388	42	21092	LRRK2,HSP90AA1,HSPA8,CDC37,DNM1L,STUB1,MAPT,SQSTM1,TP53,HSPB1,SNCA,AKT1,CLTC,EEF1A1,RAB7A,RAB8A,SCFD1,SLC25A4,SLC25A5,SNAPIN,ATP2A2,CDK5,DAPK1,EEF1A2,GOLGA2,GSK3B,HDAC6,LGALS8,PRKACA,PRKN,RAB1A,RAB1B,RAB5A,SEC16A,SPTLC1,VPS4A,BAG3,LAMP2,MFN2,RIPK2,VDAC1,HIF1A
GO:BP	autophagy	GO:0006914	4.51898e-11	10.345	555	388	42	21092	LRRK2,HSP90AA1,HSPA8,CDC37,DNM1L,STUB1,MAPT,SQSTM1,TP53,HSPB1,SNCA,AKT1,CLTC,EEF1A1,RAB7A,RAB8A,SCFD1,SLC25A4,SLC25A5,SNAPIN,ATP2A2,CDK5,DAPK1,EEF1A2,GOLGA2,GSK3B,HDAC6,LGALS8,PRKACA,PRKN,RAB1A,RAB1B,RAB5A,SEC16A,SPTLC1,VPS4A,BAG3,LAMP2,MFN2,RIPK2,VDAC1,HIF1A
GO:BP	phosphate-containing compound metabolic process	GO:0006796	4.99782e-11	10.3012	2817	388	109	21092	LRRK2,HSP90AA1,HSPA8,YWHAZ,CDC37,DNM1L,YWHAG,MAPT,YWHAE,GAK,HSP90AB1,MAP2K3,MAP2K6,MAP2K7,SQSTM1,TP53,YWHAB,CDC42,LRP6,PRDX3,SFN,DNAJA1,DVL1,DVL2,DVL3,HSPB1,PRKDC,RAC1,SNCA,AKT1,ATP5MG,CBLB,EEF1A1,GNAI2,LDHB,LRRK1,PLEC,PPP1CA,PPP1R8,RHOA,RPS3,ACLY,ACTB,ATP5F1A,ATP5PO,BAX,CDK2,CDK5,CNP,COQ8A,CSNK1D,DAPK1,EEF1A2,GNA12,GSK3B,HDAC6,HK1,IQGAP1,LDHA,MATK,MPC2,NEK1,OPA1,PAK6,PFKP,PHB,PKM,PPP1R12A,PPP2R1…
GO:BP	regulation of nitrogen compound metabolic process	GO:0051171	6.16486e-11	10.2101	5706	388	175	21092	LRRK2,HSP90AA1,YWHAQ,HSPA8,MSN,YWHAZ,CDC37,DNM1L,STUB1,YWHAG,MAPT,YWHAE,BAG5,HSP90AB1,MAP2K3,MAP2K6,MAP2K7,MBP,SQSTM1,TP53,YWHAB,YWHAH,LRP6,PRDX3,RPS15,SFN,AGO1,AGO2,DNAJA1,DVL1,DVL2,DVL3,HSPB1,MYO1C,PRKDC,RAC1,RPL23,RPS20,SNCA,VIM,ACTR2,ACTR3,AHCYL1,AKT1,CBLB,CLTC,EEF1A1,EPRS1,GNAI2,LARP4,LARP7,LRRK1,NCL,PLEC,PPP1CA,PPP1R8,RAB7A,RHOA,RPS2,RPS3,ABCE1,ACTB,AIFM1,AKAP8,AP3B1,ATRX,BAG2,BAX,CASP8,CCT…
GO:BP	positive regulation of nitrogen compound metabolic process	GO:0051173	6.81696e-11	10.1664	3152	388	117	21092	LRRK2,HSP90AA1,HSPA8,MSN,STUB1,MAPT,HSP90AB1,MAP2K3,MAP2K6,MAP2K7,MBP,SQSTM1,TP53,YWHAH,LRP6,AGO1,AGO2,DVL1,DVL2,DVL3,MYO1C,PRKDC,RAC1,SNCA,VIM,ACTR2,ACTR3,AKT1,CBLB,LARP4,LARP7,LRRK1,NCL,RAB7A,RHOA,RPS2,RPS3,ACTB,AIFM1,AKAP8,AP3B1,ATRX,BAG2,BAX,CASP8,CCT3,CCT5,CDK2,CDK5,CSNK1D,DAPK1,DDB1,DDX5,DIS3,EEF2,FADD,GNA12,GOLGA2,GSK3B,GTF2I,HDAC6,IQGAP1,ITCH,MMS19,MSH2,NFATC2,NKRF,PCNA,PHB,PKM,PPP1R12A,P…
GO:BP	protein phosphorylation	GO:0006468	7.1516e-11	10.1456	1567	388	75	21092	LRRK2,HSP90AA1,YWHAZ,CDC37,YWHAG,GAK,HSP90AB1,MAP2K3,MAP2K6,MAP2K7,SQSTM1,TP53,CDC42,LRP6,SFN,DNAJA1,DVL1,DVL2,DVL3,HSPB1,PRKDC,RAC1,SNCA,AKT1,CBLB,LRRK1,PLEC,RHOA,RPS3,ACTB,BAX,CDK2,CDK5,CSNK1D,DAPK1,GSK3B,HDAC6,IQGAP1,MATK,NEK1,PAK6,PHB,PKM,PPP2R1A,PRKACA,PRKN,RACK1,RGS2,RIPK1,SH3GL2,SRPK1,AURKB,CALM1,CAMK1D,CDKL3,CSNK1A1,DBF4B,DDIT4,DYRK2,KDM4D,LATS1,MAP2K4,NPM1,PIK3R1,PLK1,PRKCZ,RIPK2,RPS6KB2…
GO:BP	microtubule cytoskeleton organization	GO:0000226	8.45662e-11	10.0728	644	388	45	21092	TUBB,MAP1B,TUBA1A,ARHGEF7,MAPT,TUBA1C,DVL1,RAC1,SNCA,CLTC,DYNC1H1,RHOA,RPS3,TUBB4A,ATRX,CDK2,CDK5,CKAP5,CNP,CSNK1D,GOLGA2,GSK3B,HDAC6,KIF2A,KPNB1,PPP1R12A,PPP2R1A,RAB11A,TUBB2A,TUBB4B,TUBB6,TUBG1,AURKB,CETN3,E2F4,HSPA1A,JHY,NPM1,PLK1,PRKCZ,RANBP1,SKA3,TPR,TTLL1,TUBB3
GO:BP	regulation of primary metabolic process	GO:0080090	8.82705e-11	10.0542	5869	388	178	21092	LRRK2,HSP90AA1,YWHAQ,HSPA8,MSN,YWHAZ,CDC37,DNM1L,STUB1,YWHAG,MAPT,YWHAE,BAG5,HSP90AB1,MAP2K3,MAP2K6,MAP2K7,MBP,SQSTM1,TP53,YWHAB,YWHAH,CDC42,LRP6,PRDX3,RPS15,SFN,AGO1,AGO2,DNAJA1,DVL1,DVL2,DVL3,HSPB1,MYO1C,PRKDC,RAC1,RPL23,RPS20,SNCA,VIM,ACTR2,ACTR3,AHCYL1,AKT1,CBLB,CLTC,EEF1A1,EPRS1,GNAI2,LARP4,LARP7,LRRK1,NCL,PLEC,PPP1CA,PPP1R8,RAB7A,RHOA,RPS2,RPS3,ABCE1,ACTB,AIFM1,AKAP8,AP3B1,ATRX,BAG2,BAX,CAS…
GO:BP	phosphorus metabolic process	GO:0006793	8.92214e-11	10.0495	2841	388	109	21092	LRRK2,HSP90AA1,HSPA8,YWHAZ,CDC37,DNM1L,YWHAG,MAPT,YWHAE,GAK,HSP90AB1,MAP2K3,MAP2K6,MAP2K7,SQSTM1,TP53,YWHAB,CDC42,LRP6,PRDX3,SFN,DNAJA1,DVL1,DVL2,DVL3,HSPB1,PRKDC,RAC1,SNCA,AKT1,ATP5MG,CBLB,EEF1A1,GNAI2,LDHB,LRRK1,PLEC,PPP1CA,PPP1R8,RHOA,RPS3,ACLY,ACTB,ATP5F1A,ATP5PO,BAX,CDK2,CDK5,CNP,COQ8A,CSNK1D,DAPK1,EEF1A2,GNA12,GSK3B,HDAC6,HK1,IQGAP1,LDHA,MATK,MPC2,NEK1,OPA1,PAK6,PFKP,PHB,PKM,PPP1R12A,PPP2R1…
GO:BP	protein localization to organelle	GO:0033365	8.92269e-11	10.0495	1144	388	62	21092	LRRK2,HSP90AA1,HSPA8,MSN,DNM1L,MAPT,YWHAE,GAK,HSP90AB1,SQSTM1,TP53,RAB29,DNAJA1,DVL1,NUP133,RPL23,AKT1,CBLB,CSE1L,HSPA4,LARP7,RAB7A,RAB8A,TNPO1,AIFM1,AP3B1,ATRX,BAX,CCT3,CCT5,CDK5,CSNK1D,GOLGA2,GSK3B,HK1,KPNB1,MSH2,NUP107,PRKACA,PRKN,RAB10,RAB11A,RPL11,SEC16A,TOR1AIP1,VPS4A,AURKB,BAG3,CALM1,DNAJB6,HSPD1,LAMP2,LATS1,MFN2,NPM1,PIK3R1,PLK1,PRKCZ,RANBP2,RUVBL2,STK3,TPR
GO:BP	regulation of cellular catabolic process	GO:0031329	1.08251e-10	9.96557	787	388	50	21092	LRRK2,DNM1L,STUB1,MAPT,BAG5,HSP90AB1,TP53,AGO2,DVL1,HSPB1,RPL23,SNCA,VIM,AKT1,EEF1A1,PPP1CA,RAB8A,SCFD1,SLC25A4,SLC25A5,AIFM1,BAX,CDK2,CDK5,CSNK1D,DAPK1,DIS3,EEF1A2,GNA12,GOLGA2,GSK3B,HDAC6,ITCH,PRKACA,PRKN,RACK1,RPL11,RPS7,SPTLC1,BAG3,CSNK1A1,DFFA,HSPA1A,LATS1,NPM1,PLK1,RIPK2,TRAF2,VDAC1,HIF1A
GO:BP	protein folding	GO:0006457	1.09651e-10	9.95999	211	388	26	21092	HSP90AA1,HSPA8,CDC37,BAG5,GAK,HSP90AB1,DNAJA1,HSPB1,HSPA4,HSPA9,BAG2,CCT3,CCT5,MOGS,TRAP1,HSPH1,BAG1,BAG3,DFFA,DNAJB6,DNAJB8,HSPA1A,HSPD1,RANBP2,RUVBL2,STIP1
GO:BP	protein localization to nucleus	GO:0034504	1.22025e-10	9.91355	311	388	31	21092	LRRK2,HSP90AA1,YWHAE,HSP90AB1,SQSTM1,TP53,DVL1,NUP133,RPL23,AKT1,CBLB,CSE1L,LARP7,TNPO1,CCT3,CCT5,CDK5,GSK3B,KPNB1,NUP107,RPL11,TOR1AIP1,BAG3,DNAJB6,LATS1,NPM1,PIK3R1,PLK1,RANBP2,STK3,TPR
GO:BP	response to stress	GO:0006950	1.30514e-10	9.88434	3938	388	135	21092	LRRK2,HSP90AA1,HSPA8,CDC37,STUB1,TUBB,MAP1B,MAPT,YWHAE,BAG5,HSP90AB1,MAP2K3,MAP2K6,MAP2K7,SQSTM1,TP53,CDC42,PRDX3,SFN,ACTG1,DNAJA1,HSPB1,MYL9,MYO1C,PRKDC,RAC1,SNCA,VIM,ACTR2,ACTR3,AKT1,CHD1L,EPRS1,HSPA4,HSPA9,PLEC,PPP1CA,RHOA,RPS3,SCFD1,ACTA2,ACTB,AIFM1,AKAP8,ANKS4B,AP3B1,ATP2A2,ATRX,BAX,CASP8,CDK2,CDK5,DAPK1,DDB1,DDX5,FADD,GNA12,GNA13,GSK3B,HACD3,HDAC6,HERC2,HK1,ITCH,LGALS8,MMS19,MSH2,NFATC2,OPA…
GO:BP	negative regulation of cellular metabolic process	GO:0031324	1.8075e-10	9.74292	2248	388	93	21092	LRRK2,YWHAQ,HSPA8,YWHAZ,YWHAG,MAPT,YWHAE,BAG5,HSP90AB1,SQSTM1,TP53,YWHAB,LRP6,PRDX3,SFN,AGO1,AGO2,DNAJA1,DVL1,HSPB1,PRKDC,RPL23,SNCA,AKT1,CBLB,EPRS1,GNAI2,LARP7,LRRK1,NCL,PLEC,PPP1R8,RHOA,RPS3,SCFD1,ABCE1,ATRX,BAX,CDK2,CDK5,DAPK1,DDX5,DIS3,EIF4EBP1,GOLGA2,GSK3B,HDAC6,IQGAP1,MAGED2,MSH2,NFATC2,NKRF,PCNA,PHB,PPP2R1A,PRKN,RACK1,RGS2,RPL11,RPS13,RPS14,RPS7,SH3GL2,TCF25,TRAP1,ACIN1,AURKB,BAG3,CALM1,CB…
GO:BP	regulation of phosphate metabolic process	GO:0019220	1.81347e-10	9.74149	1391	388	69	21092	LRRK2,HSP90AA1,CDC37,DNM1L,YWHAG,MAPT,YWHAE,HSP90AB1,MAP2K3,MAP2K6,MAP2K7,SQSTM1,TP53,YWHAB,CDC42,LRP6,PRDX3,SFN,DNAJA1,DVL1,DVL2,DVL3,HSPB1,PRKDC,RAC1,SNCA,AKT1,CBLB,EEF1A1,GNAI2,LRRK1,PLEC,PPP1R8,RHOA,RPS3,ACTB,BAX,CDK5,CSNK1D,EEF1A2,GNA12,GSK3B,HDAC6,IQGAP1,PHB,PPP1R12A,PPP2R1A,PRKN,RACK1,RGS2,RIPK1,SH3GL2,AURKB,CALM1,DBF4B,DDIT4,KDM4D,LATS1,NPM1,PIK3R1,PLK1,PRKCZ,RAB38,RANBP2,RIPK2,STK3,TAOK3…
GO:BP	regulation of phosphorus metabolic process	GO:0051174	1.87782e-10	9.72635	1392	388	69	21092	LRRK2,HSP90AA1,CDC37,DNM1L,YWHAG,MAPT,YWHAE,HSP90AB1,MAP2K3,MAP2K6,MAP2K7,SQSTM1,TP53,YWHAB,CDC42,LRP6,PRDX3,SFN,DNAJA1,DVL1,DVL2,DVL3,HSPB1,PRKDC,RAC1,SNCA,AKT1,CBLB,EEF1A1,GNAI2,LRRK1,PLEC,PPP1R8,RHOA,RPS3,ACTB,BAX,CDK5,CSNK1D,EEF1A2,GNA12,GSK3B,HDAC6,IQGAP1,PHB,PPP1R12A,PPP2R1A,PRKN,RACK1,RGS2,RIPK1,SH3GL2,AURKB,CALM1,DBF4B,DDIT4,KDM4D,LATS1,NPM1,PIK3R1,PLK1,PRKCZ,RAB38,RANBP2,RIPK2,STK3,TAOK3…
GO:BP	cellular response to stimulus	GO:0051716	1.96049e-10	9.70763	7494	388	210	21092	LRRK2,HSP90AA1,YWHAQ,HSPA8,MSN,YWHAZ,CDC37,DNM1L,STUB1,MAP1B,YWHAG,ARFGAP1,ARHGEF7,MAPT,YWHAE,BAG5,HSP90AB1,MAP2K3,MAP2K6,MAP2K7,MBP,SQSTM1,TP53,YWHAB,YWHAH,CDC42,LRP6,PRDX3,RAB29,RAB32,RPS15,SFN,WSB1,ACTG1,DNAJA1,DVL1,DVL2,DVL3,HSPB1,MYO1C,PRKDC,RAC1,RPL23,RPS20,SNCA,VIM,ACTR2,ACTR3,AHCYL1,AKT1,CBLB,CHD1L,CHGB,EEF1A1,EPRS1,GNAI2,HSPA9,LRRK1,NCL,PLEC,PPP1CA,RAB7A,RAB8A,RHOA,RPS16,RPS3,SLC25A4,SLC…
GO:BP	negative regulation of protein metabolic process	GO:0051248	2.01662e-10	9.69538	1039	388	58	21092	LRRK2,YWHAG,MAPT,YWHAE,BAG5,HSP90AB1,SQSTM1,TP53,YWHAB,LRP6,PRDX3,RPS15,SFN,AGO1,AGO2,DNAJA1,DVL1,HSPB1,PRKDC,RPL23,RPS20,SNCA,AKT1,CBLB,EPRS1,GNAI2,LRRK1,NCL,PLEC,PPP1R8,RPS3,BAG2,BAX,CDK5,DAPK1,DIS3,EIF4EBP1,GSK3B,HDAC6,PHB,PPP2R1A,PRKN,RACK1,RGS2,RPL11,RPS7,SF3B3,SH3GL2,CALM1,DDIT4,DNAJB6,HSPA1A,KDM4D,LATS1,NPM1,PLK1,PRKCZ,TPR
GO:BP	intrinsic apoptotic signaling pathway	GO:0097193	2.50034e-10	9.602	298	388	30	21092	LRRK2,DNM1L,BAG5,TP53,SFN,DNAJA1,HSPB1,PRKDC,AKT1,RPS3,AIFM1,BAX,DDX5,HELLS,MSH2,OPA1,PRKN,RACK1,RPL11,RPS7,TRAP1,TXNDC12,DDIT4,DYRK2,HSPA1A,PIK3R1,STK24,STK25,TRAF2,HIF1A
GO:BP	regulation of protein binding	GO:0043393	2.5253e-10	9.59769	200	388	25	21092	LRRK2,STUB1,ARHGEF7,HSP90AB1,CDC42,DVL1,AKT1,CBLB,PPP1CA,SNAPIN,ACTB,ATP2A2,BAG2,BAX,CDK5,GOLGA2,GSK3B,PRKACA,PRKN,RACK1,RPL11,AURKB,PLK1,RIPK2,STK3
GO:BP	cellular component assembly	GO:0022607	2.63281e-10	9.57958	4635	388	150	21092	LRRK2,HSP90AA1,HSPA8,MSN,YWHAZ,DNM1L,STUB1,TUBB,MAP1B,ARHGEF7,MAPT,BAG5,GAK,HSP90AB1,TP53,CDC42,RAB29,RAB32,RPS15,WSB1,ACTG1,AGO1,AGO2,DVL1,MYL9,MYO1B,MYO1C,PRKDC,RAC1,SNCA,ACTR2,ACTR3,ARPC1B,ARPC2,CAPZB,CLTC,DYNC1H1,EPRS1,HSPA4,HSPA9,MDN1,PLEC,PSMD11,RAB7A,RAB8A,RHOA,RPS23,RPS27,RPS3,SCFD1,TUBB4A,USP39,ACTB,AFG3L2,AIFM1,ANKS4B,AP2M1,AP3B1,ARPC4,ARPC5,ATP2A2,ATRX,BAX,CAPZA1,CAPZA2,CCT3,CDC42EP3,C…
GO:BP	positive regulation of cellular metabolic process	GO:0031325	2.9337e-10	9.53258	3094	388	114	21092	LRRK2,HSP90AA1,HSPA8,STUB1,MAPT,HSP90AB1,MAP2K3,MAP2K6,MAP2K7,SQSTM1,TP53,YWHAH,CDC42,LRP6,RAB29,AGO1,AGO2,DVL1,DVL2,DVL3,MYO1C,PRKDC,RAC1,SNCA,VIM,ACTR2,ACTR3,AKT1,GNAI2,LARP4,LARP7,LRRK1,NCL,RHOA,RPS3,SLC25A4,SLC25A5,ACTB,AP3B1,ATRX,BAX,CCT3,CCT5,CDK2,CDK5,CSNK1D,DAPK1,DDB1,DDX5,DIS3,EEF1A2,EEF2,FADD,GNA12,GOLGA2,GSK3B,GTF2I,HDAC6,IQGAP1,ITCH,MMS19,MSH2,NFATC2,NKRF,PCNA,PHB,PKM,PPP1R12A,PRKN,PR…
GO:BP	developmental process	GO:0032502	2.9729e-10	9.52682	6424	388	188	21092	LRRK2,HSP90AA1,YWHAQ,MSN,YWHAZ,DNM1L,TUBB,MAP1B,YWHAG,ARHGEF7,MAPT,YWHAE,BAG5,GAK,HSP90AB1,MAP2K3,MAP2K6,MBP,SQSTM1,TP53,YWHAH,CDC42,LRP6,PRDX3,RAB29,RAB32,RPS15,SFN,ACTG1,AGO1,AGO2,DNAJA1,DVL1,DVL2,DVL3,HSPB1,MYL9,NUP133,PRKDC,RAC1,SNCA,VIM,ACTR2,AKT1,ARPC2,CAPZB,CBLB,CLTC,HSPA9,LARP4,LARP7,LRRK1,MYL6,NCL,PLEC,PPP1CA,PSMD11,RAB8A,RHOA,RPL13,SCFD1,SLC25A5,SNAPIN,ACTA2,ACTB,ACTBL2,ACTG2,AFG3L2,AIF…
GO:BP	localization	GO:0051179	4.58162e-10	9.33898	5540	388	169	21092	LRRK2,HSP90AA1,YWHAQ,HSPA8,MSN,YWHAZ,CDC37,DNM1L,TUBB,MAP1B,RAB5B,TUBA1A,YWHAG,ARFGAP1,ARHGEF7,MAPT,YWHAE,GAK,HSP90AB1,MAP2K6,SQSTM1,TP53,YWHAB,YWHAH,CDC42,LRP6,RAB29,RAB32,RPS15,SFN,TUBA1C,ACTG1,DNAJA1,DVL1,DVL2,DVL3,HSPB1,MYO1B,MYO1C,MYO1D,NUP133,RAC1,RPL23,SNCA,ACTR2,ACTR3,AHCYL1,AKT1,ATP5MG,CBLB,CLTC,CSE1L,DYNC1H1,EPRS1,GNAI2,HSPA4,HSPA9,LARP7,PLEC,RAB7A,RAB8A,RHOA,SCFD1,SLC25A4,SLC25A5,SLC25…
GO:BP	protein polymerization	GO:0051258	4.65714e-10	9.33188	284	388	29	21092	HSP90AA1,DNM1L,MAP1B,ARHGEF7,MAPT,RAC1,SNCA,ARPC1B,ARPC2,CAPZB,RHOA,RPS3,TUBB4A,ARPC4,ARPC5,CAPZA1,CAPZA2,CDC42EP3,CKAP5,CSNK1D,CYFIP1,DBN1,GOLGA2,PRKN,TMOD3,TUBG1,FCHSD1,HSPA1A,LATS1
GO:BP	response to organic substance	GO:0010033	4.7609e-10	9.32231	3034	388	112	21092	LRRK2,HSP90AA1,HSPA8,MSN,CDC37,STUB1,MAP1B,YWHAG,MAPT,HSP90AB1,MAP2K3,MAP2K6,MAP2K7,MBP,TP53,YWHAH,CDC42,LRP6,PRDX3,ACTG1,DNAJA1,HSPB1,MYO1C,PRKDC,RPL23,SNCA,VIM,ACTR2,ACTR3,AHCYL1,AKT1,ARPC1B,EEF1A1,EPRS1,GNAI2,HSPA4,HSPA9,NCL,RAB8A,RHOA,RPL10A,RPS16,RPS3,ACTB,AIFM1,AKAP8,ATP5F1A,ATRX,BAX,CASP8,CDK5,CNP,CSNK1D,CYFIP1,DAPK1,DDX5,FADD,GSK3B,HDAC6,HELLS,IQGAP1,MMS19,MPC2,PCNA,PFKP,PHB,PKM,PPP2R1A,P…
GO:BP	regulation of protein catabolic process	GO:0042176	5.68619e-10	9.24518	374	388	33	21092	LRRK2,HSP90AA1,MSN,STUB1,BAG5,HSP90AB1,DVL1,SNCA,AKT1,CBLB,EEF1A1,RAB7A,BAG2,CDK2,CSNK1D,DDB1,EEF1A2,GNA12,GSK3B,ITCH,PHB,PRKACA,PRKN,PSMC6,PSMD2,RACK1,RPL11,SF3B3,CSNK1A1,HSPA1A,PLK1,RHBDD1,VGLL4
GO:BP	establishment of localization	GO:0051234	6.69431e-10	9.17429	4913	388	155	21092	LRRK2,HSP90AA1,YWHAQ,HSPA8,MSN,YWHAZ,CDC37,DNM1L,TUBB,MAP1B,RAB5B,TUBA1A,YWHAG,ARFGAP1,ARHGEF7,MAPT,YWHAE,GAK,HSP90AB1,MAP2K6,SQSTM1,TP53,YWHAB,YWHAH,CDC42,LRP6,RAB29,RAB32,RPS15,SFN,TUBA1C,ACTG1,DNAJA1,DVL1,HSPB1,MYO1B,MYO1C,MYO1D,NUP133,RAC1,RPL23,SNCA,ACTR2,AHCYL1,AKT1,ATP5MG,CBLB,CLTC,CSE1L,DYNC1H1,EPRS1,GNAI2,HSPA4,HSPA9,RAB7A,RAB8A,RHOA,SCFD1,SLC25A4,SLC25A5,SLC25A6,SNAPIN,TNPO1,ABCE1,ACTB,…
GO:BP	regulation of molecular function	GO:0065009	7.60856e-10	9.1187	3055	388	112	21092	LRRK2,HSP90AA1,CDC37,DNM1L,STUB1,YWHAG,ARFGAP1,ARHGEF7,MAPT,YWHAE,BAG5,HSP90AB1,MAP2K3,MAP2K6,MAP2K7,MBP,TP53,YWHAB,YWHAH,CDC42,LRP6,PRDX3,RPS15,SFN,DNAJA1,DVL1,DVL2,DVL3,HSPB1,RPL23,RPS20,SNCA,AHCYL1,AKT1,CBLB,EEF1A1,GNAI2,PLEC,PPP1CA,PPP1R8,RHOA,RPS2,RPS3,SNAPIN,ABCE1,ACTB,AIFM1,AP3B1,ATP2A2,BAG2,BAX,CASP8,CDK5,DAPK1,DIS3,EEF1A2,FADD,GNA12,GNA13,GOLGA2,GSK3B,HACD3,HDAC6,HERC2,IQGAP1,ITCH,MSH2,P…
GO:BP	regulation of protein ubiquitination	GO:0031396	8.71943e-10	9.05951	211	388	25	21092	LRRK2,HSP90AA1,STUB1,BAG5,HSP90AB1,SQSTM1,RPS15,DNAJA1,RPL23,RPS20,AKT1,CBLB,RPS2,RPS3,BAG2,CDK5,PRKN,RPL11,RPS7,FANCM,HSPA1A,MTA1,NPM1,PLK1,RIPK2
GO:BP	protein modification process	GO:0036211	9.27778e-10	9.03256	3649	388	126	21092	LRRK2,HSP90AA1,YWHAZ,CDC37,STUB1,YWHAG,MAPT,YWHAE,BAG5,GAK,HSP90AB1,MAP2K3,MAP2K6,MAP2K7,SQSTM1,TP53,YWHAB,CDC42,LRP6,PRDX3,RPS15,SFN,WSB1,DNAJA1,DVL1,DVL2,DVL3,HSPB1,MYO1C,PRKDC,RAC1,RPL23,RPS20,SNCA,AKT1,CBLB,GNAI2,LRRK1,PLEC,PPP1CA,PPP1R8,RHOA,RPS2,RPS3,USP39,ACTB,AKAP8,AP3B1,ATRX,BAG2,BAX,CDK2,CDK5,CFAP20,CSNK1D,DAPK1,DDB1,GNA12,GOLGA2,GSK3B,HDAC6,HERC2,IQGAP1,ITCH,MATK,MOGS,NDUFAF7,NEK1,NEUR…
GO:BP	catabolic process	GO:0009056	1.03864e-09	8.98354	2587	388	100	21092	LRRK2,HSP90AA1,HSPA8,MSN,CDC37,DNM1L,STUB1,MAPT,BAG5,HSP90AB1,SQSTM1,TP53,YWHAH,PRDX3,AGO1,AGO2,DVL1,ECHS1,HSPB1,RPL23,SNCA,VIM,AKT1,CBLB,CLTC,EEF1A1,PPP1CA,PPP1R8,PSMD11,RAB7A,RAB8A,SCFD1,SLC25A4,SLC25A5,SNAPIN,AIFM1,ATP2A2,BAG2,BAX,CASP8,CDK2,CDK5,CNP,CSNK1D,DAPK1,DDB1,DDX5,DIS3,EEF1A2,GNA12,GOLGA2,GSK3B,HDAC6,HERC2,HK1,ITCH,LDHA,LGALS8,PFKP,PHB,PKM,PRKACA,PRKN,PSMC6,PSMD2,PSMD6,PYGB,RAB1A,RAB1…
GO:BP	regulation of catalytic activity	GO:0050790	1.05401e-09	8.97716	2354	388	94	21092	LRRK2,HSP90AA1,CDC37,DNM1L,STUB1,YWHAG,ARFGAP1,ARHGEF7,MAPT,BAG5,HSP90AB1,MAP2K3,MAP2K6,MAP2K7,MBP,TP53,YWHAB,CDC42,LRP6,PRDX3,RPS15,SFN,DNAJA1,DVL1,DVL2,DVL3,HSPB1,RPL23,RPS20,SNCA,AKT1,CBLB,EEF1A1,GNAI2,PLEC,PPP1R8,RHOA,RPS2,RPS3,ABCE1,ACTB,AIFM1,AP3B1,BAG2,BAX,CASP8,CDK5,DAPK1,DIS3,EEF1A2,FADD,GNA12,GNA13,GSK3B,HACD3,HDAC6,HERC2,IQGAP1,MSH2,PCNA,PHB,PPP1R12A,PPP2R1A,PPP2R2A,PRKN,PSMD2,PSMD6,RA…
GO:BP	mitochondrion organization	GO:0007005	1.13475e-09	8.9451	531	388	39	21092	LRRK2,HSP90AA1,CDC37,DNM1L,MAPT,SQSTM1,TP53,PRDX3,RAB29,RAB32,SFN,SNCA,AKT1,HSPA4,HSPA9,PLEC,SLC25A4,SLC25A5,SLC25A6,AFG3L2,AIFM1,AP3B1,BAX,CDK5,CNP,GSK3B,HDAC6,NDUFAF7,OPA1,PHB,PRKN,BAG3,CALM1,HSPA1A,HSPD1,MFN2,RAB38,VDAC1,HIF1A
GO:BP	positive regulation of cell death	GO:0010942	1.16829e-09	8.93245	584	388	41	21092	LRRK2,DNM1L,ARHGEF7,MAPT,MAP2K6,MAP2K7,SQSTM1,TP53,DNAJA1,PRKDC,SNCA,PPP1CA,RHOA,RPS3,AIFM1,BAX,CASP8,CDK5,DAPK1,EEF1A2,FADD,GSK3B,HDAC6,PHB,PPP2R1A,RACK1,RIPK1,RPL11,RPS7,TRADD,ACIN1,CAMK1D,DDIT4,DFFA,HSPD1,LATS1,MAP2K4,MFN2,RIPK2,STK3,TRAF2
GO:BP	regulation of protein modification by small protein conjugation or removal	GO:1903320	1.18345e-09	8.92685	253	388	27	21092	LRRK2,HSP90AA1,STUB1,BAG5,HSP90AB1,SQSTM1,RPS15,DNAJA1,RPL23,RPS20,AKT1,CBLB,RPS2,RPS3,BAG2,CDK5,ITCH,PRKN,RPL11,RPS7,FANCM,HSPA1A,MTA1,NPM1,PLK1,RIPK2,HIF1A
GO:BP	regulation of cellular metabolic process	GO:0031323	1.29215e-09	8.88869	5649	388	170	21092	LRRK2,HSP90AA1,YWHAQ,HSPA8,YWHAZ,CDC37,DNM1L,STUB1,YWHAG,MAPT,YWHAE,BAG5,HSP90AB1,MAP2K3,MAP2K6,MAP2K7,SQSTM1,TP53,YWHAB,YWHAH,CDC42,LRP6,PRDX3,RAB29,SFN,AGO1,AGO2,DNAJA1,DVL1,DVL2,DVL3,HSPB1,MYO1C,PRKDC,RAC1,RPL23,SNCA,VIM,ACTR2,ACTR3,AHCYL1,AKT1,CBLB,EEF1A1,EPRS1,GNAI2,LARP4,LARP7,LRRK1,NCL,PLEC,PPP1CA,PPP1R8,RAB8A,RHOA,RPS3,SCFD1,SLC25A4,SLC25A5,ABCE1,ACTB,AIFM1,AP3B1,ATRX,BAX,CCT3,CCT5,CDK2,C…
GO:BP	negative regulation of programmed cell death	GO:0043069	1.32023e-09	8.87935	900	388	52	21092	LRRK2,YWHAZ,BAG5,HSP90AB1,TP53,LRP6,PRDX3,SFN,DNAJA1,HSPB1,PRKDC,SNCA,AKT1,GNAI2,HSPA9,RHOA,SLC25A4,SLC25A5,SLC25A6,BAX,CASP8,DAPK1,DDB1,FADD,GSK3B,HELLS,ITCH,MSH2,OPA1,PRKN,RIPK1,RPS3A,TRAP1,TXNDC12,AURKB,BAG1,BAG3,CAMK1D,DFFA,DNAJB6,HSPA1A,HSPD1,MAP2K4,NPM1,PIK3R1,PLK1,PRKCZ,RHBDD1,STK40,TRAF2,VDAC1,HIF1A
GO:BP	establishment of organelle localization	GO:0051656	1.61149e-09	8.79277	436	388	35	21092	LRRK2,YWHAZ,MAP1B,MAPT,CDC42,RPS15,MYO1B,MYO1C,MYO1D,SNCA,DYNC1H1,RAB7A,SNAPIN,ABCE1,AP3B1,CDK5,COPG2,CSNK1D,DNM1,HDAC6,KPNB1,MYO1F,OPA1,PRKN,RAB11A,RAB11B,RAB1A,SEC16A,VPS4A,AURKB,NPM1,PLK1,PRKCZ,STK25,HIF1A
GO:BP	regulation of cytoskeleton organization	GO:0051493	1.61864e-09	8.79085	537	388	39	21092	MAP1B,ARHGEF7,MAPT,CDC42,ACTG1,RAC1,SNCA,ARPC1B,ARPC2,CAPZB,CLTC,DYNC1H1,RHOA,RPS3,TUBB4A,ARPC4,ARPC5,CAPZA1,CAPZA2,CDC42EP3,CDK5,CKAP5,CYFIP1,DBN1,GSK3B,HDAC6,IQGAP1,LIMA1,PRKN,TMOD3,TPM1,FCHSD1,HSPA1A,LATS1,NPM1,PIK3R1,PLK1,SKA3,TPR
GO:BP	organic substance biosynthetic process	GO:1901576	1.64804e-09	8.78303	5854	388	174	21092	LRRK2,HSP90AA1,YWHAQ,HSPA8,YWHAZ,HSP90AB1,MAP2K3,MAP2K6,MAP2K7,SQSTM1,TP53,YWHAH,LRP6,PRDX3,RPS15,AGO1,AGO2,DVL1,DVL2,DVL3,HSPB1,MYO1C,PRKDC,RPL23,RPS20,RPS8,SNCA,VIM,ACTR2,ACTR3,AKT1,ATP5MG,CLTC,EEF1A1,EPRS1,LARP4,LARP7,MRPL19,NCL,PPP1CA,RHOA,RPL10A,RPL13,RPS11,RPS16,RPS2,RPS23,RPS27,RPS3,ABCE1,ACLY,ACTB,AP3B1,ATP5F1A,ATP5PO,ATRX,CCT3,CCT5,CDK2,CDK5,COQ8A,CYFIP1,DAPK1,DDB1,DDX5,DIS3,EEF1A2,EEF1G…
GO:BP	negative regulation of cell death	GO:0060548	1.91141e-09	8.71865	1001	388	55	21092	LRRK2,YWHAZ,BAG5,HSP90AB1,TP53,LRP6,PRDX3,SFN,DNAJA1,HSPB1,PRKDC,SNCA,AKT1,GNAI2,HSPA9,RHOA,SLC25A4,SLC25A5,SLC25A6,BAX,CASP8,CDK5,DAPK1,DDB1,FADD,GSK3B,HELLS,ITCH,MSH2,OPA1,PRKN,RACK1,RIPK1,RPS3A,TRAP1,VPS4A,TXNDC12,AURKB,BAG1,BAG3,CAMK1D,DFFA,DNAJB6,HSPA1A,HSPD1,MAP2K4,NPM1,PIK3R1,PLK1,PRKCZ,RHBDD1,STK40,TRAF2,VDAC1,HIF1A
GO:BP	negative regulation of apoptotic process	GO:0043066	2.13971e-09	8.66965	881	388	51	21092	LRRK2,YWHAZ,BAG5,HSP90AB1,TP53,LRP6,PRDX3,SFN,DNAJA1,HSPB1,PRKDC,SNCA,AKT1,GNAI2,HSPA9,RHOA,SLC25A4,SLC25A5,SLC25A6,BAX,DAPK1,DDB1,FADD,GSK3B,HELLS,ITCH,MSH2,OPA1,PRKN,RIPK1,RPS3A,TRAP1,TXNDC12,AURKB,BAG1,BAG3,CAMK1D,DFFA,DNAJB6,HSPA1A,HSPD1,MAP2K4,NPM1,PIK3R1,PLK1,PRKCZ,RHBDD1,STK40,TRAF2,VDAC1,HIF1A
GO:BP	negative regulation of phosphate metabolic process	GO:0045936	2.30028e-09	8.63822	417	388	34	21092	LRRK2,YWHAG,MAPT,YWHAE,TP53,YWHAB,LRP6,PRDX3,SFN,DNAJA1,DVL1,HSPB1,PRKDC,SNCA,AKT1,CBLB,GNAI2,LRRK1,PLEC,PPP1R8,BAX,GSK3B,IQGAP1,PPP2R1A,PRKN,RACK1,RGS2,SH3GL2,CALM1,DDIT4,LATS1,NPM1,PLK1,PRKCZ
GO:BP	transport	GO:0006810	2.30104e-09	8.63808	4755	388	150	21092	LRRK2,HSP90AA1,YWHAQ,HSPA8,MSN,YWHAZ,CDC37,DNM1L,TUBB,MAP1B,RAB5B,TUBA1A,YWHAG,ARFGAP1,ARHGEF7,MAPT,YWHAE,GAK,HSP90AB1,MAP2K6,SQSTM1,TP53,YWHAB,YWHAH,CDC42,LRP6,RAB29,RAB32,RPS15,SFN,TUBA1C,ACTG1,DNAJA1,DVL1,HSPB1,MYO1B,MYO1C,MYO1D,NUP133,RAC1,RPL23,SNCA,ACTR2,AHCYL1,AKT1,ATP5MG,CBLB,CLTC,CSE1L,DYNC1H1,EPRS1,GNAI2,HSPA4,HSPA9,RAB7A,RAB8A,RHOA,SCFD1,SLC25A4,SLC25A5,SLC25A6,SNAPIN,TNPO1,ABCE1,ACTB,…
GO:BP	negative regulation of phosphorus metabolic process	GO:0010563	2.46259e-09	8.60861	418	388	34	21092	LRRK2,YWHAG,MAPT,YWHAE,TP53,YWHAB,LRP6,PRDX3,SFN,DNAJA1,DVL1,HSPB1,PRKDC,SNCA,AKT1,CBLB,GNAI2,LRRK1,PLEC,PPP1R8,BAX,GSK3B,IQGAP1,PPP2R1A,PRKN,RACK1,RGS2,SH3GL2,CALM1,DDIT4,LATS1,NPM1,PLK1,PRKCZ
GO:BP	regulation of localization	GO:0032879	2.91735e-09	8.53501	2089	388	86	21092	LRRK2,HSP90AA1,HSPA8,MSN,DNM1L,MAP1B,RAB5B,ARFGAP1,ARHGEF7,MAPT,YWHAE,HSP90AB1,MAP2K6,SQSTM1,YWHAH,CDC42,RAB29,SFN,ACTG1,DNAJA1,DVL1,DVL3,MYO1C,RAC1,SNCA,AHCYL1,AKT1,CLTC,DYNC1H1,EPRS1,GNAI2,LARP7,RAB7A,RAB8A,RHOA,SCFD1,SLC25A4,SLC25A5,SLC25A6,SNAPIN,ACTB,AP2M1,ATP2A2,BAX,CCT3,CCT5,CDK5,CYFIP1,DAPK1,DBN1,GSK3B,HDAC6,MPC2,PPP1R12A,PRKACA,PRKN,RAB10,RAB11A,RAB11B,RAB5A,RACK1,RGS2,RIPK1,SLC25A22,VPS…
GO:BP	biosynthetic process	GO:0009058	3.09279e-09	8.50965	5941	388	175	21092	LRRK2,HSP90AA1,YWHAQ,HSPA8,YWHAZ,HSP90AB1,MAP2K3,MAP2K6,MAP2K7,SQSTM1,TP53,YWHAH,LRP6,PRDX3,RPS15,AGO1,AGO2,DVL1,DVL2,DVL3,HSPB1,MYO1C,PRKDC,RAC1,RPL23,RPS20,RPS8,SNCA,VIM,ACTR2,ACTR3,AKT1,ATP5MG,CLTC,EEF1A1,EPRS1,LARP4,LARP7,MRPL19,NCL,PPP1CA,RHOA,RPL10A,RPL13,RPS11,RPS16,RPS2,RPS23,RPS27,RPS3,ABCE1,ACLY,ACTB,AP3B1,ATP5F1A,ATP5PO,ATRX,CCT3,CCT5,CDK2,CDK5,COQ8A,CYFIP1,DAPK1,DDB1,DDX5,DIS3,EEF1A2,…
GO:BP	regulation of protein polymerization	GO:0032271	3.15395e-09	8.50115	204	388	24	21092	HSP90AA1,MAP1B,ARHGEF7,MAPT,RAC1,SNCA,ARPC1B,ARPC2,CAPZB,RHOA,RPS3,TUBB4A,ARPC4,ARPC5,CAPZA1,CAPZA2,CDC42EP3,CKAP5,CYFIP1,DBN1,TMOD3,FCHSD1,HSPA1A,LATS1
GO:BP	organic substance transport	GO:0071702	3.47485e-09	8.45906	2678	388	101	21092	LRRK2,HSP90AA1,YWHAQ,HSPA8,YWHAZ,CDC37,DNM1L,RAB5B,YWHAG,ARFGAP1,ARHGEF7,YWHAE,HSP90AB1,MAP2K6,SQSTM1,TP53,YWHAB,YWHAH,LRP6,RAB29,RAB32,SFN,DNAJA1,HSPB1,MYO1C,MYO1D,NUP133,RPL23,SNCA,AHCYL1,AKT1,CBLB,CLTC,CSE1L,EPRS1,HSPA4,HSPA9,RAB7A,RAB8A,SCFD1,SLC25A4,SLC25A5,SLC25A6,SNAPIN,TNPO1,ACTB,AIFM1,AKAP8,AP2M1,AP3B1,BAX,CDK5,CKAP5,COPG2,GOLGA2,GSK3B,HDAC6,HERC2,KPNB1,LIMA1,MPC2,NUP107,NUP160,PRKACA,PR…
GO:BP	macromolecule catabolic process	GO:0009057	3.86992e-09	8.4123	1380	388	66	21092	LRRK2,HSP90AA1,HSPA8,MSN,STUB1,BAG5,HSP90AB1,SQSTM1,AGO1,AGO2,DVL1,RPL23,SNCA,VIM,AKT1,CBLB,EEF1A1,PPP1CA,PPP1R8,PSMD11,RAB7A,AIFM1,BAG2,BAX,CASP8,CDK2,CDK5,CSNK1D,DDB1,DDX5,DIS3,EEF1A2,GNA12,GSK3B,HDAC6,HERC2,ITCH,PHB,PRKACA,PRKN,PSMC6,PSMD2,PSMD6,PYGB,RACK1,RIPK1,RPL11,RPS7,SF3B3,VPS4A,ADRM1,BAG3,C18ORF25,CSNK1A1,DFFA,HSPA1A,LAMP2,LATS1,MTA1,NPM1,PLK1,RHBDD1,TRAF2,UBXN10,UFD1,VGLL4
GO:BP	negative regulation of transferase activity	GO:0051348	4.33317e-09	8.36319	267	388	27	21092	YWHAG,MAPT,BAG5,TP53,LRP6,PRDX3,RPS15,SFN,DNAJA1,DVL1,HSPB1,RPL23,RPS20,SNCA,AKT1,CBLB,PLEC,BAG2,GSK3B,PRKN,RACK1,RGS2,RPL11,RPS7,LATS1,NPM1,PLK1
GO:BP	positive regulation of programmed cell death	GO:0043068	1.05805e-08	7.97549	517	388	37	21092	LRRK2,DNM1L,ARHGEF7,MAP2K6,MAP2K7,SQSTM1,TP53,DNAJA1,PRKDC,SNCA,PPP1CA,RHOA,RPS3,AIFM1,BAX,CASP8,CDK5,DAPK1,EEF1A2,FADD,HDAC6,PPP2R1A,RACK1,RIPK1,RPL11,RPS7,TRADD,ACIN1,CAMK1D,DFFA,HSPD1,LATS1,MAP2K4,MFN2,RIPK2,STK3,TRAF2
GO:BP	cellular biosynthetic process	GO:0044249	1.10313e-08	7.95737	5782	388	170	21092	HSP90AA1,YWHAQ,HSPA8,YWHAZ,HSP90AB1,MAP2K3,MAP2K7,SQSTM1,TP53,YWHAH,LRP6,PRDX3,RPS15,AGO1,AGO2,DVL1,DVL2,DVL3,HSPB1,MYO1C,PRKDC,RAC1,RPL23,RPS20,RPS8,SNCA,VIM,ACTR2,ACTR3,AKT1,ATP5MG,EEF1A1,EPRS1,LARP4,LARP7,MRPL19,NCL,PPP1CA,RHOA,RPL10A,RPL13,RPS11,RPS16,RPS2,RPS23,RPS27,RPS3,ABCE1,ACLY,ACTB,AP3B1,ATP5F1A,ATP5PO,ATRX,CCT3,CCT5,CDK2,CDK5,COQ8A,CYFIP1,DAPK1,DDB1,DDX5,DIS3,EEF1A2,EEF1G,EEF2,EIF4EBP…
GO:BP	regulation of cellular response to stress	GO:0080135	1.16737e-08	7.93279	712	388	44	21092	LRRK2,MAPT,BAG5,MAP2K7,TP53,DNAJA1,HSPB1,PRKDC,ACTR2,AKT1,RPS3,ACTB,BAX,DDX5,GSK3B,HDAC6,ITCH,MMS19,OPA1,PCNA,PRKN,RACK1,RIPK1,SF3B3,TRAP1,TXNDC12,CYREN,DNAJB6,HSPA1A,KDM4D,MRGBP,NPM1,PIK3R1,RAD51AP1,RIF1,RIPK2,RUVBL2,STK24,STK25,STK3,TAOK3,TRAF2,VDAC1,HIF1A
GO:BP	regulation of cellular component size	GO:0032535	1.19351e-08	7.92317	369	388	31	21092	HSP90AA1,MSN,MAP1B,MAPT,HSP90AB1,RAC1,ARPC1B,ARPC2,CAPZB,PPP1CA,RHOA,SNAPIN,AP2M1,ARPC4,ARPC5,CAPZA1,CAPZA2,CDC42EP3,CDK5,CYFIP1,DBN1,GSK3B,LIMA1,RAB11A,RAB5A,TMOD3,CDKL3,E2F4,FCHSD1,LATS1,NPM1
GO:BP	positive regulation of cellular component organization	GO:0051130	1.28014e-08	7.89274	1050	388	55	21092	LRRK2,HSP90AA1,MSN,DNM1L,STUB1,MAP1B,ARHGEF7,MAPT,MAP2K7,TP53,CDC42,DVL1,DVL2,DVL3,RAC1,SNCA,ACTR2,ACTR3,ARPC2,DYNC1H1,RHOA,RPS3,SLC25A4,SLC25A5,AP2M1,ATRX,BAX,CCT3,CCT5,CDC42EP3,CDK2,CDK5,CKAP5,CYFIP1,DBN1,GSK3B,NFATC2,PRKN,PSMC6,RACK1,RGS2,TPM1,AURKB,CAMK1D,CDKL3,FCHSD1,HSPA1A,PIK3R1,RAD51AP1,RUVBL2,STK24,STK25,TPR,VDAC1,HIF1A
GO:BP	macromolecule modification	GO:0043412	1.3742e-08	7.86195	3874	388	128	21092	LRRK2,HSP90AA1,YWHAZ,CDC37,STUB1,YWHAG,MAPT,YWHAE,BAG5,GAK,HSP90AB1,MAP2K3,MAP2K6,MAP2K7,SQSTM1,TP53,YWHAB,CDC42,LRP6,PRDX3,RPS15,SFN,WSB1,DNAJA1,DVL1,DVL2,DVL3,HSPB1,MYO1C,PRKDC,RAC1,RPL23,RPS20,SNCA,AKT1,CBLB,GNAI2,LARP7,LRRK1,PLEC,PPP1CA,PPP1R8,RHOA,RPS2,RPS3,USP39,ACTB,AKAP8,AP3B1,ATRX,BAG2,BAX,CDK2,CDK5,CFAP20,CSNK1D,DAPK1,DDB1,GNA12,GOLGA2,GSK3B,HDAC6,HELLS,HERC2,IQGAP1,ITCH,MATK,MOGS,NDUFA…
GO:BP	response to stimulus	GO:0050896	1.54244e-08	7.81179	9000	388	233	21092	LRRK2,HSP90AA1,YWHAQ,HSPA8,MSN,YWHAZ,CDC37,DNM1L,STUB1,TUBB,MAP1B,YWHAG,ARFGAP1,ARHGEF7,MAPT,YWHAE,BAG5,HSP90AB1,MAP2K3,MAP2K6,MAP2K7,MBP,SQSTM1,TP53,YWHAB,YWHAH,CDC42,LRP6,PRDX3,RAB29,RAB32,RPS15,SFN,WSB1,ACTG1,DNAJA1,DVL1,DVL2,DVL3,HSPB1,MYL9,MYO1C,PRKDC,RAC1,RPL23,RPS20,SNCA,VIM,ACTR2,ACTR3,AHCYL1,AKT1,ARPC1B,CBLB,CHD1L,CHGB,EEF1A1,EPRS1,GNAI2,HSPA4,HSPA9,LRRK1,NCL,PLEC,PPP1CA,RAB7A,RAB8A,RHOA…
GO:BP	cellular catabolic process	GO:0044248	1.76032e-08	7.75441	2121	388	85	21092	LRRK2,HSP90AA1,HSPA8,CDC37,DNM1L,STUB1,MAPT,BAG5,HSP90AB1,SQSTM1,TP53,PRDX3,AGO1,AGO2,DVL1,ECHS1,HSPB1,RPL23,SNCA,VIM,AKT1,CLTC,EEF1A1,PPP1CA,PPP1R8,PSMD11,RAB7A,RAB8A,SCFD1,SLC25A4,SLC25A5,SNAPIN,AIFM1,ATP2A2,BAX,CDK2,CDK5,CNP,CSNK1D,DAPK1,DDB1,DDX5,DIS3,EEF1A2,GNA12,GOLGA2,GSK3B,HDAC6,HERC2,ITCH,LGALS8,PRKACA,PRKN,PSMC6,PSMD2,PSMD6,PYGB,RAB1A,RAB1B,RAB5A,RACK1,RPL11,RPS7,SAMHD1,SEC16A,SPTLC1,VP…
GO:BP	ribosome assembly	GO:0042255	2.26226e-08	7.64546	61	388	14	21092	RPS15,PRKDC,MDN1,RPS27,RPL11,RPL24,RPL3,RPLP0,RPS14,RPS19,RPS5,NPM1,RPL23A,RPSA
GO:BP	cellular response to chemical stimulus	GO:0070887	2.28114e-08	7.64185	3049	388	108	21092	LRRK2,HSPA8,MSN,CDC37,DNM1L,STUB1,MAP1B,YWHAG,MAPT,BAG5,HSP90AB1,MAP2K3,MAP2K6,MAP2K7,TP53,YWHAH,CDC42,LRP6,PRDX3,ACTG1,DNAJA1,HSPB1,MYO1C,PRKDC,RAC1,RPL23,SNCA,VIM,ACTR2,ACTR3,AHCYL1,AKT1,EEF1A1,EPRS1,GNAI2,HSPA9,NCL,PLEC,RAB8A,RHOA,RPS16,RPS3,ACTB,AIFM1,AKAP8,ATP2A2,ATP5F1A,ATRX,BAX,CASP8,CDK2,CDK5,CSNK1D,CYFIP1,DAPK1,DDX5,FADD,GSK3B,HDAC6,HELLS,IQGAP1,MPC2,PCNA,PFKP,PHB,PKM,PPP1R12A,PRKACA,PRK…
GO:BP	cellular response to organic substance	GO:0071310	2.40348e-08	7.61916	2405	388	92	21092	LRRK2,HSPA8,MSN,CDC37,STUB1,MAP1B,YWHAG,MAPT,HSP90AB1,MAP2K3,MAP2K6,MAP2K7,TP53,YWHAH,CDC42,LRP6,ACTG1,DNAJA1,HSPB1,MYO1C,PRKDC,RPL23,SNCA,VIM,ACTR2,ACTR3,AHCYL1,AKT1,EEF1A1,EPRS1,GNAI2,HSPA9,NCL,RAB8A,RHOA,RPS16,RPS3,ACTB,AIFM1,AKAP8,ATP5F1A,BAX,CASP8,CDK5,CSNK1D,CYFIP1,DAPK1,DDX5,FADD,GSK3B,HDAC6,HELLS,IQGAP1,MPC2,PFKP,PHB,PKM,PRKACA,PRKN,RAB10,RAB11B,RACK1,RIPK1,RO60,RPL3,RPLP0,SAMHD1,SH3GL2,T…
GO:BP	anatomical structure development	GO:0048856	2.55417e-08	7.59275	5836	388	170	21092	LRRK2,HSP90AA1,YWHAQ,MSN,YWHAZ,DNM1L,TUBB,MAP1B,YWHAG,ARHGEF7,MAPT,YWHAE,BAG5,GAK,HSP90AB1,MAP2K3,MAP2K6,MBP,TP53,YWHAH,CDC42,LRP6,PRDX3,RAB29,SFN,ACTG1,AGO1,AGO2,DVL1,DVL2,DVL3,HSPB1,MYL9,NUP133,PRKDC,RAC1,SNCA,VIM,ACTR2,AKT1,ARPC2,CAPZB,CBLB,HSPA9,LARP4,LRRK1,MYL6,NCL,PLEC,PPP1CA,RAB8A,RHOA,RPL13,SCFD1,SLC25A5,SNAPIN,ACTA2,ACTB,ACTBL2,ACTG2,AFG3L2,AIFM1,AP3B1,ARPC5,ATP2A2,ATRX,BAX,CASP8,CDC42EP…
GO:BP	regulation of supramolecular fiber organization	GO:1902903	2.5659e-08	7.59076	380	388	31	21092	HSPA8,MAP1B,ARHGEF7,MAPT,CDC42,ACTG1,RAC1,SNCA,ARPC1B,ARPC2,CAPZB,RHOA,RPS3,TUBB4A,ARPC4,ARPC5,CAPZA1,CAPZA2,CDC42EP3,CKAP5,CYFIP1,DBN1,HDAC6,LIMA1,PRKN,TMOD3,TPM1,FCHSD1,HSPA1A,LATS1,PIK3R1
GO:BP	regulation of phosphorylation	GO:0042325	2.85045e-08	7.54509	1237	388	60	21092	LRRK2,HSP90AA1,CDC37,YWHAG,MAPT,HSP90AB1,MAP2K3,MAP2K6,MAP2K7,SQSTM1,TP53,CDC42,LRP6,PRDX3,SFN,DNAJA1,DVL1,DVL2,DVL3,HSPB1,PRKDC,RAC1,SNCA,AKT1,CBLB,EEF1A1,LRRK1,PLEC,RHOA,RPS3,ACTB,BAX,CDK5,CSNK1D,EEF1A2,HDAC6,IQGAP1,PHB,PPP2R1A,PRKN,RACK1,RGS2,RIPK1,SH3GL2,AURKB,CALM1,DBF4B,DDIT4,KDM4D,LATS1,NPM1,PIK3R1,PLK1,PRKCZ,RANBP2,RIPK2,STK3,TAOK3,TRAF2,HIF1A
GO:BP	cytoskeleton-dependent intracellular transport	GO:0030705	2.90423e-08	7.53697	206	388	23	21092	HSPA8,TUBB,MAP1B,TUBA1A,MAPT,CDC42,TUBA1C,HSPB1,MYO1B,MYO1C,MYO1D,DYNC1H1,SNAPIN,AP3B1,COPG2,HDAC6,MYO1F,OPA1,RAB1A,BAG3,KLC2,PRKCZ,HIF1A
GO:BP	negative regulation of nitrogen compound metabolic process	GO:0051172	4.43142e-08	7.35346	2392	388	91	21092	LRRK2,YWHAQ,HSPA8,YWHAZ,YWHAG,MAPT,YWHAE,BAG5,HSP90AB1,SQSTM1,TP53,YWHAB,LRP6,PRDX3,RPS15,SFN,AGO1,AGO2,DNAJA1,DVL1,HSPB1,PRKDC,RPL23,RPS20,SNCA,AKT1,CBLB,CLTC,EPRS1,GNAI2,LARP7,LRRK1,NCL,PLEC,PPP1R8,RPS3,ABCE1,ATRX,BAG2,BAX,CDK2,CDK5,DAPK1,DDX5,DIS3,EIF4EBP1,GSK3B,HDAC6,MAGED2,MSH2,NFATC2,NKRF,PCNA,PHB,PPP2R1A,PRKN,RACK1,RGS2,RPL11,RPS13,RPS14,RPS7,SF3B3,SH3GL2,TCF25,ACIN1,AURKB,BAG3,CALM1,CBX3,…
GO:BP	mitotic cell cycle	GO:0000278	5.01132e-08	7.30005	927	388	50	21092	TUBB,TUBA1A,YWHAE,TP53,CDC42,TUBA1C,PRKDC,AKT1,CLTC,DYNC1H1,RHOA,TUBB4A,ACTB,AKAP8,ATRX,CDK2,CDK5,CKAP5,DDB1,EIF4EBP1,GOLGA2,IQGAP1,KIF2A,KPNB1,MSH2,PCNA,POLE,PPP1R12A,PPP2R1A,RAB11A,RPL24,TMOD3,TUBB2A,TUBB4B,TUBB6,TUBG1,VPS4A,AURKB,CALM1,DBF4B,E2F4,HSPA1A,LATS1,NSL1,PLK1,RANBP1,SKA3,TAOK3,TPR,TUBB3
GO:BP	regulation of apoptotic signaling pathway	GO:2001233	5.10159e-08	7.29229	366	388	30	21092	LRRK2,DNM1L,BAG5,TP53,DNAJA1,HSPB1,AKT1,GNAI2,PPP1CA,RPS3,SLC25A4,SLC25A5,SLC25A6,BAX,FADD,GSK3B,HELLS,OPA1,PPP2R1A,PRKN,RACK1,RIPK1,RPL11,RPS7,TRAP1,TXNDC12,HSPA1A,STK3,TRAF2,HIF1A
GO:BP	protein catabolic process	GO:0030163	5.11349e-08	7.29128	1023	388	53	21092	LRRK2,HSP90AA1,HSPA8,MSN,STUB1,BAG5,HSP90AB1,SQSTM1,DVL1,RPL23,SNCA,AKT1,CBLB,EEF1A1,PSMD11,RAB7A,BAG2,CASP8,CDK2,CSNK1D,DDB1,EEF1A2,GNA12,GSK3B,HDAC6,HERC2,ITCH,PHB,PRKACA,PRKN,PSMC6,PSMD2,PSMD6,RACK1,RIPK1,RPL11,RPS7,SF3B3,VPS4A,ADRM1,BAG3,C18ORF25,CSNK1A1,HSPA1A,LAMP2,LATS1,MTA1,PLK1,RHBDD1,TRAF2,UBXN10,UFD1,VGLL4
GO:BP	response to heat	GO:0009408	6.2673e-08	7.20292	107	388	17	21092	HSP90AA1,STUB1,MAPT,YWHAE,HSP90AB1,MAP2K7,DNAJA1,HSPB1,AKT1,GSK3B,PRKACA,BAG3,DNAJB6,HSPA1A,RBBP7,STAC,TPR
GO:BP	synaptic vesicle recycling	GO:0036465	7.22485e-08	7.14117	79	388	15	21092	LRRK2,GAK,ACTG1,SNCA,ACTB,AP2M1,AP3B1,CDK5,CYFIP1,DNM1,RAB5A,SH3GL1,SH3GL2,CALM1,SH3GL3
GO:BP	regulation of cell communication	GO:0010646	7.84365e-08	7.10548	3363	388	114	21092	LRRK2,HSP90AA1,YWHAZ,CDC37,DNM1L,STUB1,MAP1B,YWHAG,ARFGAP1,ARHGEF7,MAPT,BAG5,HSP90AB1,MAP2K3,MAP2K6,MAP2K7,SQSTM1,TP53,YWHAB,YWHAH,CDC42,RAB29,RPS15,DNAJA1,DVL1,DVL2,DVL3,HSPB1,MYO1C,RAC1,RPL23,RPS20,SNCA,AKT1,CBLB,GNAI2,LRRK1,PPP1CA,RAB7A,RAB8A,RHOA,RPS3,SLC25A4,SLC25A5,SLC25A6,SNAPIN,ACTA2,ATP2A2,BAX,CASP8,CDK5,CSNK1D,CYFIP1,DAPK1,DBN1,DDX5,DNM1,FADD,GNA12,GNA13,GSK3B,HDAC6,HELLS,IQGAP1,ITCH,MP…
GO:BP	regulation of signaling	GO:0023051	9.68023e-08	7.01411	3374	388	114	21092	LRRK2,HSP90AA1,YWHAZ,CDC37,DNM1L,STUB1,MAP1B,YWHAG,ARFGAP1,ARHGEF7,MAPT,BAG5,HSP90AB1,MAP2K3,MAP2K6,MAP2K7,SQSTM1,TP53,YWHAB,YWHAH,CDC42,RAB29,RPS15,DNAJA1,DVL1,DVL2,DVL3,HSPB1,MYO1C,RAC1,RPL23,RPS20,SNCA,AKT1,CBLB,GNAI2,LRRK1,PPP1CA,RAB7A,RAB8A,RHOA,RPS3,SLC25A4,SLC25A5,SLC25A6,SNAPIN,ACTA2,ATP2A2,BAX,CASP8,CDK5,CSNK1D,CYFIP1,DAPK1,DBN1,DDX5,DNM1,FADD,GNA12,GNA13,GSK3B,HDAC6,HELLS,IQGAP1,ITCH,MP…
GO:BP	response to topologically incorrect protein	GO:0035966	1.01923e-07	6.99173	161	388	20	21092	HSP90AA1,HSPA8,STUB1,HSP90AB1,DNAJA1,HSPB1,HSPA4,HSPA9,BAX,HDAC6,PRKN,RACK1,HSPH1,BAG3,HSPA1A,HSPD1,MFN2,PIK3R1,RHBDD1,UFD1
GO:BP	positive regulation of apoptotic process	GO:0043065	1.06313e-07	6.97341	505	388	35	21092	DNM1L,ARHGEF7,MAP2K6,MAP2K7,SQSTM1,TP53,DNAJA1,PRKDC,SNCA,PPP1CA,RHOA,RPS3,AIFM1,BAX,CASP8,CDK5,DAPK1,EEF1A2,FADD,PPP2R1A,RACK1,RIPK1,RPL11,RPS7,TRADD,ACIN1,CAMK1D,DFFA,HSPD1,LATS1,MAP2K4,MFN2,RIPK2,STK3,TRAF2
GO:BP	regulation of anatomical structure size	GO:0090066	1.06313e-07	6.97341	505	388	35	21092	LRRK2,HSP90AA1,MSN,MAP1B,MAPT,HSP90AB1,RAC1,ARPC1B,ARPC2,CAPZB,PPP1CA,RHOA,SNAPIN,ACTA2,AP2M1,ARPC4,ARPC5,CAPZA1,CAPZA2,CDC42EP3,CDK5,CYFIP1,DBN1,GSK3B,LIMA1,RAB11A,RAB5A,RGS2,TMOD3,CDKL3,E2F4,FCHSD1,LATS1,NPM1,SMTNL2
GO:BP	regulation of proteolysis	GO:0030162	1.15229e-07	6.93844	733	388	43	21092	LRRK2,STUB1,MAPT,BAG5,HSP90AB1,MBP,TP53,PRDX3,SFN,DVL1,RPL23,SNCA,AKT1,RHOA,RPS3,AIFM1,BAG2,BAX,CASP8,CDK2,CDK5,CSNK1D,DAPK1,FADD,GNA12,GSK3B,HDAC6,ITCH,PRKACA,PRKN,PSMC6,RACK1,RPL11,RPS7,ADRM1,CSNK1A1,DNAJB6,HSPA1A,HSPD1,LATS1,PLK1,RHBDD1,RIPK2
GO:BP	positive regulation of organelle organization	GO:0010638	1.32363e-07	6.87823	509	388	35	21092	MSN,DNM1L,MAP1B,MAPT,MAP2K7,TP53,CDC42,RAC1,SNCA,ARPC2,DYNC1H1,RHOA,RPS3,SLC25A4,SLC25A5,ATRX,BAX,CCT3,CCT5,CDC42EP3,CDK2,CDK5,CKAP5,CYFIP1,GSK3B,PRKN,TPM1,AURKB,FCHSD1,HSPA1A,RAD51AP1,RUVBL2,TPR,VDAC1,HIF1A
GO:BP	nuclear export	GO:0051168	1.4354e-07	6.84303	164	388	20	21092	YWHAE,RPS15,SFN,NUP133,AHCYL1,CSE1L,HSPA9,ABCE1,CDK5,GSK3B,NUP107,NUP160,PRKACA,BAG3,EMD,NCBP3,NPM1,POLDIP3,RANBP2,TPR
GO:BP	cellular response to oxygen-containing compound	GO:1901701	1.50293e-07	6.82306	1186	388	57	21092	LRRK2,MSN,MAP1B,YWHAG,MAPT,MAP2K3,MAP2K6,MAP2K7,TP53,LRP6,PRDX3,MYO1C,PRKDC,RPL23,SNCA,VIM,ACTR2,AHCYL1,AKT1,EPRS1,GNAI2,PLEC,RAB8A,RHOA,RPS3,ACTB,AIFM1,AKAP8,ATP5F1A,CDK2,CDK5,CYFIP1,DAPK1,GSK3B,HDAC6,MPC2,PCNA,PKM,PRKACA,PRKN,RAB10,RAB11B,RACK1,RIPK1,RPLP0,TPM1,TRAP1,CXCL11,DDIT4,PIK3R1,PRKCZ,RAB11FIP2,RIPK2,RUVBL2,STK25,TRAF2,HIF1A
GO:BP	multicellular organism development	GO:0007275	1.56071e-07	6.80668	4823	388	146	21092	LRRK2,HSP90AA1,YWHAQ,YWHAZ,MAP1B,YWHAG,ARHGEF7,MAPT,YWHAE,BAG5,GAK,HSP90AB1,MAP2K3,MAP2K6,MBP,TP53,YWHAH,CDC42,LRP6,PRDX3,RAB29,SFN,ACTG1,AGO1,AGO2,DVL1,DVL2,DVL3,HSPB1,NUP133,PRKDC,RAC1,SNCA,VIM,ACTR2,AKT1,CBLB,HSPA9,LRRK1,NCL,PLEC,PPP1CA,RAB8A,RHOA,RPL13,SLC25A5,SNAPIN,ACTA2,ACTB,ACTBL2,AFG3L2,AIFM1,AP3B1,ARPC5,ATRX,BAX,CASP8,CDK5,CNP,CSNK1D,CYFIP1,DBN1,EEF2,FADD,GNA12,GNA13,GSK3B,GTF2I,HDAC6,H…
GO:BP	regulation of cellular localization	GO:0060341	1.69196e-07	6.77161	959	388	50	21092	LRRK2,HSP90AA1,HSPA8,MSN,DNM1L,MAP1B,MAPT,YWHAE,HSP90AB1,SQSTM1,RAB29,SFN,DNAJA1,DVL1,DVL3,MYO1C,AKT1,CLTC,DYNC1H1,LARP7,RAB8A,SCFD1,SNAPIN,ACTB,AP2M1,BAX,CCT3,CCT5,CDK5,GSK3B,HDAC6,MPC2,PPP1R12A,PRKACA,PRKN,RAB11B,RACK1,SLC25A22,VPS4A,BAG3,DNAJB6,EMD,LATS1,NPM1,PIK3R1,PLK1,PRKCZ,STAC,TPR,HIF1A
GO:BP	regulation of response to stimulus	GO:0048583	1.71009e-07	6.76698	3970	388	127	21092	LRRK2,HSP90AA1,YWHAZ,CDC37,DNM1L,STUB1,YWHAG,ARFGAP1,MAPT,BAG5,HSP90AB1,MAP2K3,MAP2K6,MAP2K7,SQSTM1,TP53,YWHAB,CDC42,RAB29,RPS15,ACTG1,DNAJA1,DVL1,DVL2,DVL3,HSPB1,MYO1C,PRKDC,RAC1,RPL23,RPS20,SNCA,ACTR2,AKT1,CBLB,GNAI2,LRRK1,PPP1CA,RAB7A,RHOA,RPS3,SLC25A4,SLC25A5,SLC25A6,ACTA2,ACTB,AP3B1,ATP2A2,BAX,CASP8,CDK5,CSNK1D,CYFIP1,DAPK1,DDX5,FADD,GNA12,GNA13,GSK3B,HDAC6,HELLS,IQGAP1,ITCH,MMS19,MSH2,NCLN,…
GO:BP	regulation of kinase activity	GO:0043549	2.00579e-07	6.69771	776	388	44	21092	LRRK2,HSP90AA1,CDC37,YWHAG,MAPT,HSP90AB1,MAP2K3,MAP2K6,MAP2K7,CDC42,LRP6,PRDX3,SFN,DNAJA1,DVL1,DVL2,DVL3,HSPB1,SNCA,AKT1,CBLB,EEF1A1,PLEC,RHOA,RPS3,ACTB,CDK5,EEF1A2,IQGAP1,PHB,PRKN,RACK1,RGS2,CALM1,DBF4B,LATS1,NPM1,PIK3R1,PLK1,PRKCZ,RANBP2,STK3,TAOK3,TRAF2
GO:BP	macroautophagy	GO:0016236	2.08373e-07	6.68116	315	388	27	21092	LRRK2,CDC37,SQSTM1,TP53,AKT1,RAB7A,SCFD1,SLC25A4,SLC25A5,SNAPIN,ATP2A2,CDK5,HDAC6,LGALS8,PRKACA,PRKN,RAB1A,RAB1B,RAB5A,SPTLC1,VPS4A,BAG3,LAMP2,MFN2,RIPK2,VDAC1,HIF1A
GO:BP	cell morphogenesis	GO:0000902	2.12319e-07	6.67301	1030	388	52	21092	LRRK2,HSP90AA1,MSN,MAP1B,ARHGEF7,MAPT,HSP90AB1,MBP,YWHAH,CDC42,DVL1,DVL2,DVL3,PRKDC,RAC1,ACTR2,ARPC2,CAPZB,LARP4,PLEC,RAB8A,RHOA,SCFD1,ACTB,ACTBL2,AFG3L2,AP3B1,CDC42EP3,CDK5,CNP,CYFIP1,DBN1,GNA12,GNA13,GSK3B,HDAC6,IQGAP1,MYL12B,PAK6,PRKN,RAB10,RAB1A,RPL24,SH3GL2,TPM1,CDKL3,LATS1,PIK3R1,PRKCZ,STK25,TAOK3,TUBB3
GO:BP	mitochondrial membrane organization	GO:0007006	2.374e-07	6.62452	116	388	17	21092	HSP90AA1,TP53,SNCA,HSPA4,HSPA9,SLC25A4,SLC25A5,SLC25A6,AFG3L2,AP3B1,BAX,CNP,GSK3B,OPA1,CALM1,HSPA1A,MFN2
GO:BP	regulation of metabolic process	GO:0019222	2.43709e-07	6.61313	7377	388	198	21092	LRRK2,HSP90AA1,YWHAQ,HSPA8,MSN,YWHAZ,CDC37,DNM1L,STUB1,YWHAG,MAPT,YWHAE,BAG5,HSP90AB1,MAP2K3,MAP2K6,MAP2K7,MBP,SQSTM1,TP53,YWHAB,YWHAH,CDC42,LRP6,PRDX3,RAB29,RPS15,SFN,ACTG1,AGO1,AGO2,DNAJA1,DVL1,DVL2,DVL3,HSPB1,MYO1C,PRKDC,RAC1,RPL23,RPS20,SNCA,VIM,ACTR2,ACTR3,AHCYL1,AKT1,CBLB,CLTC,DYNC1H1,EEF1A1,EPRS1,GNAI2,LARP4,LARP7,LRRK1,NCL,PLEC,PPP1CA,PPP1R8,RAB7A,RAB8A,RHOA,RPS2,RPS3,SCFD1,SLC25A4,SLC25A…
GO:BP	negative regulation of organelle organization	GO:0010639	2.60006e-07	6.58502	366	388	29	21092	LRRK2,MAP1B,ARHGEF7,MAPT,TP53,SNCA,AKT1,CAPZB,RAB7A,SCFD1,SLC25A4,SLC25A5,SLC25A6,TUBB4A,ATRX,CAPZA1,CAPZA2,HDAC6,LIMA1,OPA1,PRKN,TMOD3,AURKB,HSPA1A,NPM1,PIK3R1,PLK1,STN1,TPR
GO:BP	regulation of signal transduction	GO:0009966	2.96883e-07	6.52741	2968	388	103	21092	LRRK2,HSP90AA1,YWHAZ,CDC37,DNM1L,STUB1,YWHAG,ARFGAP1,MAPT,BAG5,HSP90AB1,MAP2K3,MAP2K6,MAP2K7,SQSTM1,TP53,YWHAB,CDC42,RAB29,RPS15,DNAJA1,DVL1,DVL2,DVL3,HSPB1,MYO1C,RAC1,RPL23,RPS20,SNCA,AKT1,CBLB,GNAI2,LRRK1,PPP1CA,RAB7A,RHOA,RPS3,SLC25A4,SLC25A5,SLC25A6,ACTA2,BAX,CASP8,CDK5,CSNK1D,CYFIP1,DAPK1,DDX5,FADD,GNA12,GNA13,GSK3B,HDAC6,HELLS,IQGAP1,ITCH,NCLN,OPA1,PAK6,PHB,PPP2R1A,PRKACA,PRKN,RACK1,RAI14,R…
GO:BP	regulation of cellular process	GO:0050794	3.47822e-07	6.45864	11130	388	267	21092	LRRK2,HSP90AA1,YWHAQ,HSPA8,MSN,YWHAZ,CDC37,DNM1L,STUB1,TUBB,MAP1B,RAB5B,TUBA1A,YWHAG,ARFGAP1,ARHGEF7,MAPT,YWHAE,BAG5,GAK,HSP90AB1,MAP2K3,MAP2K6,MAP2K7,MBP,SQSTM1,TP53,YWHAB,YWHAH,CDC42,LRP6,PRDX3,RAB29,RPS15,SFN,WSB1,ACTG1,AGO1,AGO2,DNAJA1,DVL1,DVL2,DVL3,HSPB1,MYO1C,PRKDC,RAC1,RPL23,RPS20,SNCA,VIM,ACTR2,ACTR3,AHCYL1,AKT1,ARPC1B,ARPC2,CAPZB,CBLB,CHGB,CLTC,DYNC1H1,EEF1A1,EPRS1,GNAI2,HSPA9,LARP4,LAR…
GO:BP	cellular developmental process	GO:0048869	3.49516e-07	6.45653	4280	388	133	21092	LRRK2,HSP90AA1,MSN,YWHAZ,DNM1L,TUBB,MAP1B,YWHAG,ARHGEF7,MAPT,YWHAE,BAG5,GAK,HSP90AB1,MAP2K6,MBP,SQSTM1,TP53,YWHAH,CDC42,LRP6,PRDX3,RAB29,RAB32,RPS15,SFN,ACTG1,DVL1,DVL2,DVL3,MYL9,NUP133,PRKDC,RAC1,VIM,ACTR2,AKT1,ARPC2,CLTC,HSPA9,LARP7,LRRK1,PLEC,PSMD11,RAB8A,RHOA,SLC25A5,SNAPIN,ACTA2,ACTB,ACTBL2,AFG3L2,AIFM1,ANKS4B,AP3B1,ATP2A2,ATRX,BAX,CASP8,CDK5,CNP,CSNK1D,CYFIP1,DBN1,DDB1,DDX5,EEF2,FADD,GNA12,…
GO:BP	regulation of intracellular signal transduction	GO:1902531	3.75835e-07	6.425	1714	388	71	21092	LRRK2,HSP90AA1,YWHAZ,DNM1L,ARFGAP1,MAPT,BAG5,HSP90AB1,MAP2K3,MAP2K6,MAP2K7,SQSTM1,TP53,CDC42,RPS15,DNAJA1,DVL2,DVL3,HSPB1,RAC1,RPL23,RPS20,AKT1,GNAI2,LRRK1,RHOA,RPS3,ACTA2,BAX,CASP8,DDX5,FADD,GNA12,GNA13,GSK3B,HELLS,IQGAP1,ITCH,OPA1,PAK6,PHB,PPP2R1A,PRKN,RACK1,RAI14,RGS2,RIPK1,RPL11,RPS7,TRADD,TRAP1,TXNDC12,AURKB,CALM1,DDIT4,DYRK2,HSPA1A,MFN2,NPM1,PRKCZ,RIPK2,STK25,STK3,STK40,TAOK3,TPR,TRAF2,UFD1…
GO:BP	cell differentiation	GO:0030154	4.94666e-07	6.30569	4256	388	132	21092	LRRK2,HSP90AA1,MSN,YWHAZ,TUBB,MAP1B,YWHAG,ARHGEF7,MAPT,YWHAE,BAG5,GAK,HSP90AB1,MAP2K6,MBP,SQSTM1,TP53,YWHAH,CDC42,LRP6,PRDX3,RAB29,RAB32,RPS15,SFN,ACTG1,DVL1,DVL2,DVL3,MYL9,NUP133,PRKDC,RAC1,VIM,ACTR2,AKT1,ARPC2,CLTC,HSPA9,LARP7,LRRK1,PLEC,PSMD11,RAB8A,RHOA,SLC25A5,SNAPIN,ACTA2,ACTB,ACTBL2,AFG3L2,AIFM1,ANKS4B,AP3B1,ATP2A2,ATRX,BAX,CASP8,CDK5,CNP,CSNK1D,CYFIP1,DBN1,DDB1,DDX5,EEF2,FADD,GNA12,GNA13,…
GO:BP	actin filament organization	GO:0007015	4.96752e-07	6.30386	453	388	32	21092	CDC42,ACTG1,MYO1B,MYO1C,MYO1D,RAC1,ACTR2,ACTR3,ARPC1B,ARPC2,CAPZB,PLEC,RHOA,TPM3,ARPC4,ARPC5,CAPZA1,CAPZA2,CDC42EP3,CYFIP1,DBN1,LIMA1,MPRIP,MYO1F,PRKN,TMOD3,TPM1,TPM2,FCHSD1,LATS1,PIK3R1,XIRP2
GO:BP	response to unfolded protein	GO:0006986	5.24025e-07	6.28065	139	388	18	21092	HSP90AA1,HSPA8,STUB1,HSP90AB1,DNAJA1,HSPB1,HSPA4,HSPA9,BAX,PRKN,RACK1,HSPH1,BAG3,HSPA1A,HSPD1,MFN2,PIK3R1,RHBDD1
GO:BP	cellular component morphogenesis	GO:0032989	5.51865e-07	6.25817	770	388	43	21092	LRRK2,HSP90AA1,DNM1L,MAP1B,ARHGEF7,MAPT,HSP90AB1,MBP,YWHAH,CDC42,ACTG1,DVL1,DVL2,DVL3,MYL9,RAC1,ACTR2,PLEC,RAB8A,RHOA,ACTB,ACTBL2,AFG3L2,BAX,CDK5,CNP,CYFIP1,DBN1,GSK3B,HDAC6,IQGAP1,PAK6,PRKN,RAB10,RPL24,SH3GL2,TMOD3,TPM1,CDKL3,PRKCZ,STK25,TAOK3,TUBB3
GO:BP	plasma membrane bounded cell projection organization	GO:0120036	5.55904e-07	6.255	1509	388	65	21092	LRRK2,HSP90AA1,MAP1B,ARHGEF7,MAPT,BAG5,GAK,HSP90AB1,MBP,YWHAH,CDC42,RAB29,DVL1,DVL2,DVL3,RAC1,VIM,ACTR2,ACTR3,AKT1,ARPC2,CAPZB,RAB8A,RHOA,SNAPIN,ACTB,ACTBL2,AFG3L2,ARPC5,CDC42EP3,CDK5,CFAP20,CNP,CSNK1D,CYFIP1,DBN1,GSK3B,HDAC6,IQGAP1,LIMA1,NEK1,PAK6,PRKN,RAB10,RAB11A,RAB5A,RGS2,RO60,RPL24,SH3GL2,TPM1,ABLIM1,CAMK1D,CDKL3,E2F4,JHY,PIK3R1,PRKCZ,STK24,STK25,TAOK3,TTLL1,TUBB3,UBXN10,VASH2
GO:BP	response to oxygen-containing compound	GO:1901700	5.56529e-07	6.25451	1655	388	69	21092	LRRK2,HSP90AA1,MSN,MAP1B,YWHAG,MAPT,HSP90AB1,MAP2K3,MAP2K6,MAP2K7,MBP,TP53,LRP6,PRDX3,MYO1C,PRKDC,RPL23,SNCA,VIM,ACTR2,AHCYL1,AKT1,ARPC1B,EPRS1,GNAI2,PLEC,RAB8A,RHOA,RPL10A,RPS3,ACTB,AIFM1,AKAP8,ATP5F1A,CASP8,CDK2,CDK5,CNP,CYFIP1,DAPK1,FADD,GSK3B,HDAC6,MPC2,PCNA,PKM,PRKACA,PRKN,RAB10,RAB11B,RACK1,RGS2,RIPK1,RPLP0,TPM1,TRAP1,TUFM,CALM1,CXCL11,DDIT4,PIK3R1,PRKCZ,RAB11FIP2,RIPK2,RUVBL2,STK24,STK25,T…
GO:BP	cellular response to heat	GO:0034605	5.63777e-07	6.24889	63	388	13	21092	HSP90AA1,STUB1,MAPT,YWHAE,HSP90AB1,GSK3B,PRKACA,BAG3,DNAJB6,HSPA1A,RBBP7,STAC,TPR
GO:BP	regulation of macromolecule metabolic process	GO:0060255	6.26879e-07	6.20282	6842	388	186	21092	LRRK2,HSP90AA1,YWHAQ,HSPA8,MSN,YWHAZ,CDC37,DNM1L,STUB1,YWHAG,MAPT,YWHAE,BAG5,HSP90AB1,MAP2K3,MAP2K6,MAP2K7,MBP,SQSTM1,TP53,YWHAB,YWHAH,LRP6,PRDX3,RAB29,RPS15,SFN,ACTG1,AGO1,AGO2,DNAJA1,DVL1,DVL2,DVL3,HSPB1,MYO1C,PRKDC,RAC1,RPL23,RPS20,SNCA,VIM,ACTR2,ACTR3,AHCYL1,AKT1,CBLB,CLTC,EEF1A1,EPRS1,GNAI2,LARP4,LARP7,LRRK1,NCL,PLEC,PPP1CA,PPP1R8,RAB7A,RHOA,RPS2,RPS3,ABCE1,ACTA2,ACTB,ACTG2,AIFM1,AKAP8,AP3B1…
GO:BP	cell projection organization	GO:0030030	6.33928e-07	6.19796	1550	388	66	21092	LRRK2,HSP90AA1,MAP1B,ARHGEF7,MAPT,BAG5,GAK,HSP90AB1,MBP,YWHAH,CDC42,RAB29,DVL1,DVL2,DVL3,RAC1,VIM,ACTR2,ACTR3,AKT1,ARPC2,CAPZB,RAB8A,RHOA,SNAPIN,ACTB,ACTBL2,AFG3L2,ARPC5,CDC42EP3,CDK5,CFAP20,CNP,CSNK1D,CYFIP1,DBN1,GSK3B,HDAC6,IQGAP1,LIMA1,NEK1,PAK6,PRKN,RAB10,RAB11A,RAB5A,RGS2,RO60,RPL24,SH3GL2,TPM1,ABLIM1,CAMK1D,CDKL3,E2F4,JHY,PDCL,PIK3R1,PRKCZ,STK24,STK25,TAOK3,TTLL1,TUBB3,UBXN10,VASH2
GO:BP	system development	GO:0048731	7.14457e-07	6.14602	4369	388	134	21092	LRRK2,HSP90AA1,YWHAQ,YWHAZ,MAP1B,YWHAG,ARHGEF7,MAPT,YWHAE,BAG5,GAK,HSP90AB1,MAP2K3,MAP2K6,MBP,TP53,YWHAH,CDC42,LRP6,PRDX3,RAB29,ACTG1,AGO1,AGO2,DVL1,DVL2,DVL3,HSPB1,NUP133,PRKDC,RAC1,SNCA,VIM,ACTR2,AKT1,CBLB,HSPA9,LRRK1,NCL,PLEC,PPP1CA,RAB8A,RHOA,RPL13,SLC25A5,SNAPIN,ACTA2,ACTB,ACTBL2,AFG3L2,AIFM1,AP3B1,ARPC5,ATRX,BAX,CASP8,CDK5,CNP,CSNK1D,CYFIP1,DBN1,EEF2,FADD,GNA13,GSK3B,GTF2I,HDAC6,HELLS,IQGAP…
GO:BP	negative regulation of biological process	GO:0048519	7.26807e-07	6.13858	5918	388	167	21092	LRRK2,YWHAQ,HSPA8,YWHAZ,STUB1,MAP1B,YWHAG,ARHGEF7,MAPT,YWHAE,BAG5,GAK,HSP90AB1,MAP2K3,MAP2K6,MBP,SQSTM1,TP53,YWHAB,YWHAH,CDC42,LRP6,PRDX3,RAB29,RPS15,SFN,AGO1,AGO2,DNAJA1,DVL1,HSPB1,PRKDC,RAC1,RPL23,RPS20,SNCA,VIM,AKT1,CAPZB,CBLB,CLTC,EPRS1,GNAI2,HSPA9,LARP7,LRRK1,NCL,PLEC,PPP1R8,RAB7A,RHOA,RPS3,SCFD1,SLC25A4,SLC25A5,SLC25A6,SNAPIN,TUBB4A,ABCE1,ACTB,AKAP8,AP2M1,ATP2A2,ATP5F1A,ATRX,BAG2,BAX,CAPZA1…
GO:BP	chaperone-mediated autophagy	GO:0061684	7.55354e-07	6.12185	16	388	8	21092	HSP90AA1,HSPA8,STUB1,SNCA,EEF1A1,EEF1A2,BAG3,LAMP2
GO:BP	cell division	GO:0051301	7.83094e-07	6.10619	658	388	39	21092	CDC37,TUBB,TUBA1A,CDC42,SFN,TUBA1C,ACTR2,ACTR3,CLTC,DYNC1H1,GNAI2,PLEC,PPP1CA,RHOA,RPS3,USP39,CDK2,CDK5,CKAP5,GOLGA2,HELLS,KIF2A,NEK1,RAB10,RAB11A,RACK1,VPS4A,AURKB,CALM1,CETN3,CSNK1A1,ITGB3BP,LATS1,MLLT3,NSL1,PLK1,POU5F1,SKA3,TPR
GO:BP	regulation of transport	GO:0051049	9.4909e-07	6.02269	1750	388	71	21092	LRRK2,HSP90AA1,HSPA8,MSN,DNM1L,MAP1B,RAB5B,ARFGAP1,ARHGEF7,YWHAE,HSP90AB1,MAP2K6,YWHAH,CDC42,RAB29,SFN,ACTG1,DNAJA1,DVL1,MYO1C,RAC1,SNCA,AHCYL1,AKT1,DYNC1H1,EPRS1,GNAI2,RAB7A,RAB8A,RHOA,SCFD1,SLC25A4,SLC25A5,SLC25A6,SNAPIN,ACTB,AP2M1,ATP2A2,BAX,CDK5,CYFIP1,DAPK1,GSK3B,MPC2,PPP1R12A,PRKACA,PRKN,RAB10,RAB11A,RAB11B,RAB5A,RACK1,RGS2,RIPK1,SLC25A22,VPS4A,BAG3,CALM1,CAMK1D,CXCL11,EMD,HSPA1A,PIK3R1,PRK…
GO:BP	regulation of protein localization	GO:0032880	1.10779e-06	5.95554	850	388	45	21092	LRRK2,HSP90AA1,HSPA8,MSN,DNM1L,MAPT,YWHAE,HSP90AB1,SQSTM1,RAB29,SFN,DNAJA1,DVL1,DVL3,MYO1C,AKT1,CLTC,LARP7,RAB8A,SCFD1,ACTB,AP2M1,CCT3,CCT5,CDK5,GSK3B,HDAC6,MPC2,PRKACA,PRKN,RAB11B,RACK1,SLC25A22,VPS4A,BAG3,DNAJB6,EMD,LATS1,NPM1,PIK3R1,PLK1,PRKCZ,STAC,TPR,HIF1A
GO:BP	establishment of protein localization to organelle	GO:0072594	1.1635e-06	5.93423	667	388	39	21092	LRRK2,HSP90AA1,HSPA8,MAPT,HSP90AB1,SQSTM1,TP53,DNAJA1,NUP133,RPL23,AKT1,CBLB,CSE1L,HSPA4,RAB7A,TNPO1,AIFM1,AP3B1,BAX,CCT3,CCT5,GOLGA2,HK1,KPNB1,NUP107,PRKN,RAB10,RAB11A,VPS4A,BAG3,CALM1,HSPD1,LAMP2,MFN2,PIK3R1,RANBP2,RUVBL2,STK3,TPR
GO:BP	positive regulation of molecular function	GO:0044093	1.17868e-06	5.9286	1573	388	66	21092	LRRK2,HSP90AA1,STUB1,ARHGEF7,MAPT,HSP90AB1,MAP2K3,MAP2K6,MAP2K7,MBP,YWHAB,CDC42,LRP6,PRDX3,DVL2,DVL3,SNCA,AKT1,GNAI2,RHOA,RPS2,RPS3,AIFM1,BAX,CASP8,CDK5,DAPK1,EEF1A2,FADD,GNA12,GNA13,GSK3B,HDAC6,IQGAP1,MSH2,PCNA,PHB,PPP1R12A,PRKN,RACK1,RIPK1,RPL11,TOR1AIP1,TPM1,TRADD,ADRM1,AURKB,CALM1,CAMK1D,DBF4B,HSPA1A,HSPD1,KDM4D,NPM1,PLK1,PRKCZ,RAB11FIP2,RANBP2,RAPGEF4,RIPK2,STAC,STK3,TAOK3,TBC1D22B,TRAF2,HIF…
GO:BP	inclusion body assembly	GO:0070841	1.23243e-06	5.90924	24	388	9	21092	MAPT,BAG5,HDAC6,PRKN,PSMC6,BAG3,DNAJB6,DNAJB8,HSPA1A
GO:BP	selective autophagy	GO:0061912	1.31284e-06	5.88179	81	388	14	21092	CDC37,SQSTM1,TP53,RAB7A,SLC25A4,SLC25A5,HDAC6,LGALS8,PRKN,SPTLC1,BAG3,MFN2,RIPK2,VDAC1
GO:BP	cell part morphogenesis	GO:0032990	1.38399e-06	5.85887	671	388	39	21092	LRRK2,HSP90AA1,DNM1L,MAP1B,ARHGEF7,MAPT,HSP90AB1,MBP,YWHAH,CDC42,DVL1,DVL2,DVL3,RAC1,ACTR2,PLEC,RAB8A,RHOA,ACTB,ACTBL2,AFG3L2,BAX,CDK5,CNP,CYFIP1,DBN1,GSK3B,HDAC6,IQGAP1,PAK6,PRKN,RAB10,RPL24,SH3GL2,CDKL3,PRKCZ,STK25,TAOK3,TUBB3
GO:BP	protein-containing complex disassembly	GO:0032984	1.38685e-06	5.85797	249	388	23	21092	HSPA8,MAP1B,GAK,RPL23,CAPZB,PPP1CA,SNAPIN,ABCE1,ATP2A2,CAPZA1,CAPZA2,CKAP5,GSK3B,HDAC6,KIF2A,LIMA1,SH3GL1,SH3GL2,TMOD3,VPS4A,DDIT4,LAMP2,SH3GL3
GO:BP	regulation of proteolysis involved in protein catabolic process	GO:1903050	1.61516e-06	5.79178	229	388	22	21092	LRRK2,STUB1,BAG5,HSP90AB1,DVL1,RPL23,AKT1,BAG2,CDK2,CSNK1D,GNA12,GSK3B,PRKACA,PRKN,PSMC6,RACK1,RPL11,RPS7,CSNK1A1,HSPA1A,LATS1,PLK1
GO:BP	regulation of binding	GO:0051098	1.63491e-06	5.78651	370	388	28	21092	LRRK2,STUB1,ARHGEF7,HSP90AB1,CDC42,DVL1,AKT1,CBLB,PPP1CA,SNAPIN,ACTB,ATP2A2,BAG2,BAX,CDK5,GOLGA2,GSK3B,PRKACA,PRKN,RACK1,RPL11,AURKB,CALM1,CSNK1A1,KDM4D,PLK1,RIPK2,STK3
GO:BP	regulation of intrinsic apoptotic signaling pathway	GO:2001242	1.68886e-06	5.77241	168	388	19	21092	LRRK2,DNM1L,BAG5,TP53,DNAJA1,HSPB1,AKT1,RPS3,BAX,HELLS,OPA1,PRKN,RACK1,RPL11,RPS7,TRAP1,TXNDC12,HSPA1A,HIF1A
GO:BP	regulation of protein phosphorylation	GO:0001932	1.90318e-06	5.72052	1095	388	52	21092	LRRK2,HSP90AA1,CDC37,YWHAG,HSP90AB1,MAP2K3,MAP2K6,MAP2K7,SQSTM1,TP53,LRP6,SFN,DNAJA1,DVL1,DVL2,DVL3,HSPB1,PRKDC,RAC1,SNCA,AKT1,CBLB,LRRK1,PLEC,RHOA,RPS3,ACTB,BAX,CDK5,CSNK1D,HDAC6,IQGAP1,PHB,PPP2R1A,PRKN,RACK1,RGS2,RIPK1,SH3GL2,AURKB,CALM1,DBF4B,DDIT4,KDM4D,LATS1,NPM1,PLK1,PRKCZ,RIPK2,STK3,TAOK3,TRAF2
GO:BP	chaperone-mediated protein folding	GO:0061077	2.27559e-06	5.64291	70	388	13	21092	HSPA8,GAK,HSPB1,HSPA9,CCT3,CCT5,TRAP1,HSPH1,BAG1,DFFA,DNAJB6,DNAJB8,HSPA1A
GO:BP	regulation of ubiquitin-dependent protein catabolic process	GO:2000058	2.29175e-06	5.63983	171	388	19	21092	LRRK2,STUB1,BAG5,HSP90AB1,DVL1,RPL23,AKT1,CDK2,CSNK1D,GNA12,GSK3B,PRKN,RACK1,RPL11,RPS7,CSNK1A1,HSPA1A,LATS1,PLK1
GO:BP	protein-containing complex organization	GO:0043933	2.61078e-06	5.58323	3469	388	112	21092	LRRK2,HSP90AA1,HSPA8,MSN,DNM1L,STUB1,MAP1B,ARHGEF7,MAPT,GAK,HSP90AB1,TP53,CDC42,RPS15,AGO1,AGO2,NUP133,PRKDC,RAC1,RPL23,SNCA,ARPC1B,ARPC2,CAPZB,CLTC,EPRS1,HSPA4,MDN1,PLEC,PPP1CA,PSMD11,RHOA,RPS27,RPS3,SNAPIN,TUBB4A,USP39,ABCE1,AFG3L2,AIFM1,ANKS4B,AP2M1,ARPC4,ARPC5,ATP2A2,ATRX,BAX,CAPZA1,CAPZA2,CCT3,CDC42EP3,CKAP5,CSNK1D,CYFIP1,DBN1,FADD,GOLGA2,GSK3B,HDAC6,HELLS,KIF2A,LIMA1,NCLN,NDUFAF7,NUP107,OPA…
GO:BP	actin filament-based process	GO:0030029	2.76782e-06	5.55786	811	388	43	21092	CDC42,ACTG1,MYL9,MYO1B,MYO1C,MYO1D,RAC1,ACTR2,ACTR3,ARPC1B,ARPC2,CAPZB,MYL6,PLEC,RHOA,TPM3,ACTA2,ACTB,ACTBL2,ARPC4,ARPC5,ATP2A2,CAPZA1,CAPZA2,CDC42EP3,CDK5,CYFIP1,DBN1,IQGAP1,LIMA1,MPRIP,MYO1F,PRKN,TMOD3,TPM1,TPM2,VPS4A,DNAJB6,FCHSD1,LATS1,PIK3R1,SMTNL2,XIRP2
GO:BP	positive regulation of catalytic activity	GO:0043085	2.82398e-06	5.54914	1176	388	54	21092	LRRK2,HSP90AA1,STUB1,ARHGEF7,MAPT,HSP90AB1,MAP2K3,MAP2K6,MAP2K7,MBP,YWHAB,CDC42,DVL2,DVL3,SNCA,AKT1,GNAI2,RHOA,RPS2,RPS3,AIFM1,BAX,CASP8,CDK5,DAPK1,EEF1A2,FADD,GNA12,GNA13,GSK3B,IQGAP1,MSH2,PCNA,PHB,PPP1R12A,RACK1,ADRM1,AURKB,CALM1,DBF4B,HSPA1A,HSPD1,NPM1,PLK1,PRKCZ,RAB11FIP2,RANBP2,RAPGEF4,RIPK2,STK3,TAOK3,TBC1D22B,TRAF2,HIF1A
GO:BP	positive regulation of protein modification process	GO:0031401	3.19415e-06	5.49564	1010	388	49	21092	LRRK2,HSP90AA1,STUB1,HSP90AB1,MAP2K3,MAP2K6,MAP2K7,SQSTM1,TP53,DVL1,DVL2,DVL3,MYO1C,RAC1,SNCA,AKT1,CBLB,LRRK1,RHOA,RPS2,RPS3,AKAP8,CDK5,CSNK1D,GNA12,GOLGA2,HDAC6,IQGAP1,PHB,PPP1R12A,PRKN,RACK1,RIPK1,SF3B1,AURKB,CALM1,DBF4B,FANCM,LATS1,MTA1,NPM1,PLK1,PRKCZ,RIF1,RIPK2,RUVBL2,STK3,TAOK3,TRAF2
GO:BP	establishment of vesicle localization	GO:0051650	3.32107e-06	5.47872	195	388	20	21092	LRRK2,MYO1B,MYO1C,MYO1D,SNCA,DYNC1H1,RAB7A,SNAPIN,AP3B1,CDK5,CSNK1D,DNM1,MYO1F,PRKN,RAB11A,RAB11B,RAB1A,SEC16A,VPS4A,PRKCZ
GO:BP	actin cytoskeleton organization	GO:0030036	3.564e-06	5.44806	724	388	40	21092	CDC42,ACTG1,MYL9,MYO1B,MYO1C,MYO1D,RAC1,ACTR2,ACTR3,ARPC1B,ARPC2,CAPZB,PLEC,RHOA,TPM3,ACTB,ACTBL2,ARPC4,ARPC5,CAPZA1,CAPZA2,CDC42EP3,CDK5,CYFIP1,DBN1,IQGAP1,LIMA1,MPRIP,MYO1F,PRKN,TMOD3,TPM1,TPM2,VPS4A,DNAJB6,FCHSD1,LATS1,PIK3R1,SMTNL2,XIRP2
GO:BP	vesicle-mediated transport in synapse	GO:0099003	3.60597e-06	5.44298	217	388	21	21092	LRRK2,GAK,ACTG1,DVL1,SNCA,RAB8A,SNAPIN,ACTB,AP2M1,AP3B1,ATP2A2,CDK5,CYFIP1,DNM1,GSK3B,RAB5A,SH3GL1,SH3GL2,CALM1,RAPGEF4,SH3GL3
GO:BP	synaptic vesicle cycle	GO:0099504	3.63694e-06	5.43926	196	388	20	21092	LRRK2,GAK,ACTG1,DVL1,SNCA,SNAPIN,ACTB,AP2M1,AP3B1,ATP2A2,CDK5,CYFIP1,DNM1,GSK3B,RAB5A,SH3GL1,SH3GL2,CALM1,RAPGEF4,SH3GL3
GO:BP	substantia nigra development	GO:0021762	3.72965e-06	5.42833	47	388	11	21092	YWHAQ,YWHAE,MBP,YWHAH,CDC42,RHOA,ACTB,CNP,LDHA,SEC16A,CALM1
GO:BP	response to chemical	GO:0042221	3.73972e-06	5.42716	4383	388	132	21092	LRRK2,HSP90AA1,HSPA8,MSN,CDC37,DNM1L,STUB1,MAP1B,YWHAG,MAPT,BAG5,HSP90AB1,MAP2K3,MAP2K6,MAP2K7,MBP,TP53,YWHAH,CDC42,LRP6,PRDX3,ACTG1,DNAJA1,DVL1,HSPB1,MYO1C,PRKDC,RAC1,RPL23,SNCA,VIM,ACTR2,ACTR3,AHCYL1,AKT1,ARPC1B,EEF1A1,EPRS1,GNAI2,HSPA4,HSPA9,NCL,PLEC,PPP1CA,RAB8A,RHOA,RPL10A,RPS16,RPS3,SCFD1,ACTB,AIFM1,AKAP8,ATP2A2,ATP5F1A,ATRX,BAX,CASP8,CDK2,CDK5,CNP,CSNK1D,CYFIP1,DAPK1,DDX5,FADD,GNA12,GSK3B,…
GO:BP	negative regulation of phosphorylation	GO:0042326	4.43933e-06	5.35268	361	388	27	21092	LRRK2,YWHAG,MAPT,LRP6,PRDX3,SFN,DNAJA1,DVL1,HSPB1,PRKDC,SNCA,AKT1,CBLB,LRRK1,PLEC,BAX,PPP2R1A,PRKN,RACK1,RGS2,SH3GL2,CALM1,DDIT4,LATS1,NPM1,PLK1,PRKCZ
GO:BP	positive regulation of protein catabolic process	GO:0045732	4.63978e-06	5.3335	220	388	21	21092	LRRK2,HSP90AA1,MSN,STUB1,DVL1,AKT1,CBLB,RAB7A,BAG2,CSNK1D,DDB1,GSK3B,ITCH,PRKN,PSMC6,RACK1,CSNK1A1,HSPA1A,PLK1,RHBDD1,VGLL4
GO:BP	positive regulation of catabolic process	GO:0009896	4.84568e-06	5.31465	524	388	33	21092	LRRK2,HSP90AA1,MSN,STUB1,AGO2,DVL1,SNCA,AKT1,CBLB,RAB7A,SLC25A4,SLC25A5,BAG2,BAX,CSNK1D,DAPK1,DDB1,DIS3,GSK3B,ITCH,PRKN,PSMC6,RACK1,SPTLC1,BAG3,CSNK1A1,HSPA1A,PLK1,RHBDD1,RIPK2,VGLL4,VDAC1,HIF1A
GO:BP	positive regulation of proteolysis	GO:0045862	5.65277e-06	5.24774	365	388	27	21092	LRRK2,STUB1,MAPT,MBP,DVL1,SNCA,AKT1,RHOA,RPS3,AIFM1,BAG2,BAX,CASP8,CSNK1D,DAPK1,FADD,GSK3B,PRKN,PSMC6,RACK1,ADRM1,CSNK1A1,HSPA1A,HSPD1,PLK1,RHBDD1,RIPK2
GO:BP	response to temperature stimulus	GO:0009266	6.05538e-06	5.21786	181	388	19	21092	HSP90AA1,STUB1,MAPT,YWHAE,HSP90AB1,MAP2K7,DNAJA1,HSPB1,AKT1,CASP8,GSK3B,PRKACA,BAG3,DNAJB6,HSPA1A,HSPD1,RBBP7,STAC,TPR
GO:BP	negative regulation of protein phosphorylation	GO:0001933	7.32958e-06	5.13492	319	388	25	21092	LRRK2,YWHAG,LRP6,SFN,DNAJA1,DVL1,HSPB1,PRKDC,SNCA,AKT1,CBLB,LRRK1,PLEC,BAX,PPP2R1A,PRKN,RACK1,RGS2,SH3GL2,CALM1,DDIT4,LATS1,NPM1,PLK1,PRKCZ
GO:BP	protein localization to mitochondrion	GO:0070585	8.81086e-06	5.05498	127	388	16	21092	LRRK2,HSP90AA1,DNM1L,MAPT,DNAJA1,AKT1,HSPA4,AIFM1,AP3B1,BAX,HK1,PRKN,BAG3,CALM1,HSPD1,MFN2
GO:BP	multicellular organismal process	GO:0032501	1.01207e-05	4.99479	7463	388	194	21092	LRRK2,HSP90AA1,YWHAQ,YWHAZ,DNM1L,MAP1B,YWHAG,ARHGEF7,MAPT,YWHAE,BAG5,GAK,HSP90AB1,MAP2K3,MAP2K6,MBP,SQSTM1,TP53,YWHAH,CDC42,LRP6,PRDX3,RAB29,RPS15,SFN,ACTG1,AGO1,AGO2,DNAJA1,DVL1,DVL2,DVL3,HSPB1,MYL9,NUP133,PRKDC,RAC1,SNCA,VIM,ACTR2,AKT1,CBLB,CLTC,DYNC1H1,GNAI2,HSPA9,LARP7,LRRK1,MYL6,NCL,PLEC,PPP1CA,RAB7A,RAB8A,RHOA,RPL13,RPS3,SLC25A5,SNAPIN,TPM3,ACTA2,ACTB,ACTBL2,ACTG2,AFG3L2,AIFM1,AKAP8,AP3B1,A…
GO:BP	positive regulation of DNA metabolic process	GO:0051054	1.0477e-05	4.97976	300	388	24	21092	HSP90AA1,HSP90AB1,MAP2K7,PRKDC,ACTR2,AKT1,RPS3,ACTB,ATRX,BAX,CCT3,CCT5,CDK2,MMS19,MSH2,PCNA,AURKB,DBF4B,KDM4D,MRGBP,RAD51AP1,RIF1,RUVBL2,STN1
GO:BP	membrane organization	GO:0061024	1.05241e-05	4.97782	880	388	44	21092	HSP90AA1,HSPA8,DNM1L,GAK,MBP,TP53,CDC42,DVL1,RAC1,SNCA,AKT1,HSPA4,HSPA9,PLEC,RAB7A,RAB8A,RHOA,SLC25A4,SLC25A5,SLC25A6,SNAPIN,AFG3L2,AP2M1,AP3B1,ATP2A2,BAX,CNP,CSNK1D,DNM1,GSK3B,OPA1,PRKN,RAB1A,SEC16A,TOR1AIP1,VPS4A,AURKB,CALM1,EMD,FCHSD1,HSPA1A,LMNB1,MFN2,PLK1
GO:BP	cellular response to oxidative stress	GO:0034599	1.12128e-05	4.95029	277	388	23	21092	LRRK2,MAPT,BAG5,TP53,PRDX3,HSPB1,SNCA,AKT1,RPS3,AIFM1,ATP2A2,DAPK1,HDAC6,PCNA,PRKN,RACK1,RIPK1,TPM1,TRAP1,HSPA1A,STK24,STK25,HIF1A
GO:BP	protein import into nucleus	GO:0006606	1.19972e-05	4.92092	168	388	18	21092	LRRK2,HSP90AA1,HSP90AB1,SQSTM1,TP53,NUP133,RPL23,AKT1,CBLB,CSE1L,TNPO1,KPNB1,NUP107,BAG3,PIK3R1,RANBP2,STK3,TPR
GO:BP	positive regulation of protein localization	GO:1903829	1.23435e-05	4.90856	459	388	30	21092	HSP90AA1,MSN,DNM1L,MAPT,YWHAE,HSP90AB1,SQSTM1,RAB29,SFN,DVL1,MYO1C,AKT1,LARP7,CCT3,CCT5,CDK5,GSK3B,MPC2,PRKACA,PRKN,RACK1,BAG3,EMD,NPM1,PIK3R1,PLK1,PRKCZ,STAC,TPR,HIF1A
GO:BP	regulation of translation	GO:0006417	1.3978e-05	4.85456	407	388	28	21092	AGO1,AGO2,HSPB1,PRKDC,VIM,AKT1,EPRS1,LARP4,NCL,PPP1CA,RHOA,RPS3,ABCE1,CYFIP1,DAPK1,DIS3,EEF2,EIF4EBP1,PKM,PTCD3,RACK1,RGS2,RPS14,TRAP1,NPM1,POLDIP3,RPS6KB2,TPR
GO:BP	regulation of mitochondrion organization	GO:0010821	1.41975e-05	4.84779	150	388	17	21092	LRRK2,DNM1L,MAPT,SQSTM1,TP53,AKT1,SLC25A4,SLC25A5,SLC25A6,BAX,GSK3B,HDAC6,OPA1,PRKN,HSPA1A,VDAC1,HIF1A
GO:BP	regulation of cellular macromolecule biosynthetic process	GO:2000112	1.43919e-05	4.84188	490	388	31	21092	AGO1,AGO2,HSPB1,PRKDC,VIM,AKT1,EPRS1,LARP4,NCL,PPP1CA,RHOA,RPS3,ABCE1,CYFIP1,DAPK1,DIS3,EEF2,EIF4EBP1,GOLGA2,GSK3B,PKM,PTCD3,RACK1,RGS2,RPS14,TRAP1,DYRK2,NPM1,POLDIP3,RPS6KB2,TPR
GO:BP	vesicle localization	GO:0051648	1.44455e-05	4.84027	212	388	20	21092	LRRK2,MYO1B,MYO1C,MYO1D,SNCA,DYNC1H1,RAB7A,SNAPIN,AP3B1,CDK5,CSNK1D,DNM1,MYO1F,PRKN,RAB11A,RAB11B,RAB1A,SEC16A,VPS4A,PRKCZ
GO:BP	cellular response to chemical stress	GO:0062197	1.56368e-05	4.80585	331	388	25	21092	LRRK2,MAPT,BAG5,TP53,PRDX3,DNAJA1,HSPB1,SNCA,AKT1,PLEC,RPS3,AIFM1,ATP2A2,DAPK1,HDAC6,PCNA,PRKN,RACK1,RIPK1,TPM1,TRAP1,HSPA1A,STK24,STK25,HIF1A
GO:BP	vesicle uncoating	GO:0072319	1.63503e-05	4.78647	9	388	6	21092	HSPA8,GAK,SH3GL1,SH3GL2,VPS4A,SH3GL3
GO:BP	peptidyl-serine phosphorylation	GO:0018105	1.65665e-05	4.78077	307	388	24	21092	LRRK2,HSP90AA1,HSP90AB1,PRKDC,SNCA,AKT1,BAX,CDK2,CDK5,CSNK1D,GSK3B,HDAC6,PRKACA,RACK1,RIPK1,CAMK1D,CSNK1A1,DDIT4,DYRK2,LATS1,PLK1,PRKCZ,RIPK2,RPS6KB2
GO:BP	import into nucleus	GO:0051170	1.75311e-05	4.75619	172	388	18	21092	LRRK2,HSP90AA1,HSP90AB1,SQSTM1,TP53,NUP133,RPL23,AKT1,CBLB,CSE1L,TNPO1,KPNB1,NUP107,BAG3,PIK3R1,RANBP2,STK3,TPR
GO:BP	regulation of cellular amide metabolic process	GO:0034248	1.75452e-05	4.75584	466	388	30	21092	TP53,AGO1,AGO2,HSPB1,PRKDC,SNCA,VIM,AKT1,EPRS1,LARP4,NCL,PPP1CA,RHOA,RPS3,ABCE1,CYFIP1,DAPK1,DIS3,EEF2,EIF4EBP1,PKM,PTCD3,RACK1,RGS2,RPS14,TRAP1,NPM1,POLDIP3,RPS6KB2,TPR
GO:BP	anatomical structure morphogenesis	GO:0009653	1.76775e-05	4.75258	2722	388	92	21092	LRRK2,HSP90AA1,MSN,YWHAZ,DNM1L,MAP1B,ARHGEF7,MAPT,HSP90AB1,MBP,TP53,YWHAH,CDC42,LRP6,ACTG1,AGO1,AGO2,DVL1,DVL2,DVL3,HSPB1,MYL9,PRKDC,RAC1,ACTR2,AKT1,ARPC2,CAPZB,LARP4,NCL,PLEC,PPP1CA,RAB8A,RHOA,SCFD1,ACTA2,ACTB,ACTBL2,ACTG2,AFG3L2,AP3B1,ATRX,BAX,CASP8,CDC42EP3,CDK5,CNP,CYFIP1,DBN1,GNA12,GNA13,GSK3B,GTF2I,HDAC6,IQGAP1,LGALS8,MYL12B,NFATC2,OPA1,PAK6,PKM,PRKACA,PRKN,RAB10,RAB1A,RACK1,RPL24,RPS7,SH3G…
GO:BP	positive regulation of protein-containing complex assembly	GO:0031334	1.78567e-05	4.7482	193	388	19	21092	HSP90AA1,MSN,STUB1,MAP1B,MAPT,TP53,RAC1,SNCA,ARPC2,RHOA,RPS3,BAX,CDC42EP3,CKAP5,GSK3B,PSMC6,RACK1,FCHSD1,HSPA1A
GO:BP	cell communication	GO:0007154	1.80119e-05	4.74444	6551	388	175	21092	LRRK2,HSP90AA1,YWHAQ,HSPA8,YWHAZ,CDC37,DNM1L,STUB1,MAP1B,YWHAG,ARFGAP1,ARHGEF7,MAPT,YWHAE,BAG5,HSP90AB1,MAP2K3,MAP2K6,MAP2K7,MBP,SQSTM1,TP53,YWHAB,YWHAH,CDC42,LRP6,RAB29,RPS15,SFN,WSB1,DNAJA1,DVL1,DVL2,DVL3,HSPB1,MYO1C,PRKDC,RAC1,RPL23,RPS20,SNCA,VIM,AHCYL1,AKT1,CBLB,CHGB,GNAI2,LRRK1,PLEC,PPP1CA,RAB7A,RAB8A,RHOA,RPS3,SLC25A4,SLC25A5,SLC25A6,SNAPIN,ACTA2,AIFM1,AKAP8,AP3B1,ATP2A2,ATRX,BAX,CASP8,CDC…
GO:BP	chromosome organization	GO:0051276	1.8429e-05	4.7345	612	388	35	21092	HSP90AA1,MAPT,HSP90AB1,MAP2K7,TP53,NUP133,PRKDC,CHD1L,ACTB,AIFM1,AKAP8,ATRX,CCT3,CCT5,CDK2,HELLS,KPNB1,MSH2,NUP107,PCNA,PPP2R1A,RAB11A,TUBG1,VPS4A,ACIN1,AURKB,FANCM,ITGB3BP,LATS1,NSL1,PLK1,RIF1,RUVBL2,STN1,TPR
GO:BP	synaptic vesicle endocytosis	GO:0048488	1.997e-05	4.69962	68	388	12	21092	LRRK2,GAK,ACTG1,SNCA,ACTB,AP2M1,CDK5,DNM1,SH3GL1,SH3GL2,CALM1,SH3GL3
GO:BP	presynaptic endocytosis	GO:0140238	1.997e-05	4.69962	68	388	12	21092	LRRK2,GAK,ACTG1,SNCA,ACTB,AP2M1,CDK5,DNM1,SH3GL1,SH3GL2,CALM1,SH3GL3
GO:BP	negative regulation of protein ubiquitination	GO:0031397	2.0435e-05	4.68963	83	388	13	21092	BAG5,SQSTM1,RPS15,DNAJA1,RPL23,RPS20,AKT1,RPS3,BAG2,CDK5,RPL11,RPS7,HSPA1A
GO:BP	regulation of proteasomal protein catabolic process	GO:0061136	2.12093e-05	4.67347	195	388	19	21092	LRRK2,STUB1,BAG5,HSP90AB1,DVL1,AKT1,BAG2,CDK2,CSNK1D,GNA12,GSK3B,PRKACA,PRKN,PSMC6,RACK1,RPL11,CSNK1A1,HSPA1A,PLK1
GO:BP	plasma membrane bounded cell projection morphogenesis	GO:0120039	2.23926e-05	4.64989	647	388	36	21092	LRRK2,HSP90AA1,MAP1B,ARHGEF7,MAPT,HSP90AB1,MBP,YWHAH,CDC42,DVL1,DVL2,DVL3,RAC1,ACTR2,RAB8A,RHOA,ACTB,ACTBL2,AFG3L2,CDK5,CNP,CYFIP1,DBN1,GSK3B,HDAC6,IQGAP1,PAK6,PRKN,RAB10,RPL24,SH3GL2,CDKL3,PRKCZ,STK25,TAOK3,TUBB3
GO:BP	neuron projection development	GO:0031175	2.30631e-05	4.63708	970	388	46	21092	LRRK2,HSP90AA1,MAP1B,MAPT,BAG5,GAK,HSP90AB1,MBP,YWHAH,CDC42,RAB29,DVL1,DVL2,DVL3,RAC1,VIM,ACTR2,AKT1,RAB8A,RHOA,SNAPIN,ACTB,ACTBL2,AFG3L2,CDK5,CNP,CYFIP1,DBN1,GSK3B,HDAC6,IQGAP1,PAK6,PRKN,RAB10,RAB11A,RGS2,RPL24,SH3GL2,CAMK1D,CDKL3,PRKCZ,STK24,STK25,TAOK3,TUBB3,VASH2
GO:BP	peptidyl-amino acid modification	GO:0018193	2.43902e-05	4.61278	1286	388	55	21092	LRRK2,HSP90AA1,HSP90AB1,MAP2K3,MAP2K6,MAP2K7,TP53,PRDX3,DVL2,MYO1C,PRKDC,SNCA,AKT1,CBLB,LRRK1,ACTB,ATRX,BAX,CDK2,CDK5,CFAP20,CSNK1D,GSK3B,HDAC6,MATK,NDUFAF7,NEK1,PKM,PPP2R1A,PRKACA,RACK1,RIPK1,SENP3,SF3B1,SF3B3,CALM1,CAMK1D,CSNK1A1,DDIT4,DYRK2,KDM4D,LATS1,MAP2K4,MLLT3,MRGBP,PHF20L1,PLK1,PRKCZ,RANBP2,RIF1,RIPK2,RPS6KB2,RUVBL2,TTLL1,ZAP70
GO:BP	organic substance catabolic process	GO:1901575	2.63867e-05	4.57861	2128	388	77	21092	LRRK2,HSP90AA1,HSPA8,MSN,STUB1,BAG5,HSP90AB1,SQSTM1,TP53,YWHAH,AGO1,AGO2,DVL1,ECHS1,RPL23,SNCA,VIM,AKT1,CBLB,EEF1A1,PPP1CA,PPP1R8,PSMD11,RAB7A,AIFM1,BAG2,BAX,CASP8,CDK2,CDK5,CNP,CSNK1D,DDB1,DDX5,DIS3,EEF1A2,GNA12,GSK3B,HDAC6,HERC2,HK1,ITCH,LDHA,PFKP,PHB,PKM,PRKACA,PRKN,PSMC6,PSMD2,PSMD6,PYGB,RACK1,RIPK1,RPL11,RPS7,SAMHD1,SF3B3,VPS4A,ADRM1,BAG3,C18ORF25,CSNK1A1,DDIT4,DFFA,HSPA1A,LAMP2,LATS1,MTA1,N…
GO:BP	spindle organization	GO:0007051	2.73418e-05	4.56317	198	388	19	21092	TUBB,CLTC,DYNC1H1,RHOA,RPS3,ATRX,CKAP5,CSNK1D,GOLGA2,KIF2A,KPNB1,PPP2R1A,RAB11A,TUBG1,AURKB,HSPA1A,PLK1,RANBP1,TPR
GO:BP	cell projection morphogenesis	GO:0048858	2.7388e-05	4.56244	652	388	36	21092	LRRK2,HSP90AA1,MAP1B,ARHGEF7,MAPT,HSP90AB1,MBP,YWHAH,CDC42,DVL1,DVL2,DVL3,RAC1,ACTR2,RAB8A,RHOA,ACTB,ACTBL2,AFG3L2,CDK5,CNP,CYFIP1,DBN1,GSK3B,HDAC6,IQGAP1,PAK6,PRKN,RAB10,RPL24,SH3GL2,CDKL3,PRKCZ,STK25,TAOK3,TUBB3
GO:BP	biological regulation	GO:0065007	2.80889e-05	4.55147	13096	388	294	21092	LRRK2,HSP90AA1,YWHAQ,HSPA8,MSN,YWHAZ,CDC37,DNM1L,STUB1,TUBB,MAP1B,RAB5B,TUBA1A,YWHAG,ARFGAP1,ARHGEF7,MAPT,YWHAE,BAG5,GAK,HSP90AB1,MAP2K3,MAP2K6,MAP2K7,MBP,SQSTM1,TP53,YWHAB,YWHAH,CDC42,LRP6,PRDX3,RAB29,RPS15,SFN,WSB1,ACTG1,AGO1,AGO2,DNAJA1,DVL1,DVL2,DVL3,HSPB1,MYL9,MYO1C,PRKDC,RAC1,RPL23,RPS20,SNCA,VIM,ACTR2,ACTR3,AHCYL1,AKT1,ARPC1B,ARPC2,CAPZB,CBLB,CHGB,CLTC,DYNC1H1,EEF1A1,EPRS1,GNAI2,HSPA9,LARP…
GO:BP	regulation of microtubule cytoskeleton organization	GO:0070507	2.86427e-05	4.54299	157	388	17	21092	MAP1B,ARHGEF7,MAPT,RAC1,SNCA,CLTC,DYNC1H1,RHOA,RPS3,TUBB4A,CKAP5,GSK3B,HDAC6,HSPA1A,PLK1,SKA3,TPR
GO:BP	signaling	GO:0023052	2.98657e-05	4.52483	6492	388	173	21092	LRRK2,HSP90AA1,YWHAQ,YWHAZ,CDC37,DNM1L,STUB1,MAP1B,YWHAG,ARFGAP1,ARHGEF7,MAPT,YWHAE,BAG5,HSP90AB1,MAP2K3,MAP2K6,MAP2K7,MBP,SQSTM1,TP53,YWHAB,YWHAH,CDC42,LRP6,RAB29,RPS15,SFN,WSB1,DNAJA1,DVL1,DVL2,DVL3,HSPB1,MYO1C,PRKDC,RAC1,RPL23,RPS20,SNCA,VIM,AHCYL1,AKT1,CBLB,CHGB,GNAI2,LRRK1,PLEC,PPP1CA,RAB7A,RAB8A,RHOA,RPS3,SLC25A4,SLC25A5,SLC25A6,SNAPIN,ACTA2,AIFM1,AKAP8,AP3B1,ATP2A2,ATRX,BAX,CASP8,CDC42EP3,…
GO:BP	cell development	GO:0048468	3.5202e-05	4.45343	2142	388	77	21092	LRRK2,HSP90AA1,MSN,YWHAZ,MAP1B,ARHGEF7,MAPT,BAG5,GAK,HSP90AB1,MBP,TP53,YWHAH,CDC42,RAB29,SFN,ACTG1,DVL1,DVL2,DVL3,MYL9,PRKDC,RAC1,VIM,ACTR2,AKT1,ARPC2,LRRK1,PLEC,RAB8A,RHOA,SNAPIN,ACTA2,ACTB,ACTBL2,AFG3L2,ATP2A2,ATRX,BAX,CDK5,CNP,CYFIP1,DBN1,DDB1,GSK3B,HDAC6,IQGAP1,MSH2,NFATC2,PAK6,PPP2R1A,PRKACA,PRKN,RAB10,RAB11A,RAB1A,RGS2,RPL24,RPS19,SH3GL2,SRPK1,TMOD3,TPM1,AFF4,CAMK1D,CDKL3,E2F4,LATS1,PIK3R1,…
GO:BP	protein refolding	GO:0042026	3.7943e-05	4.42087	24	388	8	21092	HSP90AA1,HSPA8,BAG5,DNAJA1,HSPB1,HSPA9,HSPA1A,HSPD1
GO:BP	regulation of autophagy	GO:0010506	3.83661e-05	4.41605	346	388	25	21092	LRRK2,DNM1L,MAPT,TP53,HSPB1,SNCA,AKT1,EEF1A1,RAB8A,SCFD1,SLC25A4,SLC25A5,CDK5,DAPK1,EEF1A2,GOLGA2,GSK3B,HDAC6,PRKACA,PRKN,SPTLC1,BAG3,RIPK2,VDAC1,HIF1A
GO:BP	regulation of protein kinase activity	GO:0045859	3.9132e-05	4.40747	661	388	36	21092	LRRK2,HSP90AA1,CDC37,YWHAG,HSP90AB1,MAP2K3,MAP2K6,MAP2K7,LRP6,SFN,DNAJA1,DVL1,DVL2,DVL3,HSPB1,SNCA,AKT1,CBLB,PLEC,RHOA,RPS3,ACTB,CDK5,IQGAP1,PHB,RACK1,RGS2,CALM1,DBF4B,LATS1,NPM1,PLK1,PRKCZ,STK3,TAOK3,TRAF2
GO:BP	establishment of protein localization to mitochondrion	GO:0072655	4.02512e-05	4.39522	122	388	15	21092	LRRK2,HSP90AA1,MAPT,DNAJA1,AKT1,HSPA4,AIFM1,AP3B1,BAX,HK1,PRKN,BAG3,CALM1,HSPD1,MFN2
GO:BP	regulation of ubiquitin-protein transferase activity	GO:0051438	4.06756e-05	4.39067	58	388	11	21092	DNM1L,STUB1,BAG5,RPS15,RPL23,RPS20,RPS2,BAG2,RPL11,RPS7,PLK1
GO:BP	regulation of proteasomal ubiquitin-dependent protein catabolic process	GO:0032434	4.11397e-05	4.38574	141	388	16	21092	LRRK2,STUB1,BAG5,HSP90AB1,DVL1,AKT1,CDK2,CSNK1D,GNA12,GSK3B,PRKN,RACK1,RPL11,CSNK1A1,HSPA1A,PLK1
GO:BP	neuron projection morphogenesis	GO:0048812	4.19757e-05	4.377	632	388	35	21092	LRRK2,HSP90AA1,MAP1B,MAPT,HSP90AB1,MBP,YWHAH,CDC42,DVL1,DVL2,DVL3,RAC1,ACTR2,RAB8A,RHOA,ACTB,ACTBL2,AFG3L2,CDK5,CNP,CYFIP1,DBN1,GSK3B,HDAC6,IQGAP1,PAK6,PRKN,RAB10,RPL24,SH3GL2,CDKL3,PRKCZ,STK25,TAOK3,TUBB3
GO:BP	regulation of biological process	GO:0050789	4.31619e-05	4.3649	12361	388	281	21092	LRRK2,HSP90AA1,YWHAQ,HSPA8,MSN,YWHAZ,CDC37,DNM1L,STUB1,TUBB,MAP1B,RAB5B,TUBA1A,YWHAG,ARFGAP1,ARHGEF7,MAPT,YWHAE,BAG5,GAK,HSP90AB1,MAP2K3,MAP2K6,MAP2K7,MBP,SQSTM1,TP53,YWHAB,YWHAH,CDC42,LRP6,PRDX3,RAB29,RPS15,SFN,WSB1,ACTG1,AGO1,AGO2,DNAJA1,DVL1,DVL2,DVL3,HSPB1,MYL9,MYO1C,PRKDC,RAC1,RPL23,RPS20,SNCA,VIM,ACTR2,ACTR3,AHCYL1,AKT1,ARPC1B,ARPC2,CAPZB,CBLB,CHGB,CLTC,DYNC1H1,EEF1A1,EPRS1,GNAI2,HSPA9,LARP…
GO:BP	protein depolymerization	GO:0051261	4.50835e-05	4.34598	123	388	15	21092	HSPA8,MAP1B,GAK,CAPZB,CAPZA1,CAPZA2,CKAP5,HDAC6,KIF2A,LIMA1,SH3GL1,SH3GL2,TMOD3,VPS4A,SH3GL3
GO:BP	negative regulation of catalytic activity	GO:0043086	4.96963e-05	4.30368	762	388	39	21092	LRRK2,YWHAG,MAPT,BAG5,TP53,YWHAB,LRP6,PRDX3,RPS15,SFN,DNAJA1,DVL1,HSPB1,RPL23,RPS20,SNCA,AKT1,CBLB,GNAI2,PLEC,PPP1R8,ABCE1,BAG2,GSK3B,HDAC6,IQGAP1,PPP1R12A,PRKN,RACK1,RGS2,RPL11,RPS7,DFFA,DNAJB6,LATS1,NPM1,PLK1,PRKCZ,TAOK3
GO:BP	microtubule polymerization or depolymerization	GO:0031109	5.63696e-05	4.24896	125	388	15	21092	MAP1B,ARHGEF7,MAPT,RAC1,SNCA,RPS3,TUBB4A,CKAP5,CSNK1D,GOLGA2,HDAC6,KIF2A,TUBG1,HSPA1A,SKA3
GO:BP	generation of neurons	GO:0048699	5.64675e-05	4.2482	1465	388	59	21092	LRRK2,HSP90AA1,YWHAZ,MAP1B,YWHAG,MAPT,YWHAE,BAG5,GAK,HSP90AB1,MBP,TP53,YWHAH,CDC42,LRP6,RAB29,DVL1,DVL2,DVL3,RAC1,VIM,ACTR2,AKT1,RAB8A,RHOA,SNAPIN,ACTB,ACTBL2,AFG3L2,AIFM1,BAX,CDK5,CNP,CSNK1D,CYFIP1,DBN1,GSK3B,HDAC6,IQGAP1,PAK6,PRKN,RAB10,RAB11A,RGS2,RPL24,SH3GL2,TUBB2A,CAMK1D,CDKL3,DDIT4,PRKCZ,SH3GL3,STK24,STK25,TAOK3,TTLL1,TUBB3,VASH2,HIF1A
GO:BP	response to abiotic stimulus	GO:0009628	5.65822e-05	4.24732	1138	388	50	21092	HSP90AA1,STUB1,MAP1B,MAPT,YWHAE,HSP90AB1,MAP2K7,TP53,ACTG1,DNAJA1,HSPB1,PRKDC,AKT1,PLEC,PPP1CA,RHOA,SCFD1,AIFM1,BAX,CASP8,CDK5,CYFIP1,DDB1,FADD,GSK3B,MSH2,PCNA,POLD1,PRKACA,RAB11B,RO60,AURKB,BAG3,DDIT4,DNAJB6,HSPA1A,HSPD1,KDM4D,MAP2K4,MTA1,NPM1,PIK3R1,RAD51AP1,RBBP7,RHBDD1,RUVBL2,SCEL,STAC,TPR,HIF1A
GO:BP	protein export from nucleus	GO:0006611	5.92376e-05	4.2274	60	388	11	21092	YWHAE,SFN,AHCYL1,CSE1L,HSPA9,CDK5,GSK3B,PRKACA,BAG3,EMD,TPR
GO:BP	ribosomal small subunit assembly	GO:0000028	6.12954e-05	4.21257	17	388	7	21092	RPS15,PRKDC,RPS27,RPS14,RPS19,RPS5,RPSA
GO:BP	regulation of developmental process	GO:0050793	6.3389e-05	4.19799	2499	388	85	21092	LRRK2,MSN,YWHAZ,DNM1L,MAP1B,YWHAG,ARHGEF7,MAPT,HSP90AB1,MBP,TP53,YWHAH,CDC42,SFN,AGO1,AGO2,DVL1,DVL2,DVL3,HSPB1,PRKDC,RAC1,ACTR2,AKT1,ARPC2,CAPZB,HSPA9,LARP4,RHOA,ACTB,AFG3L2,AP3B1,BAX,CASP8,CDC42EP3,CDK5,CSNK1D,CYFIP1,DBN1,DDB1,DDX5,FADD,GNA12,GNA13,GSK3B,GTF2I,HDAC6,ITCH,MSH2,MYL12B,NFATC2,PKM,PPP2R1A,PRKACA,PRKN,RACK1,RGS2,RIPK1,RPS19,TPM1,TRADD,ACIN1,CAMK1D,CDKL3,HSPA1A,JHY,LATS1,MLLT3,MTA1,P…
GO:BP	peptidyl-serine modification	GO:0018209	6.81093e-05	4.16679	330	388	24	21092	LRRK2,HSP90AA1,HSP90AB1,PRKDC,SNCA,AKT1,BAX,CDK2,CDK5,CSNK1D,GSK3B,HDAC6,PRKACA,RACK1,RIPK1,CAMK1D,CSNK1A1,DDIT4,DYRK2,LATS1,PLK1,PRKCZ,RIPK2,RPS6KB2
GO:BP	positive regulation of phosphorus metabolic process	GO:0010562	6.85564e-05	4.16395	903	388	43	21092	LRRK2,HSP90AA1,MAPT,HSP90AB1,MAP2K3,MAP2K6,MAP2K7,SQSTM1,TP53,CDC42,DVL1,DVL2,DVL3,RAC1,SNCA,AKT1,LRRK1,RHOA,RPS3,CDK5,CSNK1D,EEF1A2,GNA12,HDAC6,IQGAP1,PHB,PPP1R12A,RACK1,RIPK1,AURKB,CALM1,DBF4B,LATS1,NPM1,PLK1,PRKCZ,RAB38,RANBP2,RIPK2,STK3,TAOK3,TRAF2,HIF1A
GO:BP	positive regulation of phosphate metabolic process	GO:0045937	6.85564e-05	4.16395	903	388	43	21092	LRRK2,HSP90AA1,MAPT,HSP90AB1,MAP2K3,MAP2K6,MAP2K7,SQSTM1,TP53,CDC42,DVL1,DVL2,DVL3,RAC1,SNCA,AKT1,LRRK1,RHOA,RPS3,CDK5,CSNK1D,EEF1A2,GNA12,HDAC6,IQGAP1,PHB,PPP1R12A,RACK1,RIPK1,AURKB,CALM1,DBF4B,LATS1,NPM1,PLK1,PRKCZ,RAB38,RANBP2,RIPK2,STK3,TAOK3,TRAF2,HIF1A
GO:BP	negative regulation of molecular function	GO:0044092	7.15954e-05	4.14512	1111	388	49	21092	LRRK2,STUB1,YWHAG,MAPT,YWHAE,BAG5,TP53,YWHAB,LRP6,PRDX3,RPS15,SFN,DNAJA1,DVL1,HSPB1,RPL23,RPS20,SNCA,AKT1,CBLB,GNAI2,PLEC,PPP1CA,PPP1R8,ABCE1,ACTB,ATP2A2,BAG2,BAX,GOLGA2,GSK3B,HDAC6,IQGAP1,ITCH,PPP1R12A,PRKN,RACK1,RGS2,RPL11,RPS7,AURKB,CALM1,DFFA,DNAJB6,LATS1,NPM1,PLK1,PRKCZ,TAOK3
GO:BP	cell growth	GO:0016049	7.65577e-05	4.11601	497	388	30	21092	HSP90AA1,MAP1B,MAPT,HSP90AB1,TP53,CDC42,SFN,DVL1,AKT1,RHOA,CDK5,CYFIP1,DBN1,GSK3B,HDAC6,IQGAP1,ITCH,PAK6,PHB,PPP2R1A,PRKN,RACK1,RGS2,SH3GL2,CDKL3,HSPA1A,NPM1,PRKCZ,RBBP7,VGLL4
GO:BP	regulation of ubiquitin protein ligase activity	GO:1904666	7.80431e-05	4.10767	26	388	8	21092	DNM1L,RPS15,RPL23,RPS20,BAG2,RPL11,RPS7,PLK1
GO:BP	ribosome biogenesis	GO:0042254	7.92595e-05	4.10095	307	388	23	21092	RPS15,PRKDC,RPS8,MDN1,RPL10A,RPS16,RPS27,ABCE1,DIS3,LAS1L,RPL11,RPL24,RPL3,RPLP0,RPS14,RPS19,RPS5,RPS7,NPM1,RBIS,RPL14,RPL23A,RPSA
GO:BP	endomembrane system organization	GO:0010256	8.00903e-05	4.09642	587	388	33	21092	LRRK2,YWHAZ,RAB5B,ARHGEF7,BAG5,GAK,SQSTM1,CDC42,RAB29,AKT1,PLEC,RAB7A,RAB8A,SNAPIN,AP3B1,ATP2A2,CSNK1D,DNM1,GOLGA2,PRKN,RAB10,RAB11A,RAB1A,RAB1B,SEC16A,TOR1AIP1,VPS4A,CSNK1A1,EMD,LMNB1,PLK1,RAB38,STK25
GO:BP	positive regulation of cellular component biogenesis	GO:0044089	8.76857e-05	4.05707	500	388	30	21092	HSP90AA1,MSN,STUB1,MAP1B,MAPT,TP53,CDC42,RAC1,SNCA,ACTR2,ACTR3,ARPC2,DYNC1H1,RAB7A,RHOA,RPS3,BAX,CDC42EP3,CDK2,CKAP5,CYFIP1,GSK3B,PSMC6,RACK1,TPM1,VPS4A,FCHSD1,HSPA1A,PIK3R1,TPR
GO:BP	regulation of cell projection organization	GO:0031344	8.86408e-05	4.05237	651	388	35	21092	LRRK2,HSP90AA1,MAP1B,ARHGEF7,MAPT,BAG5,GAK,MBP,YWHAH,CDC42,RAB29,DVL1,DVL2,DVL3,RAC1,VIM,ACTR2,ACTR3,AKT1,ARPC2,CAPZB,RHOA,SNAPIN,CDC42EP3,CDK5,CYFIP1,DBN1,GSK3B,RAB5A,RGS2,CAMK1D,CDKL3,PIK3R1,STK24,STK25
GO:BP	mitophagy	GO:0000423	9.49094e-05	4.02269	37	388	9	21092	CDC37,SQSTM1,TP53,SLC25A4,SLC25A5,HDAC6,PRKN,MFN2,VDAC1
GO:BP	DNA metabolic process	GO:0006259	9.5868e-05	4.01833	1051	388	47	21092	HSP90AA1,STUB1,HSP90AB1,MAP2K7,TP53,PRKDC,ACTR2,AKT1,CHD1L,RPS3,ACTB,AIFM1,ATRX,BAX,CCT3,CCT5,CDK2,DDB1,HELLS,HERC2,MMS19,MSH2,PCNA,PHB,POLD1,POLE,PPP2R1A,SAMHD1,SF3B3,TK1,APEX2,AURKB,CYREN,DBF4B,DFFA,FANCM,HSPD1,KDM4D,MRGBP,MTA1,NPM1,RAD51AP1,RBBP7,RIF1,RUVBL2,STN1,TAOK3
GO:BP	midbrain development	GO:0030901	9.69521e-05	4.01344	94	388	13	21092	YWHAQ,YWHAE,MBP,YWHAH,CDC42,LRP6,RHOA,ACTB,CNP,CSNK1D,LDHA,SEC16A,CALM1
GO:BP	negative regulation of protein binding	GO:0032091	9.69521e-05	4.01344	94	388	13	21092	LRRK2,STUB1,DVL1,AKT1,PPP1CA,ACTB,ATP2A2,BAG2,BAX,GOLGA2,GSK3B,RACK1,AURKB
GO:BP	positive regulation of protein export from nucleus	GO:0046827	9.87191e-05	4.0056	18	388	7	21092	YWHAE,SFN,GSK3B,PRKACA,BAG3,EMD,TPR
GO:BP	regulation of DNA metabolic process	GO:0051052	0.000112122	3.95031	535	388	31	21092	HSP90AA1,HSP90AB1,MAP2K7,TP53,PRKDC,ACTR2,AKT1,RPS3,ACTB,AIFM1,ATRX,BAX,CCT3,CCT5,CDK2,MMS19,MSH2,PCNA,PPP2R1A,SF3B3,AURKB,CYREN,DBF4B,DFFA,KDM4D,MRGBP,NPM1,RAD51AP1,RIF1,RUVBL2,STN1
GO:BP	positive regulation of lamellipodium organization	GO:1902745	0.000122359	3.91236	38	388	9	21092	HSP90AA1,ARHGEF7,CDC42,RAC1,ACTR2,ACTR3,ARPC2,CYFIP1,PIK3R1
GO:BP	positive regulation of phosphorylation	GO:0042327	0.000123516	3.90828	821	388	40	21092	LRRK2,HSP90AA1,MAPT,HSP90AB1,MAP2K3,MAP2K6,MAP2K7,SQSTM1,TP53,CDC42,DVL1,DVL2,DVL3,RAC1,SNCA,AKT1,LRRK1,RHOA,RPS3,CDK5,CSNK1D,EEF1A2,HDAC6,IQGAP1,PHB,RACK1,RIPK1,AURKB,CALM1,DBF4B,LATS1,NPM1,PLK1,PRKCZ,RANBP2,RIPK2,STK3,TAOK3,TRAF2,HIF1A
GO:BP	negative regulation of protein modification by small protein conjugation or removal	GO:1903321	0.000125676	3.90075	96	388	13	21092	BAG5,SQSTM1,RPS15,DNAJA1,RPL23,RPS20,AKT1,RPS3,BAG2,CDK5,RPL11,RPS7,HSPA1A
GO:BP	positive regulation of hydrolase activity	GO:0051345	0.00014396	3.84176	571	388	32	21092	LRRK2,ARHGEF7,MAPT,HSP90AB1,MBP,DVL2,DVL3,SNCA,AKT1,RHOA,RPS3,AIFM1,BAX,CASP8,DAPK1,FADD,GNA12,GNA13,GSK3B,PCNA,PHB,PPP1R12A,RACK1,ADRM1,CALM1,HSPA1A,HSPD1,PRKCZ,RAB11FIP2,RAPGEF4,RIPK2,TBC1D22B
GO:BP	positive regulation of response to stimulus	GO:0048584	0.000146713	3.83353	2214	388	77	21092	LRRK2,HSP90AA1,DNM1L,HSP90AB1,MAP2K3,MAP2K6,MAP2K7,TP53,CDC42,RAB29,RPS15,ACTG1,DVL1,DVL2,DVL3,HSPB1,MYO1C,PRKDC,RAC1,RPL23,RPS20,SNCA,ACTR2,CBLB,GNAI2,LRRK1,PPP1CA,RHOA,RPS3,ACTA2,ACTB,BAX,CASP8,CSNK1D,CYFIP1,DDX5,FADD,HDAC6,IQGAP1,MMS19,MSH2,NFATC2,PCNA,PHB,PPP2R1A,PRKN,RACK1,RIPK1,RPL11,RPS19,RPS7,TRADD,AURKB,CAMK1D,HSPA1A,HSPD1,KDM4D,MLLT3,MRGBP,PDCL,PIK3R1,POU5F1,PRKCZ,RAD51AP1,RIF1,RIPK2,RU…
GO:BP	regulation of response to stress	GO:0080134	0.000151015	3.82098	1356	388	55	21092	LRRK2,HSP90AA1,CDC37,MAPT,BAG5,MAP2K7,TP53,ACTG1,DNAJA1,HSPB1,PRKDC,SNCA,ACTR2,AKT1,RPS3,ACTA2,ACTB,BAX,CASP8,DDX5,FADD,GSK3B,HDAC6,ITCH,MMS19,OPA1,PCNA,PRKN,RACK1,RIPK1,RPS19,SAMHD1,SF3B3,TRADD,TRAP1,TXNDC12,CYREN,DNAJB6,HSPA1A,KDM4D,MRGBP,NPM1,PIK3R1,RAD51AP1,RIF1,RIPK2,RUVBL2,STK24,STK25,STK3,TAOK3,TRAF2,UFD1,VDAC1,HIF1A
GO:BP	signal transduction by p53 class mediator	GO:0072331	0.000160668	3.79407	176	388	17	21092	MAP2K6,TP53,RPS15,RPL23,RPS20,AKT1,ATRX,BAX,DDX5,MSH2,PRKN,RPL11,RPS7,AURKB,DDIT4,DYRK2,NPM1
GO:BP	signal transduction	GO:0007165	0.000173157	3.76156	5993	388	160	21092	LRRK2,HSP90AA1,YWHAQ,YWHAZ,CDC37,DNM1L,STUB1,YWHAG,ARFGAP1,ARHGEF7,MAPT,YWHAE,BAG5,HSP90AB1,MAP2K3,MAP2K6,MAP2K7,MBP,SQSTM1,TP53,YWHAB,YWHAH,CDC42,LRP6,RAB29,RPS15,SFN,WSB1,DNAJA1,DVL1,DVL2,DVL3,HSPB1,MYO1C,PRKDC,RAC1,RPL23,RPS20,SNCA,VIM,AHCYL1,AKT1,CBLB,CHGB,GNAI2,LRRK1,PPP1CA,RAB7A,RHOA,RPS3,SLC25A4,SLC25A5,SLC25A6,ACTA2,AIFM1,AKAP8,AP3B1,ATP2A2,ATRX,BAX,CASP8,CDC42EP3,CDK2,CDK5,CSNK1D,CYFIP1,…
GO:BP	mitotic cell cycle process	GO:1903047	0.000196742	3.7061	769	388	38	21092	TP53,CDC42,PRKDC,AKT1,CLTC,DYNC1H1,RHOA,ACTB,AKAP8,ATRX,CDK2,CDK5,CKAP5,DDB1,EIF4EBP1,GOLGA2,KIF2A,KPNB1,MSH2,PCNA,POLE,PPP2R1A,RAB11A,RPL24,TMOD3,TUBG1,VPS4A,AURKB,CALM1,DBF4B,E2F4,HSPA1A,LATS1,NSL1,PLK1,RANBP1,TAOK3,TPR
GO:BP	response to nitrogen compound	GO:1901698	0.000227836	3.64238	1117	388	48	21092	LRRK2,HSP90AA1,STUB1,MAP1B,YWHAG,HSP90AB1,TP53,LRP6,MYO1C,PRKDC,RPL23,SNCA,VIM,ACTR2,AHCYL1,AKT1,EPRS1,GNAI2,RAB8A,RHOA,ACTB,AIFM1,ATP5F1A,ATRX,CDK2,CDK5,CYFIP1,FADD,GSK3B,PCNA,PKM,PPP2R2A,PRKACA,PRKN,PSMC6,RAB10,RGS2,RPLP0,CALM1,NPM1,PIK3R1,PRKCZ,RHBDD1,RIPK2,TPR,TRAF2,UBXN10,UFD1
GO:BP	neural nucleus development	GO:0048857	0.000232305	3.63394	68	388	11	21092	YWHAQ,YWHAE,MBP,YWHAH,CDC42,RHOA,ACTB,CNP,LDHA,SEC16A,CALM1
GO:BP	regulation of actin filament organization	GO:0110053	0.000244737	3.6113	275	388	21	21092	CDC42,ACTG1,RAC1,ARPC1B,ARPC2,CAPZB,RHOA,ARPC4,ARPC5,CAPZA1,CAPZA2,CDC42EP3,CYFIP1,DBN1,LIMA1,PRKN,TMOD3,TPM1,FCHSD1,LATS1,PIK3R1
GO:BP	proteasomal protein catabolic process	GO:0010498	0.000249452	3.60301	524	388	30	21092	LRRK2,STUB1,BAG5,HSP90AB1,DVL1,AKT1,PSMD11,BAG2,CDK2,CSNK1D,DDB1,GNA12,GSK3B,HERC2,ITCH,PRKACA,PRKN,PSMC6,PSMD2,PSMD6,RACK1,RPL11,ADRM1,CSNK1A1,HSPA1A,MTA1,PLK1,RHBDD1,UBXN10,UFD1
GO:BP	regulation of lamellipodium organization	GO:1902743	0.000251641	3.59922	54	388	10	21092	HSP90AA1,ARHGEF7,CDC42,RAC1,ACTR2,ACTR3,ARPC2,CAPZB,CYFIP1,PIK3R1
GO:BP	organonitrogen compound catabolic process	GO:1901565	0.00025917	3.58642	1378	388	55	21092	LRRK2,HSP90AA1,HSPA8,MSN,STUB1,BAG5,HSP90AB1,SQSTM1,DVL1,ECHS1,RPL23,SNCA,AKT1,CBLB,EEF1A1,PSMD11,RAB7A,BAG2,CASP8,CDK2,CSNK1D,DDB1,EEF1A2,GNA12,GSK3B,HDAC6,HERC2,ITCH,PHB,PRKACA,PRKN,PSMC6,PSMD2,PSMD6,RACK1,RIPK1,RPL11,RPS7,SAMHD1,SF3B3,VPS4A,ADRM1,BAG3,C18ORF25,CSNK1A1,HSPA1A,LAMP2,LATS1,MTA1,PLK1,RHBDD1,TRAF2,UBXN10,UFD1,VGLL4
GO:BP	microtubule polymerization	GO:0046785	0.000272396	3.5648	85	388	12	21092	MAP1B,ARHGEF7,MAPT,RAC1,SNCA,RPS3,TUBB4A,CKAP5,CSNK1D,GOLGA2,TUBG1,HSPA1A
GO:BP	positive regulation of lamellipodium assembly	GO:0010592	0.000274149	3.56201	30	388	8	21092	HSP90AA1,CDC42,RAC1,ACTR2,ACTR3,ARPC2,CYFIP1,PIK3R1
GO:BP	regulation of macromolecule biosynthetic process	GO:0010556	0.000305385	3.51515	3951	388	116	21092	LRRK2,HSP90AA1,YWHAQ,HSPA8,YWHAZ,HSP90AB1,MAP2K3,MAP2K6,MAP2K7,SQSTM1,TP53,YWHAH,LRP6,PRDX3,AGO1,AGO2,DVL1,DVL2,DVL3,HSPB1,MYO1C,PRKDC,RPL23,SNCA,VIM,ACTR2,ACTR3,AKT1,CLTC,EPRS1,LARP4,LARP7,NCL,PPP1CA,RHOA,RPS3,ABCE1,ACTB,AP3B1,ATRX,CCT3,CCT5,CDK2,CDK5,CYFIP1,DAPK1,DDX5,DIS3,EEF2,EIF4EBP1,FADD,GOLGA2,GSK3B,GTF2I,HDAC6,ITCH,MAGED2,MMS19,NFATC2,NKRF,NUP107,PAK6,PCNA,PHB,PKM,PPP1R12A,PPP2R1A,PRKN,PR…
GO:BP	negative regulation of apoptotic signaling pathway	GO:2001234	0.000312996	3.50446	230	388	19	21092	LRRK2,BAG5,DNAJA1,HSPB1,AKT1,GNAI2,SLC25A4,SLC25A5,SLC25A6,BAX,GSK3B,HELLS,OPA1,PRKN,RIPK1,TRAP1,TXNDC12,HSPA1A,HIF1A
GO:BP	regulation of lamellipodium assembly	GO:0010591	0.000313636	3.50357	42	388	9	21092	HSP90AA1,CDC42,RAC1,ACTR2,ACTR3,ARPC2,CAPZB,CYFIP1,PIK3R1
GO:BP	negative regulation of ubiquitin protein ligase activity	GO:1904667	0.000313771	3.50339	13	388	6	21092	RPS15,RPL23,RPS20,BAG2,RPL11,RPS7
GO:BP	cellular macromolecule catabolic process	GO:0044265	0.000321204	3.49322	1023	388	45	21092	LRRK2,STUB1,BAG5,HSP90AB1,SQSTM1,AGO1,AGO2,DVL1,RPL23,VIM,AKT1,PPP1R8,PSMD11,AIFM1,BAX,CDK2,CSNK1D,DDB1,DDX5,DIS3,GNA12,GSK3B,HDAC6,HERC2,ITCH,PRKN,PSMC6,PSMD2,PSMD6,RACK1,RPL11,RPS7,VPS4A,ADRM1,C18ORF25,CSNK1A1,DFFA,HSPA1A,LATS1,MTA1,NPM1,PLK1,TRAF2,UBXN10,UFD1
GO:BP	cellular response to cytokine stimulus	GO:0071345	0.000321738	3.4925	817	388	39	21092	CDC37,HSP90AB1,MAP2K7,TP53,CDC42,ACTG1,MYO1C,VIM,ACTR2,ACTR3,AKT1,EPRS1,NCL,RHOA,RPS16,RPS3,CASP8,DAPK1,FADD,GSK3B,HELLS,PFKP,PHB,PRKACA,PRKN,RIPK1,RO60,RPL3,RPLP0,SAMHD1,TRADD,CXCL11,HSPA1A,RIF1,RIPK2,STIP1,TPR,TRAF2,HIF1A
GO:BP	regulation of anatomical structure morphogenesis	GO:0022603	0.00032431	3.48904	919	388	42	21092	LRRK2,MSN,DNM1L,MAP1B,ARHGEF7,MAPT,MBP,YWHAH,CDC42,AGO1,AGO2,DVL1,DVL2,DVL3,HSPB1,PRKDC,RAC1,ACTR2,ARPC2,CAPZB,LARP4,RHOA,CDC42EP3,CDK5,CYFIP1,DBN1,GNA12,GNA13,GSK3B,GTF2I,MYL12B,PKM,PRKN,RACK1,TPM1,CDKL3,JHY,MLLT3,POU5F1,STK25,VASH2,HIF1A
GO:BP	neuron differentiation	GO:0030182	0.000371364	3.4302	1393	388	55	21092	LRRK2,HSP90AA1,YWHAZ,MAP1B,YWHAG,MAPT,BAG5,GAK,HSP90AB1,MBP,YWHAH,CDC42,LRP6,RAB29,DVL1,DVL2,DVL3,RAC1,VIM,ACTR2,AKT1,RAB8A,RHOA,SNAPIN,ACTB,ACTBL2,AFG3L2,AIFM1,CDK5,CNP,CSNK1D,CYFIP1,DBN1,GSK3B,HDAC6,IQGAP1,PAK6,PRKN,RAB10,RAB11A,RGS2,RPL24,SH3GL2,CAMK1D,CDKL3,DDIT4,PRKCZ,SH3GL3,STK24,STK25,TAOK3,TTLL1,TUBB3,VASH2,HIF1A
GO:BP	microtubule-based transport	GO:0099111	0.000372223	3.4292	209	388	18	21092	HSPA8,MAP1B,MAPT,CDC42,HSPB1,DYNC1H1,SNAPIN,AP3B1,COPG2,HDAC6,OPA1,RAB1A,BAG3,JHY,KLC2,PRKCZ,TTLL1,HIF1A
GO:BP	apoptotic mitochondrial changes	GO:0008637	0.000374443	3.42661	105	388	13	21092	DNM1L,TP53,SFN,AKT1,SLC25A4,SLC25A5,SLC25A6,BAX,GSK3B,OPA1,PRKN,HSPA1A,HSPD1
GO:BP	regulation of signal transduction by p53 class mediator	GO:1901796	0.000374443	3.42661	105	388	13	21092	MAP2K6,TP53,RPS15,RPL23,RPS20,AKT1,DDX5,PRKN,RPL11,RPS7,AURKB,DYRK2,NPM1
GO:BP	organelle transport along microtubule	GO:0072384	0.00040464	3.39293	88	388	12	21092	MAP1B,MAPT,CDC42,DYNC1H1,SNAPIN,AP3B1,COPG2,HDAC6,OPA1,RAB1A,PRKCZ,HIF1A
GO:BP	establishment or maintenance of cell polarity	GO:0007163	0.000411659	3.38546	234	388	19	21092	HSP90AA1,MSN,MAP1B,HSP90AB1,CDC42,RAC1,ACTR2,ACTR3,RHOA,ACTB,ARPC5,CKAP5,GSK3B,RAB10,RACK1,PLK1,PRKCZ,RAB11FIP2,STK25
GO:BP	cellular metabolic process	GO:0044237	0.000422378	3.3743	12169	388	274	21092	LRRK2,HSP90AA1,YWHAQ,HSPA8,YWHAZ,CDC37,DNM1L,STUB1,YWHAG,MAPT,YWHAE,BAG5,GAK,HSP90AB1,MAP2K3,MAP2K6,MAP2K7,SQSTM1,TP53,YWHAB,YWHAH,CDC42,LRP6,PRDX3,RAB29,RPS15,SFN,AGO1,AGO2,DNAJA1,DVL1,DVL2,DVL3,ECHS1,HSPB1,MYO1C,PRKDC,RAC1,RPL23,RPS20,RPS8,SNCA,VIM,ACTR2,ACTR3,AHCYL1,AKT1,ATP5MG,CBLB,CHD1L,CLTC,EEF1A1,EPRS1,GNAI2,HSPA9,LARP4,LARP7,LDHB,LRRK1,MDN1,MRPL19,NCL,PLEC,PPP1CA,PPP1R8,PSMD11,RAB7A,RAB8A…
GO:BP	response to endoplasmic reticulum stress	GO:0034976	0.000428106	3.36845	259	388	20	21092	LRRK2,STUB1,TP53,AIFM1,ANKS4B,ATP2A2,BAX,GSK3B,OPA1,PRKN,PSMC6,RACK1,SEC16A,TXNDC12,HSPA1A,PIK3R1,RHBDD1,TRAF2,UBXN10,UFD1
GO:BP	regulation of cell morphogenesis	GO:0022604	0.000429062	3.36748	310	388	22	21092	MSN,ARHGEF7,CDC42,DVL1,DVL2,DVL3,PRKDC,RAC1,ACTR2,ARPC2,CAPZB,LARP4,RHOA,CDC42EP3,CYFIP1,DBN1,GNA12,GNA13,MYL12B,PRKN,TPM1,CDKL3
GO:BP	negative regulation of metabolic process	GO:0009892	0.000478197	3.32039	3575	388	107	21092	LRRK2,YWHAQ,HSPA8,YWHAZ,YWHAG,MAPT,YWHAE,BAG5,HSP90AB1,MAP2K6,SQSTM1,TP53,YWHAB,LRP6,PRDX3,RPS15,SFN,AGO1,AGO2,DNAJA1,DVL1,HSPB1,PRKDC,RAC1,RPL23,RPS20,SNCA,VIM,AKT1,CBLB,CLTC,EPRS1,GNAI2,LARP7,LRRK1,NCL,PLEC,PPP1R8,RHOA,RPS3,SCFD1,ABCE1,AKAP8,ATRX,BAG2,BAX,CDK2,CDK5,DAPK1,DDX5,DIS3,EIF4EBP1,GOLGA2,GSK3B,HDAC6,HELLS,IQGAP1,ITCH,MAGED2,MSH2,NFATC2,NKRF,PCNA,PHB,PPP2R1A,PRKN,RACK1,RGS2,RIPK1,RPL11,…
GO:BP	proteolysis involved in protein catabolic process	GO:0051603	0.000480143	3.31863	796	388	38	21092	LRRK2,STUB1,BAG5,HSP90AB1,SQSTM1,DVL1,RPL23,AKT1,PSMD11,BAG2,CASP8,CDK2,CSNK1D,DDB1,GNA12,GSK3B,HDAC6,HERC2,ITCH,PRKACA,PRKN,PSMC6,PSMD2,PSMD6,RACK1,RPL11,RPS7,VPS4A,ADRM1,C18ORF25,CSNK1A1,HSPA1A,LATS1,MTA1,PLK1,RHBDD1,UBXN10,UFD1
GO:BP	regulation of nuclease activity	GO:0032069	0.000496447	3.30413	22	388	7	21092	AKT1,RPS3,ABCE1,PCNA,DFFA,HSPA1A,NPM1
GO:BP	transport along microtubule	GO:0010970	0.000500749	3.30038	168	388	16	21092	HSPA8,MAP1B,MAPT,CDC42,HSPB1,DYNC1H1,SNAPIN,AP3B1,COPG2,HDAC6,OPA1,RAB1A,BAG3,KLC2,PRKCZ,HIF1A
GO:BP	cellular process	GO:0009987	0.000514528	3.28859	19221	388	379	21092	LRRK2,HSP90AA1,YWHAQ,HSPA8,MSN,YWHAZ,CDC37,DNM1L,STUB1,TUBB,MAP1B,RAB5B,TUBA1A,YWHAG,ARFGAP1,ARHGEF7,MAPT,YWHAE,BAG5,GAK,HSP90AB1,MAP2K3,MAP2K6,MAP2K7,MBP,SQSTM1,TP53,YWHAB,YWHAH,CDC42,LRP6,PRDX3,RAB29,RAB32,RPS15,SFN,TUBA1C,WSB1,ACTG1,AGO1,AGO2,DNAJA1,DVL1,DVL2,DVL3,ECHS1,HSPB1,MYL9,MYO1B,MYO1C,MYO1D,NUP133,PRKDC,RAC1,RPL23,RPS20,RPS8,SNCA,VIM,ACTR2,ACTR3,AHCYL1,AKT1,ARPC1B,ARPC2,ATP5MG,CAPZB,CB…
GO:BP	regulation of plasma membrane bounded cell projection organization	GO:0120035	0.000514644	3.28849	635	388	33	21092	LRRK2,HSP90AA1,MAP1B,ARHGEF7,MAPT,BAG5,GAK,MBP,YWHAH,CDC42,RAB29,DVL1,RAC1,VIM,ACTR2,ACTR3,AKT1,ARPC2,CAPZB,RHOA,SNAPIN,CDC42EP3,CDK5,CYFIP1,DBN1,GSK3B,RAB5A,RGS2,CAMK1D,CDKL3,PIK3R1,STK24,STK25
GO:BP	regulation of biosynthetic process	GO:0009889	0.000534515	3.27204	4175	388	120	21092	LRRK2,HSP90AA1,YWHAQ,HSPA8,YWHAZ,HSP90AB1,MAP2K3,MAP2K6,MAP2K7,SQSTM1,TP53,YWHAH,LRP6,PRDX3,AGO1,AGO2,DVL1,DVL2,DVL3,HSPB1,MYO1C,PRKDC,RAC1,RPL23,SNCA,VIM,ACTR2,ACTR3,AKT1,CLTC,EPRS1,LARP4,LARP7,NCL,PPP1CA,RHOA,RPS3,ABCE1,ACTB,AP3B1,ATRX,CCT3,CCT5,CDK2,CDK5,CYFIP1,DAPK1,DDB1,DDX5,DIS3,EEF2,EIF4EBP1,FADD,GOLGA2,GSK3B,GTF2I,HDAC6,ITCH,MAGED2,MMS19,NFATC2,NKRF,NUP107,PAK6,PCNA,PHB,PKM,PPP1R12A,PPP2R…
GO:BP	proteasome-mediated ubiquitin-dependent protein catabolic process	GO:0043161	0.000535264	3.27143	453	388	27	21092	LRRK2,STUB1,BAG5,HSP90AB1,DVL1,AKT1,PSMD11,CDK2,CSNK1D,DDB1,GNA12,GSK3B,HERC2,ITCH,PRKN,PSMC6,PSMD2,PSMD6,RACK1,RPL11,ADRM1,CSNK1A1,HSPA1A,MTA1,PLK1,UBXN10,UFD1
GO:BP	lamellipodium assembly	GO:0030032	0.000573849	3.2412	74	388	11	21092	HSP90AA1,ARHGEF7,CDC42,RAC1,ACTR2,ACTR3,ARPC2,CAPZB,CYFIP1,ABLIM1,PIK3R1
GO:BP	cell cycle process	GO:0022402	0.000590942	3.22846	1226	388	50	21092	TUBB,TP53,CDC42,PRKDC,RPL23,ACTR2,ACTR3,AKT1,CLTC,DYNC1H1,PLEC,RHOA,RPS3,ACTB,AKAP8,ATRX,CDK2,CDK5,CKAP5,CSNK1D,DDB1,EIF4EBP1,GOLGA2,KIF2A,KPNB1,MSH2,PCNA,POLE,PPP1R12A,PPP2R1A,RAB11A,RPL24,TMOD3,TUBG1,VPS4A,AURKB,CALM1,CETN3,DBF4B,E2F4,FANCM,HSPA1A,LATS1,NPM1,NSL1,PLK1,RAD51AP1,RANBP1,TAOK3,TPR
GO:BP	clathrin coat disassembly	GO:0072318	0.000600858	3.22123	8	388	5	21092	HSPA8,GAK,SH3GL1,SH3GL2,SH3GL3
GO:BP	response to cytokine	GO:0034097	0.000615018	3.21111	906	388	41	21092	CDC37,HSP90AB1,MAP2K7,MBP,TP53,CDC42,ACTG1,MYO1C,SNCA,VIM,ACTR2,ACTR3,AKT1,EPRS1,NCL,RHOA,RPS16,RPS3,CASP8,DAPK1,FADD,GSK3B,HELLS,PFKP,PHB,PRKACA,PRKN,RIPK1,RO60,RPL3,RPLP0,SAMHD1,TRADD,CXCL11,HSPA1A,RIF1,RIPK2,STIP1,TPR,TRAF2,HIF1A
GO:BP	regulation of protein export from nucleus	GO:0046825	0.000619687	3.20783	33	388	8	21092	YWHAE,SFN,CDK5,GSK3B,PRKACA,BAG3,EMD,TPR
GO:BP	positive regulation of transport	GO:0051050	0.000652451	3.18545	908	388	41	21092	LRRK2,HSP90AA1,MSN,DNM1L,ARHGEF7,YWHAE,HSP90AB1,MAP2K6,CDC42,RAB29,SFN,MYO1C,SNCA,AHCYL1,AKT1,DYNC1H1,GNAI2,RAB7A,SNAPIN,ACTB,AP2M1,BAX,CDK5,GSK3B,MPC2,PRKACA,PRKN,RAB5A,RACK1,VPS4A,BAG3,CALM1,CAMK1D,CXCL11,EMD,PIK3R1,PRKCZ,RHBDD1,STAC,TPR,HIF1A
GO:BP	cell death in response to oxidative stress	GO:0036473	0.000669166	3.17447	92	388	12	21092	LRRK2,BAG5,HSPB1,AKT1,HDAC6,PRKN,RACK1,RIPK1,TRAP1,STK24,STK25,HIF1A
GO:BP	lamellipodium organization	GO:0097581	0.000669166	3.17447	92	388	12	21092	HSP90AA1,ARHGEF7,CDC42,RAC1,ACTR2,ACTR3,ARPC2,CAPZB,ARPC5,CYFIP1,ABLIM1,PIK3R1
GO:BP	positive regulation of gene expression	GO:0010628	0.000675164	3.17059	1158	388	48	21092	LRRK2,HSP90AA1,HSPA8,MSN,MBP,TP53,ACTG1,AGO2,HSPB1,PRKDC,RPL23,VIM,AKT1,LARP4,NCL,RHOA,RPS3,ACTA2,ACTG2,BAG2,CASP8,DDX5,EEF2,FADD,GSK3B,HK1,MSH2,NFATC2,PHB,PKM,PRKN,RAB1A,RIPK1,RPL11,RPS7,HSPA1A,HSPD1,NPM1,PIK3R1,POLDIP3,POU5F1,PRKCZ,RHBDD1,RIF1,RIPK2,RPS6KB2,TRAF2,HIF1A
GO:BP	neuron development	GO:0048666	0.000680781	3.16699	1122	388	47	21092	LRRK2,HSP90AA1,YWHAZ,MAP1B,MAPT,BAG5,GAK,HSP90AB1,MBP,YWHAH,CDC42,RAB29,DVL1,DVL2,DVL3,RAC1,VIM,ACTR2,AKT1,RAB8A,RHOA,SNAPIN,ACTB,ACTBL2,AFG3L2,CDK5,CNP,CYFIP1,DBN1,GSK3B,HDAC6,IQGAP1,PAK6,PRKN,RAB10,RAB11A,RGS2,RPL24,SH3GL2,CAMK1D,CDKL3,PRKCZ,STK24,STK25,TAOK3,TUBB3,VASH2
GO:BP	negative regulation of ubiquitin-protein transferase activity	GO:0051444	0.000702396	3.15342	23	388	7	21092	BAG5,RPS15,RPL23,RPS20,BAG2,RPL11,RPS7
GO:BP	regulation of actin filament-based process	GO:0032970	0.000723264	3.1407	402	388	25	21092	CDC42,ACTG1,RAC1,ARPC1B,ARPC2,CAPZB,RHOA,ACTA2,ARPC4,ARPC5,ATP2A2,CAPZA1,CAPZA2,CDC42EP3,CDK5,CYFIP1,DBN1,IQGAP1,LIMA1,PRKN,TMOD3,TPM1,FCHSD1,LATS1,PIK3R1
GO:BP	cell surface receptor signaling pathway involved in cell-cell signaling	GO:1905114	0.000746858	3.12676	551	388	30	21092	LRRK2,CDC42,LRP6,DVL1,DVL2,DVL3,RAC1,SNCA,AKT1,LRRK1,PPP1CA,RHOA,CDK5,CSNK1D,DDB1,GSK3B,PPP2R1A,PRKN,RAB5A,RACK1,CSNK1A1,EMD,LATS1,MLLT3,POU5F1,PRKCZ,RUVBL2,SCEL,STK3,VGLL4
GO:BP	cellular response to DNA damage stimulus	GO:0006974	0.00083953	3.07596	882	388	40	21092	STUB1,MAPT,MAP2K6,TP53,SFN,PRKDC,ACTR2,CHD1L,RPS3,ACTB,ATRX,BAX,CDK2,DDB1,DDX5,HERC2,MMS19,MSH2,NFATC2,PCNA,POLD1,POLE,SAMHD1,SF3B3,APEX2,CBX3,CYREN,DDIT4,DYRK2,FANCM,KDM4D,MRGBP,MTA1,NPM1,PIK3R1,PLK1,RAD51AP1,RIF1,RUVBL2,TAOK3
GO:BP	ribosomal small subunit biogenesis	GO:0042274	0.000873181	3.0589	77	388	11	21092	RPS15,PRKDC,RPS8,RPS16,RPS27,RPS14,RPS19,RPS5,RPS7,NPM1,RPSA
GO:BP	positive regulation of transferase activity	GO:0051347	0.000900635	3.04545	587	388	31	21092	LRRK2,HSP90AA1,STUB1,MAPT,HSP90AB1,MAP2K3,MAP2K6,MAP2K7,CDC42,DVL2,DVL3,SNCA,AKT1,RHOA,RPS2,RPS3,CDK5,EEF1A2,IQGAP1,PCNA,PHB,AURKB,CALM1,DBF4B,NPM1,PLK1,PRKCZ,RANBP2,STK3,TAOK3,TRAF2
GO:BP	response to inorganic substance	GO:0010035	0.000907189	3.0423	556	388	30	21092	LRRK2,MAP1B,MAPT,MBP,PRDX3,ACTG1,SNCA,AHCYL1,AKT1,PLEC,PPP1CA,RPS3,AIFM1,ATP5F1A,ATRX,CASP8,CDK2,HDAC6,IQGAP1,PCNA,PRKN,RACK1,RIPK1,RPLP0,TRAP1,CALM1,STK24,STK25,TRAF2,HIF1A
GO:BP	regulation of establishment of protein localization	GO:0070201	0.000935402	3.029	526	388	29	21092	LRRK2,HSP90AA1,HSPA8,DNM1L,MAPT,YWHAE,HSP90AB1,RAB29,SFN,DNAJA1,MYO1C,RAB8A,SCFD1,CCT3,CCT5,CDK5,GSK3B,HDAC6,MPC2,PRKACA,PRKN,RACK1,SLC25A22,BAG3,EMD,PIK3R1,PRKCZ,TPR,HIF1A
GO:BP	organelle fission	GO:0048285	0.000973398	3.01171	527	388	29	21092	LRRK2,DNM1L,MAPT,CDC42,ACTR2,ACTR3,RHOA,ACTB,AKAP8,AP3B1,ATRX,GOLGA2,KIF2A,KPNB1,OPA1,PPP2R1A,PRKN,RAB11A,RPL24,TUBG1,VPS4A,AURKB,FANCM,HSPA1A,NSL1,PLK1,RAD51AP1,RANBP1,TPR
GO:BP	response to endogenous stimulus	GO:0009719	0.00103748	2.98402	1592	388	59	21092	LRRK2,HSP90AA1,HSPA8,STUB1,MAP1B,YWHAG,MAPT,HSP90AB1,MBP,TP53,YWHAH,LRP6,DNAJA1,MYO1C,PRKDC,RPL23,SNCA,VIM,ACTR2,AHCYL1,AKT1,ARPC1B,EEF1A1,EPRS1,GNAI2,NCL,RAB8A,RHOA,ACTB,AIFM1,AKAP8,ATP5F1A,CDK5,CSNK1D,CYFIP1,DDX5,GSK3B,HDAC6,IQGAP1,MMS19,PCNA,PHB,PKM,PRKACA,PRKN,RAB10,RPLP0,SH3GL2,CALM1,DDIT4,ESRRG,HSPA1A,LATS1,PIK3R1,POU5F1,PRKCZ,RBBP7,RIPK2,TPR
GO:BP	ubiquitin-dependent protein catabolic process	GO:0006511	0.00106961	2.97077	688	388	34	21092	LRRK2,STUB1,BAG5,HSP90AB1,SQSTM1,DVL1,RPL23,AKT1,PSMD11,CDK2,CSNK1D,DDB1,GNA12,GSK3B,HDAC6,HERC2,ITCH,PRKN,PSMC6,PSMD2,PSMD6,RACK1,RPL11,RPS7,VPS4A,ADRM1,C18ORF25,CSNK1A1,HSPA1A,LATS1,MTA1,PLK1,UBXN10,UFD1
GO:BP	morphogenesis of a polarized epithelium	GO:0001738	0.00107844	2.9672	96	388	12	21092	MSN,CDC42,ACTG1,DVL1,DVL2,DVL3,RAC1,RHOA,ACTB,RAB10,JHY,MLLT3
GO:BP	positive regulation of intracellular transport	GO:0032388	0.00112046	2.9506	201	388	17	21092	HSP90AA1,MSN,YWHAE,HSP90AB1,RAB29,SFN,MYO1C,DYNC1H1,SNAPIN,CDK5,GSK3B,PRKACA,PRKN,BAG3,EMD,PIK3R1,TPR
GO:BP	positive regulation of nucleocytoplasmic transport	GO:0046824	0.00116	2.93554	63	388	10	21092	HSP90AA1,YWHAE,HSP90AB1,SFN,GSK3B,PRKACA,BAG3,EMD,PIK3R1,TPR
GO:BP	regulation of protein serine/threonine kinase activity	GO:0071900	0.00123946	2.90677	385	388	24	21092	LRRK2,CDC37,HSP90AB1,MAP2K6,MAP2K7,LRP6,SFN,DNAJA1,DVL2,DVL3,SNCA,AKT1,RHOA,RPS3,ACTB,IQGAP1,RGS2,CALM1,DBF4B,LATS1,PLK1,STK3,TAOK3,TRAF2
GO:BP	neurogenesis	GO:0022008	0.00126514	2.89786	1680	388	61	21092	LRRK2,HSP90AA1,YWHAZ,MAP1B,YWHAG,MAPT,YWHAE,BAG5,GAK,HSP90AB1,MBP,TP53,YWHAH,CDC42,LRP6,RAB29,DVL1,DVL2,DVL3,NUP133,RAC1,VIM,ACTR2,AKT1,PLEC,RAB8A,RHOA,SNAPIN,ACTB,ACTBL2,AFG3L2,AIFM1,BAX,CDK5,CNP,CSNK1D,CYFIP1,DBN1,GSK3B,HDAC6,IQGAP1,PAK6,PRKN,RAB10,RAB11A,RGS2,RPL24,SH3GL2,TUBB2A,CAMK1D,CDKL3,DDIT4,PRKCZ,SH3GL3,STK24,STK25,TAOK3,TTLL1,TUBB3,VASH2,HIF1A
GO:BP	regulation of autophagy of mitochondrion	GO:1903146	0.001287	2.89042	36	388	8	21092	DNM1L,TP53,SLC25A4,SLC25A5,HDAC6,PRKN,VDAC1,HIF1A
GO:BP	negative regulation of kinase activity	GO:0033673	0.00138328	2.85909	228	388	18	21092	YWHAG,MAPT,LRP6,PRDX3,SFN,DNAJA1,DVL1,HSPB1,SNCA,AKT1,CBLB,PLEC,PRKN,RACK1,RGS2,LATS1,NPM1,PLK1
GO:BP	positive regulation of macromolecule biosynthetic process	GO:0010557	0.00139304	2.85604	1925	388	67	21092	LRRK2,HSP90AA1,HSP90AB1,MAP2K3,MAP2K6,MAP2K7,SQSTM1,TP53,YWHAH,LRP6,AGO1,AGO2,DVL1,DVL2,DVL3,MYO1C,PRKDC,VIM,ACTR2,ACTR3,AKT1,LARP4,LARP7,NCL,RHOA,ACTB,AP3B1,ATRX,CCT3,CCT5,CDK2,EEF2,FADD,GOLGA2,GTF2I,MMS19,NFATC2,NKRF,PCNA,PHB,PKM,PPP1R12A,PRKN,PRPF6,PSMC6,RIPK1,SF3B1,SF3B3,HSPH1,AURKB,DYRK2,E2F4,ESRRG,MLLT3,MRGBP,MTA1,NPM1,PIK3R1,POLDIP3,POU5F1,RBBP7,RIPK2,RPS6KB2,RUVBL2,SUPT4H1,TCEA2,HIF1A
GO:BP	microtubule-based movement	GO:0007018	0.00144483	2.84018	417	388	25	21092	HSPA8,MAP1B,MAPT,CDC42,DNAJA1,HSPB1,ACTR2,ACTR3,DYNC1H1,SNAPIN,AP3B1,CFAP20,COPG2,HDAC6,KIF2A,KPNB1,OPA1,RAB1A,BAG3,ENKUR,JHY,KLC2,PRKCZ,TTLL1,HIF1A
GO:BP	modification-dependent protein catabolic process	GO:0019941	0.00149544	2.82523	698	388	34	21092	LRRK2,STUB1,BAG5,HSP90AB1,SQSTM1,DVL1,RPL23,AKT1,PSMD11,CDK2,CSNK1D,DDB1,GNA12,GSK3B,HDAC6,HERC2,ITCH,PRKN,PSMC6,PSMD2,PSMD6,RACK1,RPL11,RPS7,VPS4A,ADRM1,C18ORF25,CSNK1A1,HSPA1A,LATS1,MTA1,PLK1,UBXN10,UFD1
GO:BP	positive regulation of proteasomal protein catabolic process	GO:1901800	0.00150412	2.82272	118	388	13	21092	LRRK2,STUB1,DVL1,AKT1,BAG2,CSNK1D,GSK3B,PRKN,PSMC6,RACK1,CSNK1A1,HSPA1A,PLK1
GO:BP	regulation of actin cytoskeleton organization	GO:0032956	0.00151347	2.82003	361	388	23	21092	CDC42,ACTG1,RAC1,ARPC1B,ARPC2,CAPZB,RHOA,ARPC4,ARPC5,CAPZA1,CAPZA2,CDC42EP3,CDK5,CYFIP1,DBN1,IQGAP1,LIMA1,PRKN,TMOD3,TPM1,FCHSD1,LATS1,PIK3R1
GO:BP	Golgi organization	GO:0007030	0.00155473	2.80835	160	388	15	21092	LRRK2,YWHAZ,ARHGEF7,BAG5,GAK,CDC42,RAB29,RAB8A,CSNK1D,GOLGA2,RAB1A,RAB1B,SEC16A,CSNK1A1,STK25
GO:BP	Wnt signaling pathway	GO:0016055	0.00155563	2.80809	448	388	26	21092	LRRK2,CDC42,LRP6,DVL1,DVL2,DVL3,RAC1,LRRK1,PPP1CA,RHOA,CSNK1D,DDB1,GSK3B,PPP2R1A,PRKN,RAB5A,RACK1,CSNK1A1,EMD,LATS1,MLLT3,POU5F1,RUVBL2,SCEL,STK3,VGLL4
GO:BP	regulation of actin polymerization or depolymerization	GO:0008064	0.00168615	2.7731	161	388	15	21092	ARPC1B,ARPC2,CAPZB,RHOA,ARPC4,ARPC5,CAPZA1,CAPZA2,CDC42EP3,CYFIP1,DBN1,LIMA1,TMOD3,FCHSD1,LATS1
GO:BP	cell-cell signaling by wnt	GO:0198738	0.00169462	2.77093	450	388	26	21092	LRRK2,CDC42,LRP6,DVL1,DVL2,DVL3,RAC1,LRRK1,PPP1CA,RHOA,CSNK1D,DDB1,GSK3B,PPP2R1A,PRKN,RAB5A,RACK1,CSNK1A1,EMD,LATS1,MLLT3,POU5F1,RUVBL2,SCEL,STK3,VGLL4
GO:BP	negative regulation of intrinsic apoptotic signaling pathway	GO:2001243	0.0016976	2.77016	100	388	12	21092	LRRK2,BAG5,DNAJA1,HSPB1,AKT1,HELLS,OPA1,PRKN,TRAP1,TXNDC12,HSPA1A,HIF1A
GO:BP	neuron death	GO:0070997	0.00175141	2.75661	364	388	23	21092	LRRK2,MAPT,BAG5,HSP90AB1,MAP2K7,TP53,RAB29,SNCA,AKT1,RHOA,AIFM1,BAX,CASP8,CDK5,FADD,GSK3B,MSH2,PRKN,RACK1,DDIT4,MAP2K4,TRAF2,HIF1A
GO:BP	regulation of vesicle-mediated transport	GO:0060627	0.00181371	2.74143	543	388	29	21092	LRRK2,MSN,RAB5B,ARFGAP1,CDC42,RAB29,DVL1,RAC1,SNCA,GNAI2,RAB7A,RAB8A,SCFD1,SNAPIN,AP2M1,ATP2A2,CDK5,GSK3B,PRKN,RAB10,RAB11A,RAB11B,RAB5A,RACK1,VPS4A,CALM1,CAMK1D,RAPGEF4,SH3GL3
GO:BP	regulation of actin filament length	GO:0030832	0.00182752	2.73814	162	388	15	21092	ARPC1B,ARPC2,CAPZB,RHOA,ARPC4,ARPC5,CAPZA1,CAPZA2,CDC42EP3,CYFIP1,DBN1,LIMA1,TMOD3,FCHSD1,LATS1
GO:BP	cellular response to topologically incorrect protein	GO:0035967	0.00183203	2.73707	120	388	13	21092	HSPA8,STUB1,HSPA9,BAX,HDAC6,PRKN,RACK1,BAG3,HSPA1A,HSPD1,PIK3R1,RHBDD1,UFD1
GO:BP	regulation of microtubule-based process	GO:0032886	0.00189112	2.72328	258	388	19	21092	MAP1B,ARHGEF7,MAPT,RAC1,SNCA,CLTC,DYNC1H1,RHOA,RPS3,TUBB4A,CFAP20,CKAP5,GSK3B,HDAC6,HSPA1A,NPM1,PLK1,SKA3,TPR
GO:BP	regulation of intracellular transport	GO:0032386	0.00191753	2.71726	338	388	22	21092	LRRK2,HSP90AA1,MSN,MAP1B,YWHAE,HSP90AB1,RAB29,SFN,MYO1C,DYNC1H1,SCFD1,SNAPIN,CDK5,GSK3B,PPP1R12A,PRKACA,PRKN,RAB11B,BAG3,EMD,PIK3R1,TPR
GO:BP	mitochondrial transport	GO:0006839	0.00203392	2.69167	186	388	16	21092	LRRK2,HSP90AA1,TP53,HSPA4,SLC25A4,SLC25A5,SLC25A6,AIFM1,BAX,CNP,GSK3B,PRKN,BAG3,HSPA1A,HSPD1,MFN2
GO:BP	negative regulation of intracellular signal transduction	GO:1902532	0.00203475	2.69149	515	388	28	21092	LRRK2,BAG5,MAP2K3,DNAJA1,HSPB1,AKT1,RHOA,CASP8,GSK3B,HELLS,ITCH,OPA1,PHB,PPP2R1A,PRKN,RACK1,RGS2,RIPK1,TRAP1,TXNDC12,DDIT4,DYRK2,HSPA1A,MFN2,TAOK3,UFD1,VGLL4,HIF1A
GO:BP	positive regulation of biosynthetic process	GO:0009891	0.00206908	2.68422	2069	388	70	21092	LRRK2,HSP90AA1,HSP90AB1,MAP2K3,MAP2K6,MAP2K7,SQSTM1,TP53,YWHAH,LRP6,AGO1,AGO2,DVL1,DVL2,DVL3,MYO1C,PRKDC,SNCA,VIM,ACTR2,ACTR3,AKT1,LARP4,LARP7,NCL,RHOA,ACTB,AP3B1,ATRX,CCT3,CCT5,CDK2,DDB1,EEF2,FADD,GOLGA2,GTF2I,MMS19,NFATC2,NKRF,PCNA,PHB,PKM,PPP1R12A,PRKN,PRPF6,PSMC6,RIPK1,SF3B1,SF3B3,HSPH1,AURKB,DYRK2,E2F4,ESRRG,MLLT3,MRGBP,MTA1,NPM1,PIK3R1,POLDIP3,POU5F1,RAB38,RBBP7,RIPK2,RPS6KB2,RUVBL2,SUPT4H1…
GO:BP	regulation of actin filament polymerization	GO:0030833	0.00209265	2.6793	142	388	14	21092	ARPC1B,ARPC2,CAPZB,RHOA,ARPC4,ARPC5,CAPZA1,CAPZA2,CDC42EP3,CYFIP1,DBN1,TMOD3,FCHSD1,LATS1
GO:BP	modification-dependent macromolecule catabolic process	GO:0043632	0.00214378	2.66882	709	388	34	21092	LRRK2,STUB1,BAG5,HSP90AB1,SQSTM1,DVL1,RPL23,AKT1,PSMD11,CDK2,CSNK1D,DDB1,GNA12,GSK3B,HDAC6,HERC2,ITCH,PRKN,PSMC6,PSMD2,PSMD6,RACK1,RPL11,RPS7,VPS4A,ADRM1,C18ORF25,CSNK1A1,HSPA1A,LATS1,MTA1,PLK1,UBXN10,UFD1
GO:BP	positive regulation of protein phosphorylation	GO:0001934	0.00218204	2.66114	743	388	35	21092	LRRK2,HSP90AA1,HSP90AB1,MAP2K3,MAP2K6,MAP2K7,SQSTM1,TP53,DVL1,DVL2,DVL3,RAC1,SNCA,AKT1,LRRK1,RHOA,RPS3,CDK5,CSNK1D,HDAC6,IQGAP1,PHB,RACK1,RIPK1,AURKB,CALM1,DBF4B,LATS1,NPM1,PLK1,PRKCZ,RIPK2,STK3,TAOK3,TRAF2
GO:BP	negative regulation of mitochondrion organization	GO:0010823	0.00220013	2.65755	52	388	9	21092	MAPT,TP53,AKT1,SLC25A4,SLC25A5,SLC25A6,OPA1,PRKN,HSPA1A
GO:BP	negative regulation of signal transduction	GO:0009968	0.00220266	2.65705	1243	388	49	21092	LRRK2,STUB1,BAG5,MAP2K3,TP53,YWHAB,DNAJA1,HSPB1,SNCA,AKT1,CBLB,GNAI2,RAB7A,RHOA,SLC25A4,SLC25A5,SLC25A6,BAX,CASP8,GSK3B,HELLS,ITCH,OPA1,PHB,PPP2R1A,PRKACA,PRKN,RACK1,RGS2,RIPK1,SAMHD1,TRAP1,TXNDC12,CSNK1A1,DDIT4,DYRK2,EMD,HSPA1A,LATS1,MFN2,MLLT3,PRKCZ,RBBP7,RUVBL2,STK3,TAOK3,UFD1,VGLL4,HIF1A
GO:BP	regulation of deoxyribonuclease activity	GO:0032070	0.00262275	2.58124	10	388	5	21092	AKT1,RPS3,PCNA,DFFA,NPM1
GO:BP	positive regulation of mitophagy in response to mitochondrial depolarization	GO:0098779	0.00262275	2.58124	10	388	5	21092	CDC37,HDAC6,PRKN,MFN2,VDAC1
GO:BP	chromosome segregation	GO:0007059	0.00268752	2.57065	373	388	23	21092	CDC42,ACTR2,ACTR3,DYNC1H1,RPS3,SLC25A5,ACTB,AKAP8,ATRX,KPNB1,MMS19,PPP2R1A,RAB11A,SRPK1,TUBG1,VPS4A,AURKB,FANCM,LATS1,NSL1,PLK1,SKA3,TPR
GO:BP	positive regulation of cell communication	GO:0010647	0.00271247	2.56664	1718	388	61	21092	LRRK2,HSP90AA1,DNM1L,ARHGEF7,HSP90AB1,MAP2K3,MAP2K6,MAP2K7,SQSTM1,TP53,CDC42,RAB29,RPS15,DVL1,DVL2,DVL3,MYO1C,RAC1,RPL23,RPS20,SNCA,GNAI2,LRRK1,PPP1CA,RHOA,RPS3,ACTA2,BAX,CASP8,CDK5,CSNK1D,CYFIP1,DDX5,FADD,GSK3B,IQGAP1,MPC2,PHB,PPP2R1A,PRKN,RACK1,RIPK1,RPL11,RPS7,TRADD,AURKB,HSPA1A,MLLT3,PDCL,PIK3R1,POU5F1,PRKCZ,RIPK2,SCEL,STK25,STK3,TAOK3,TPR,TRAF2,ZAP70,HIF1A
GO:BP	positive regulation of intracellular signal transduction	GO:1902533	0.00276417	2.55844	995	388	42	21092	LRRK2,HSP90AA1,DNM1L,HSP90AB1,MAP2K3,MAP2K6,MAP2K7,TP53,CDC42,RPS15,DVL2,DVL3,RAC1,RPL23,RPS20,GNAI2,LRRK1,RHOA,RPS3,ACTA2,BAX,CASP8,DDX5,FADD,IQGAP1,PHB,PRKN,RACK1,RIPK1,RPL11,RPS7,TRADD,AURKB,HSPA1A,PRKCZ,RIPK2,STK25,STK3,TAOK3,TPR,TRAF2,ZAP70
GO:BP	regulation of hydrolase activity	GO:0051336	0.00283806	2.54698	996	388	42	21092	LRRK2,ARHGEF7,MAPT,HSP90AB1,MBP,PRDX3,SFN,DVL2,DVL3,SNCA,AKT1,CBLB,GNAI2,RHOA,RPS3,ABCE1,AIFM1,BAX,CASP8,DAPK1,FADD,GNA12,GNA13,GSK3B,IQGAP1,PCNA,PHB,PPP1R12A,RACK1,RGS2,ADRM1,CALM1,DFFA,DNAJB6,HSPA1A,HSPD1,NPM1,PRKCZ,RAB11FIP2,RAPGEF4,RIPK2,TBC1D22B
GO:BP	positive regulation of signaling	GO:0023056	0.00293371	2.53258	1722	388	61	21092	LRRK2,HSP90AA1,DNM1L,ARHGEF7,HSP90AB1,MAP2K3,MAP2K6,MAP2K7,SQSTM1,TP53,CDC42,RAB29,RPS15,DVL1,DVL2,DVL3,MYO1C,RAC1,RPL23,RPS20,SNCA,GNAI2,LRRK1,PPP1CA,RHOA,RPS3,ACTA2,BAX,CASP8,CDK5,CSNK1D,CYFIP1,DDX5,FADD,GSK3B,IQGAP1,MPC2,PHB,PPP2R1A,PRKN,RACK1,RIPK1,RPL11,RPS7,TRADD,AURKB,HSPA1A,MLLT3,PDCL,PIK3R1,POU5F1,PRKCZ,RIPK2,SCEL,STK25,STK3,TAOK3,TPR,TRAF2,ZAP70,HIF1A
GO:BP	positive regulation of cell projection organization	GO:0031346	0.00299421	2.52372	347	388	22	21092	HSP90AA1,MAP1B,ARHGEF7,MAPT,CDC42,DVL1,DVL2,DVL3,RAC1,ACTR2,ACTR3,ARPC2,CDC42EP3,CYFIP1,DBN1,GSK3B,RGS2,CAMK1D,CDKL3,PIK3R1,STK24,STK25
GO:BP	response to hormone	GO:0009725	0.00305486	2.51501	857	388	38	21092	HSP90AA1,HSPA8,MAP1B,YWHAG,MBP,YWHAH,LRP6,DNAJA1,MYO1C,PRKDC,AHCYL1,AKT1,ARPC1B,EPRS1,GNAI2,RAB8A,RHOA,AIFM1,AKAP8,ATP5F1A,CYFIP1,DDX5,GSK3B,HDAC6,MMS19,PCNA,PHB,PKM,PRKACA,RAB10,CALM1,DDIT4,ESRRG,HSPA1A,LATS1,PIK3R1,PRKCZ,RBBP7
GO:BP	fibroblast migration	GO:0010761	0.0030787	2.51163	54	388	9	21092	ARHGEF7,RAC1,AKT1,PLEC,ACTA2,GNA12,GNA13,IQGAP1,ZFAND5
GO:BP	regulation of cell cycle	GO:0051726	0.00329011	2.48279	1111	388	45	21092	HSPA8,CDC37,YWHAE,HSP90AB1,MAP2K6,TP53,CDC42,LRP6,SFN,PRKDC,RPL23,AKT1,CLTC,DYNC1H1,RHOA,ACTB,ATRX,BAX,CDK2,CDK5,DDB1,EIF4EBP1,IQGAP1,MSH2,PPP2R1A,PRKACA,RAB11A,RACK1,RPS15A,TMOD3,VPS4A,AURKB,CALM1,CDKL3,DBF4B,HSPA1A,LATS1,MRGBP,NPM1,PLK1,RAD51AP1,RANBP1,RUVBL2,TAOK3,TPR
GO:BP	regulation of neuron death	GO:1901214	0.00343632	2.46391	322	388	21	21092	LRRK2,MAPT,HSP90AB1,MAP2K7,TP53,RAB29,SNCA,AKT1,RHOA,AIFM1,BAX,CASP8,CDK5,GSK3B,MSH2,PRKN,RACK1,DDIT4,MAP2K4,TRAF2,HIF1A
GO:BP	regulation of microtubule polymerization or depolymerization	GO:0031110	0.00349106	2.45704	88	388	11	21092	MAP1B,ARHGEF7,MAPT,RAC1,SNCA,RPS3,TUBB4A,CKAP5,HDAC6,HSPA1A,SKA3
GO:BP	negative regulation of macromolecule metabolic process	GO:0010605	0.00358158	2.44593	3357	388	99	21092	LRRK2,YWHAQ,HSPA8,YWHAZ,YWHAG,MAPT,YWHAE,BAG5,HSP90AB1,SQSTM1,TP53,YWHAB,LRP6,PRDX3,RPS15,SFN,AGO1,AGO2,DNAJA1,DVL1,HSPB1,PRKDC,RAC1,RPL23,RPS20,SNCA,VIM,AKT1,CBLB,CLTC,EPRS1,GNAI2,LARP7,LRRK1,NCL,PLEC,PPP1R8,RPS3,ABCE1,AKAP8,ATRX,BAG2,BAX,CDK2,CDK5,DAPK1,DDX5,DIS3,EIF4EBP1,GSK3B,HDAC6,HELLS,ITCH,MAGED2,MSH2,NFATC2,NKRF,PCNA,PHB,PPP2R1A,PRKN,RACK1,RGS2,RIPK1,RPL11,RPS13,RPS14,RPS7,SF3B3,SH3GL2,TC…
GO:BP	regulation of microtubule polymerization	GO:0031113	0.00362185	2.44107	55	388	9	21092	MAP1B,ARHGEF7,MAPT,RAC1,SNCA,RPS3,TUBB4A,CKAP5,HSPA1A
GO:BP	response to UV	GO:0009411	0.00377335	2.42327	149	388	14	21092	MAP2K7,TP53,AKT1,BAX,DDB1,MSH2,PCNA,POLD1,RO60,AURKB,NPM1,PIK3R1,RHBDD1,RUVBL2
GO:BP	cellular response to hormone stimulus	GO:0032870	0.00379987	2.42023	595	388	30	21092	HSPA8,MAP1B,YWHAG,YWHAH,DNAJA1,MYO1C,PRKDC,AHCYL1,AKT1,EPRS1,GNAI2,RAB8A,RHOA,AIFM1,AKAP8,ATP5F1A,CYFIP1,DDX5,GSK3B,HDAC6,PHB,PKM,PRKACA,RAB10,DDIT4,ESRRG,HSPA1A,LATS1,PIK3R1,PRKCZ
GO:BP	cellular response to nitrogen compound	GO:1901699	0.00386357	2.41301	694	388	33	21092	LRRK2,MAP1B,YWHAG,TP53,MYO1C,PRKDC,RPL23,SNCA,VIM,ACTR2,AHCYL1,AKT1,EPRS1,GNAI2,RAB8A,ACTB,AIFM1,ATP5F1A,ATRX,CDK2,CDK5,CYFIP1,GSK3B,PKM,PRKACA,PRKN,RAB10,RPLP0,NPM1,PIK3R1,PRKCZ,RIPK2,TRAF2
GO:BP	positive regulation of neuron death	GO:1901216	0.00391851	2.40688	89	388	11	21092	MAPT,MAP2K7,TP53,SNCA,RHOA,AIFM1,BAX,CASP8,CDK5,GSK3B,DDIT4
GO:BP	actin filament polymerization	GO:0030041	0.003955	2.40285	172	388	15	21092	RAC1,ARPC1B,ARPC2,CAPZB,RHOA,ARPC4,ARPC5,CAPZA1,CAPZA2,CDC42EP3,CYFIP1,DBN1,TMOD3,FCHSD1,LATS1
GO:BP	regulation of oxidative stress-induced cell death	GO:1903201	0.00420144	2.3766	72	388	10	21092	LRRK2,BAG5,HSPB1,AKT1,HDAC6,PRKN,RACK1,RIPK1,TRAP1,HIF1A
GO:BP	spindle assembly	GO:0051225	0.00424272	2.37236	129	388	13	21092	TUBB,DYNC1H1,RHOA,RPS3,CSNK1D,GOLGA2,KIF2A,KPNB1,RAB11A,AURKB,HSPA1A,PLK1,TPR
GO:BP	neuron projection extension	GO:1990138	0.004259	2.37069	173	388	15	21092	HSP90AA1,MAP1B,MAPT,HSP90AB1,DVL1,CDK5,CYFIP1,DBN1,GSK3B,IQGAP1,PAK6,PRKN,SH3GL2,CDKL3,PRKCZ
GO:BP	cellular response to endogenous stimulus	GO:0071495	0.00427171	2.3694	1348	388	51	21092	LRRK2,HSPA8,STUB1,MAP1B,YWHAG,MAPT,HSP90AB1,TP53,YWHAH,DNAJA1,MYO1C,PRKDC,RPL23,SNCA,VIM,ACTR2,AHCYL1,AKT1,EEF1A1,EPRS1,GNAI2,NCL,RAB8A,RHOA,ACTB,AIFM1,AKAP8,ATP5F1A,CDK5,CSNK1D,CYFIP1,DDX5,GSK3B,HDAC6,IQGAP1,PHB,PKM,PRKACA,PRKN,RAB10,RPLP0,SH3GL2,DDIT4,ESRRG,HSPA1A,LATS1,PIK3R1,POU5F1,PRKCZ,RBBP7,RIPK2
GO:BP	positive regulation of protein localization to nucleus	GO:1900182	0.00439143	2.35739	90	388	11	21092	HSP90AA1,HSP90AB1,AKT1,LARP7,CCT3,CCT5,BAG3,NPM1,PIK3R1,PLK1,TPR
GO:BP	cell-cell signaling	GO:0007267	0.00441816	2.35476	1663	388	59	21092	LRRK2,MAP1B,YWHAG,ARHGEF7,MAPT,HSP90AB1,MAP2K6,MBP,SQSTM1,YWHAH,CDC42,LRP6,DVL1,DVL2,DVL3,RAC1,SNCA,AKT1,GNAI2,LRRK1,PPP1CA,RAB8A,RHOA,SNAPIN,ATP2A2,CDK5,CNP,CSNK1D,CYFIP1,DBN1,DDB1,DNM1,GSK3B,MPC2,PPP2R1A,PRKACA,PRKN,RAB11B,RAB1A,RAB5A,RACK1,SLC25A22,CALM1,CSNK1A1,CXCL11,EMD,FCHSD1,LATS1,MLLT3,POU5F1,PRKCZ,RAB11FIP2,RAPGEF4,RUVBL2,SCEL,STK3,VGLL4,VDAC1,HIF1A
GO:BP	negative regulation of oxidative stress-induced intrinsic apoptotic signaling pathway	GO:1902176	0.00451763	2.34509	19	388	6	21092	BAG5,HSPB1,AKT1,PRKN,TRAP1,HIF1A
GO:BP	developmental cell growth	GO:0048588	0.00457123	2.33997	222	388	17	21092	HSP90AA1,MAP1B,MAPT,HSP90AB1,DVL1,CDK5,CYFIP1,DBN1,GSK3B,HDAC6,IQGAP1,PAK6,PRKN,RGS2,SH3GL2,CDKL3,PRKCZ
GO:BP	positive regulation of apoptotic signaling pathway	GO:2001235	0.00463674	2.33379	130	388	13	21092	DNM1L,TP53,PPP1CA,RPS3,BAX,FADD,PPP2R1A,RACK1,RIPK1,RPL11,RPS7,STK3,TRAF2
GO:BP	negative regulation of cell communication	GO:0010648	0.00466231	2.3314	1352	388	51	21092	LRRK2,STUB1,MAPT,BAG5,HSP90AB1,MAP2K3,TP53,YWHAB,DNAJA1,HSPB1,SNCA,AKT1,CBLB,GNAI2,RAB7A,RHOA,SLC25A4,SLC25A5,SLC25A6,BAX,CASP8,GSK3B,HELLS,ITCH,OPA1,PHB,PPP2R1A,PRKACA,PRKN,RACK1,RGS2,RIPK1,SAMHD1,TRAP1,TXNDC12,CSNK1A1,DDIT4,DYRK2,EMD,HSPA1A,LATS1,MFN2,MLLT3,PRKCZ,RBBP7,RUVBL2,STK3,TAOK3,UFD1,VGLL4,HIF1A
GO:BP	positive regulation of cellular catabolic process	GO:0031331	0.00478666	2.31997	415	388	24	21092	LRRK2,STUB1,AGO2,DVL1,SNCA,AKT1,SLC25A4,SLC25A5,BAX,CSNK1D,DAPK1,DIS3,GSK3B,ITCH,PRKN,RACK1,SPTLC1,BAG3,CSNK1A1,HSPA1A,PLK1,RIPK2,VDAC1,HIF1A
GO:BP	ribosomal large subunit biogenesis	GO:0042273	0.0047895	2.31971	73	388	10	21092	MDN1,RPL10A,LAS1L,RPL11,RPL24,RPL3,RPLP0,NPM1,RPL14,RPL23A
GO:BP	autophagy of mitochondrion	GO:0000422	0.00491391	2.30857	91	388	11	21092	CDC37,DNM1L,SQSTM1,TP53,SLC25A4,SLC25A5,HDAC6,PRKN,MFN2,VDAC1,HIF1A
GO:BP	mitochondrial transmembrane transport	GO:1990542	0.00491391	2.30857	91	388	11	21092	SLC25A4,SLC25A5,SLC25A6,AFG3L2,AIFM1,MPC2,SFXN1,SLC25A1,SLC25A22,HSPD1,VDAC1
GO:BP	mitochondrion disassembly	GO:0061726	0.00491391	2.30857	91	388	11	21092	CDC37,DNM1L,SQSTM1,TP53,SLC25A4,SLC25A5,HDAC6,PRKN,MFN2,VDAC1,HIF1A
GO:BP	regulation of cellular biosynthetic process	GO:0031326	0.00494302	2.30601	4114	388	115	21092	HSP90AA1,YWHAQ,HSPA8,YWHAZ,HSP90AB1,MAP2K3,MAP2K7,SQSTM1,TP53,YWHAH,LRP6,PRDX3,AGO1,AGO2,DVL1,DVL2,DVL3,HSPB1,MYO1C,PRKDC,RAC1,RPL23,SNCA,VIM,ACTR2,ACTR3,AKT1,EPRS1,LARP4,LARP7,NCL,PPP1CA,RHOA,RPS3,ABCE1,ACTB,AP3B1,ATRX,CCT3,CCT5,CDK2,CDK5,CYFIP1,DAPK1,DDB1,DDX5,DIS3,EEF2,EIF4EBP1,FADD,GOLGA2,GSK3B,GTF2I,HDAC6,ITCH,MAGED2,MMS19,NFATC2,NKRF,NUP107,PAK6,PCNA,PHB,PKM,PPP1R12A,PPP2R1A,PRKN,PRPF6,PSMC…
GO:BP	RNA localization	GO:0006403	0.00504623	2.29703	199	388	16	21092	MYO1C,NUP133,CCT3,CCT5,CKAP5,KPNB1,NUP107,NUP160,PRPF6,CETN3,NCBP3,NPM1,POLDIP3,RANBP2,RUVBL2,TPR
GO:BP	negative regulation of signaling	GO:0023057	0.00519772	2.28419	1357	388	51	21092	LRRK2,STUB1,MAPT,BAG5,HSP90AB1,MAP2K3,TP53,YWHAB,DNAJA1,HSPB1,SNCA,AKT1,CBLB,GNAI2,RAB7A,RHOA,SLC25A4,SLC25A5,SLC25A6,BAX,CASP8,GSK3B,HELLS,ITCH,OPA1,PHB,PPP2R1A,PRKACA,PRKN,RACK1,RGS2,RIPK1,SAMHD1,TRAP1,TXNDC12,CSNK1A1,DDIT4,DYRK2,EMD,HSPA1A,LATS1,MFN2,MLLT3,PRKCZ,RBBP7,RUVBL2,STK3,TAOK3,UFD1,VGLL4,HIF1A
GO:BP	regulation of nucleocytoplasmic transport	GO:0046822	0.00531568	2.27444	111	388	12	21092	HSP90AA1,YWHAE,HSP90AB1,SFN,CDK5,GSK3B,PPP1R12A,PRKACA,BAG3,EMD,PIK3R1,TPR
GO:BP	nervous system development	GO:0007399	0.00531608	2.27441	2504	388	79	21092	LRRK2,HSP90AA1,YWHAQ,YWHAZ,MAP1B,YWHAG,ARHGEF7,MAPT,YWHAE,BAG5,GAK,HSP90AB1,MBP,TP53,YWHAH,CDC42,LRP6,RAB29,DVL1,DVL2,DVL3,NUP133,PRKDC,RAC1,SNCA,VIM,ACTR2,AKT1,PLEC,RAB8A,RHOA,SNAPIN,ACTB,ACTBL2,AFG3L2,AIFM1,ARPC5,ATRX,BAX,CDK5,CNP,CSNK1D,CYFIP1,DBN1,GSK3B,HDAC6,IQGAP1,KIF2A,LDHA,OPA1,PAK6,PRKACA,PRKN,RAB10,RAB11A,RGS2,RPL24,RPS7,SEC16A,SH3GL1,SH3GL2,TUBB2A,BAG3,CALM1,CAMK1D,CDKL3,DDIT4,JHY,PRKC…
GO:BP	positive regulation of protein polymerization	GO:0032273	0.00549035	2.2604	92	388	11	21092	HSP90AA1,MAP1B,MAPT,RAC1,ARPC2,RHOA,RPS3,CDC42EP3,CKAP5,FCHSD1,HSPA1A
GO:BP	nitrogen compound metabolic process	GO:0006807	0.00587309	2.23113	12209	388	270	21092	LRRK2,HSP90AA1,YWHAQ,HSPA8,MSN,YWHAZ,CDC37,DNM1L,STUB1,YWHAG,MAPT,YWHAE,BAG5,GAK,HSP90AB1,MAP2K3,MAP2K6,MAP2K7,MBP,SQSTM1,TP53,YWHAB,YWHAH,CDC42,LRP6,PRDX3,RPS15,SFN,WSB1,AGO1,AGO2,DNAJA1,DVL1,DVL2,DVL3,ECHS1,HSPB1,MYO1C,PRKDC,RAC1,RPL23,RPS20,RPS8,SNCA,VIM,ACTR2,ACTR3,AHCYL1,AKT1,ATP5MG,CBLB,CHD1L,CLTC,EEF1A1,EPRS1,GNAI2,LARP4,LARP7,LDHB,LRRK1,MDN1,MRPL19,NCL,PLEC,PPP1CA,PPP1R8,PSMD11,RAB7A,RHOA…
GO:BP	actin polymerization or depolymerization	GO:0008154	0.00615631	2.21068	202	388	16	21092	RAC1,ARPC1B,ARPC2,CAPZB,RHOA,ARPC4,ARPC5,CAPZA1,CAPZA2,CDC42EP3,CYFIP1,DBN1,LIMA1,TMOD3,FCHSD1,LATS1
GO:BP	positive regulation of nucleobase-containing compound metabolic process	GO:0045935	0.00616558	2.21003	2048	388	68	21092	HSP90AA1,HSPA8,HSP90AB1,MAP2K3,MAP2K7,SQSTM1,TP53,YWHAH,LRP6,AGO1,AGO2,DVL1,DVL2,DVL3,MYO1C,PRKDC,ACTR2,ACTR3,AKT1,LARP7,NCL,RPS3,ACTB,AP3B1,ATRX,BAX,CCT3,CCT5,CDK2,DDX5,DIS3,FADD,GTF2I,MMS19,MSH2,NFATC2,NKRF,PCNA,PHB,PKM,PPP1R12A,PRKN,PRPF6,PSMC6,RIPK1,SF3B1,SF3B3,AURKB,DBF4B,E2F4,ESRRG,HSPA1A,KDM4D,MLLT3,MRGBP,MTA1,NPM1,PIK3R1,POU5F1,RAD51AP1,RBBP7,RIF1,RIPK2,RUVBL2,STN1,SUPT4H1,TCEA2,HIF1A
GO:BP	response to organic cyclic compound	GO:0014070	0.00620842	2.20702	918	388	39	21092	LRRK2,HSP90AA1,HSPA8,MSN,MAP1B,HSP90AB1,MBP,YWHAH,LRP6,DNAJA1,SNCA,ACTR2,ARPC1B,RHOA,ACTB,AIFM1,ATP5F1A,CASP8,CDK5,DDX5,FADD,GSK3B,HDAC6,PCNA,PHB,PPP2R2A,PRKACA,PRKN,RPLP0,CALM1,DDIT4,ESRRG,HSPA1A,LATS1,NPM1,RBBP7,RIPK2,RUVBL2,TPR
GO:BP	regulation of synaptic vesicle recycling	GO:1903421	0.00635392	2.19696	20	388	6	21092	LRRK2,SNCA,AP2M1,CDK5,CYFIP1,CALM1
GO:BP	positive regulation of signal transduction	GO:0009967	0.00641234	2.19298	1523	388	55	21092	LRRK2,HSP90AA1,DNM1L,HSP90AB1,MAP2K3,MAP2K6,MAP2K7,TP53,CDC42,RAB29,RPS15,DVL1,DVL2,DVL3,MYO1C,RAC1,RPL23,RPS20,GNAI2,LRRK1,PPP1CA,RHOA,RPS3,ACTA2,BAX,CASP8,CSNK1D,CYFIP1,DDX5,FADD,IQGAP1,PHB,PPP2R1A,PRKN,RACK1,RIPK1,RPL11,RPS7,TRADD,AURKB,HSPA1A,MLLT3,PDCL,PIK3R1,POU5F1,PRKCZ,RIPK2,SCEL,STK25,STK3,TAOK3,TPR,TRAF2,ZAP70,HIF1A
GO:BP	response to organonitrogen compound	GO:0010243	0.00645137	2.19035	1028	388	42	21092	LRRK2,HSP90AA1,STUB1,MAP1B,YWHAG,HSP90AB1,TP53,LRP6,MYO1C,PRKDC,RPL23,SNCA,VIM,ACTR2,AHCYL1,AKT1,EPRS1,GNAI2,RAB8A,RHOA,ACTB,AIFM1,CDK5,CYFIP1,FADD,GSK3B,PCNA,PKM,PPP2R2A,PRKACA,PRKN,PSMC6,RAB10,RGS2,RPLP0,CALM1,PIK3R1,PRKCZ,RHBDD1,RIPK2,UBXN10,UFD1
GO:BP	programmed necrotic cell death	GO:0097300	0.00662885	2.17856	44	388	8	21092	DNM1L,TP53,SLC25A4,BAX,CASP8,FADD,RIPK1,TRAF2
GO:BP	positive regulation of proteasomal ubiquitin-dependent protein catabolic process	GO:0032436	0.00682437	2.16594	94	388	11	21092	LRRK2,STUB1,DVL1,AKT1,CSNK1D,GSK3B,PRKN,RACK1,CSNK1A1,HSPA1A,PLK1
GO:BP	mitotic spindle organization	GO:0007052	0.00713931	2.14634	135	388	13	21092	CLTC,DYNC1H1,RHOA,CKAP5,GOLGA2,KIF2A,KPNB1,RAB11A,TUBG1,AURKB,HSPA1A,PLK1,TPR
GO:BP	protein-containing complex assembly	GO:0065003	0.00732366	2.13527	3274	388	96	21092	LRRK2,HSP90AA1,HSPA8,MSN,DNM1L,STUB1,MAP1B,ARHGEF7,MAPT,HSP90AB1,TP53,CDC42,RPS15,AGO1,AGO2,PRKDC,RAC1,SNCA,ARPC1B,ARPC2,CAPZB,CLTC,EPRS1,HSPA4,MDN1,PSMD11,RHOA,RPS27,RPS3,TUBB4A,USP39,AFG3L2,AIFM1,ANKS4B,AP2M1,ARPC4,ARPC5,ATRX,BAX,CAPZA1,CAPZA2,CCT3,CDC42EP3,CKAP5,CSNK1D,CYFIP1,DBN1,FADD,GOLGA2,GSK3B,HDAC6,HELLS,NCLN,NDUFAF7,NUP107,OPA1,PPP2R1A,PRKACA,PRKN,PRPF6,PSMC6,RACK1,RIPK1,RPL11,RPL24,RPL…
GO:BP	regulation of macroautophagy	GO:0016241	0.00766471	2.1155	158	388	14	21092	LRRK2,TP53,AKT1,SCFD1,SLC25A4,SLC25A5,CDK5,HDAC6,PRKACA,SPTLC1,BAG3,RIPK2,VDAC1,HIF1A
GO:BP	positive regulation of proteolysis involved in protein catabolic process	GO:1903052	0.00776433	2.1099	136	388	13	21092	LRRK2,STUB1,DVL1,AKT1,BAG2,CSNK1D,GSK3B,PRKN,PSMC6,RACK1,CSNK1A1,HSPA1A,PLK1
GO:BP	intrinsic apoptotic signaling pathway in response to oxidative stress	GO:0008631	0.00793375	2.10052	45	388	8	21092	BAG5,HSPB1,AKT1,PRKN,TRAP1,STK24,STK25,HIF1A
GO:BP	response to mitochondrial depolarisation	GO:0098780	0.00875793	2.0576	21	388	6	21092	CDC37,SQSTM1,HDAC6,PRKN,MFN2,VDAC1
GO:BP	axo-dendritic transport	GO:0008088	0.00893971	2.04868	78	388	10	21092	HSPA8,MAPT,HSPB1,DYNC1H1,SNAPIN,AP3B1,HDAC6,OPA1,KLC2,HIF1A
GO:BP	parkin-mediated stimulation of mitophagy in response to mitochondrial depolarization	GO:0061734	0.00898462	2.0465	6	388	4	21092	HDAC6,PRKN,MFN2,VDAC1
GO:BP	DNA repair	GO:0006281	0.00940908	2.02645	589	388	29	21092	STUB1,TP53,PRKDC,ACTR2,CHD1L,RPS3,ACTB,ATRX,CDK2,DDB1,HERC2,MMS19,MSH2,PCNA,POLD1,POLE,SAMHD1,SF3B3,APEX2,CYREN,FANCM,KDM4D,MRGBP,MTA1,NPM1,RAD51AP1,RIF1,RUVBL2,TAOK3
GO:BP	positive regulation of cellular biosynthetic process	GO:0031328	0.00974091	2.0114	2033	388	67	21092	HSP90AA1,HSP90AB1,MAP2K3,MAP2K7,SQSTM1,TP53,YWHAH,LRP6,AGO1,AGO2,DVL1,DVL2,DVL3,MYO1C,PRKDC,SNCA,VIM,ACTR2,ACTR3,AKT1,LARP4,LARP7,NCL,RHOA,ACTB,AP3B1,ATRX,CCT3,CCT5,CDK2,DDB1,EEF2,FADD,GOLGA2,GTF2I,MMS19,NFATC2,NKRF,PCNA,PHB,PKM,PPP1R12A,PRKN,PRPF6,PSMC6,RIPK1,SF3B1,SF3B3,AURKB,DYRK2,E2F4,ESRRG,MLLT3,MRGBP,MTA1,NPM1,PIK3R1,POLDIP3,POU5F1,RAB38,RBBP7,RIPK2,RPS6KB2,RUVBL2,SUPT4H1,TCEA2,HIF1A
GO:BP	positive regulation of establishment of protein localization	GO:1904951	0.0101082	1.99533	316	388	20	21092	HSP90AA1,DNM1L,YWHAE,HSP90AB1,RAB29,SFN,MYO1C,CCT3,CCT5,CDK5,GSK3B,MPC2,PRKACA,RACK1,BAG3,EMD,PIK3R1,PRKCZ,TPR,HIF1A
GO:BP	positive regulation of kinase activity	GO:0033674	0.0101554	1.9933	495	388	26	21092	LRRK2,HSP90AA1,MAPT,HSP90AB1,MAP2K3,MAP2K6,MAP2K7,CDC42,DVL2,DVL3,SNCA,AKT1,RHOA,RPS3,CDK5,EEF1A2,IQGAP1,PHB,CALM1,DBF4B,NPM1,PRKCZ,RANBP2,STK3,TAOK3,TRAF2
GO:BP	negative regulation of oxidative stress-induced cell death	GO:1903202	0.0112085	1.95045	47	388	8	21092	LRRK2,BAG5,HSPB1,AKT1,PRKN,RACK1,TRAP1,HIF1A
GO:BP	regulation of protein localization to nucleus	GO:1900180	0.0116796	1.93257	141	388	13	21092	HSP90AA1,HSP90AB1,AKT1,LARP7,CCT3,CCT5,GSK3B,BAG3,LATS1,NPM1,PIK3R1,PLK1,TPR
GO:BP	intrinsic apoptotic signaling pathway in response to endoplasmic reticulum stress	GO:0070059	0.0118426	1.92655	63	388	9	21092	LRRK2,TP53,AIFM1,BAX,OPA1,PRKN,TXNDC12,HSPA1A,TRAF2
GO:BP	biological process involved in interspecies interaction between organisms	GO:0044419	0.0119757	1.9217	1675	388	58	21092	HSP90AA1,HSPA8,CDC37,TUBB,HSP90AB1,MAP2K3,MAP2K7,TP53,CDC42,PRDX3,RAB29,ACTG1,HSPB1,MYO1C,PRKDC,SNCA,VIM,ACTR2,ACTR3,AKT1,EPRS1,RAB7A,RHOA,ACTA2,AKAP8,BAX,CASP8,CCT5,CNP,DAPK1,DDB1,EEF1G,FADD,HK1,ITCH,LGALS8,PHB,PRKN,RAB1A,RAB5A,RPL30,RPS15A,RPS19,SAMHD1,SRPK1,TUBB4B,VPS4A,CXCL11,DDIT4,HSPA1A,HSPD1,NCBP3,PADI4,RIPK2,RPSA,UFD1,ZAP70,HIF1A
GO:BP	cellular response to reactive oxygen species	GO:0034614	0.0126457	1.89806	142	388	13	21092	LRRK2,MAPT,PRDX3,AKT1,RPS3,AIFM1,HDAC6,PCNA,RACK1,RIPK1,TPM1,TRAP1,STK25
GO:BP	cellular response to unfolded protein	GO:0034620	0.0126867	1.89665	100	388	11	21092	HSPA8,STUB1,HSPA9,BAX,PRKN,RACK1,BAG3,HSPA1A,HSPD1,PIK3R1,RHBDD1
GO:BP	cell morphogenesis involved in differentiation	GO:0000904	0.0127207	1.89549	733	388	33	21092	LRRK2,HSP90AA1,MAP1B,ARHGEF7,MAPT,HSP90AB1,MBP,YWHAH,CDC42,DVL1,PRKDC,RAC1,ACTR2,ARPC2,RAB8A,RHOA,ACTB,ACTBL2,AFG3L2,CDK5,CNP,CYFIP1,DBN1,GSK3B,HDAC6,RAB10,RAB1A,RPL24,CDKL3,LATS1,PIK3R1,STK25,TUBB3
GO:BP	positive regulation of autophagy of mitochondrion	GO:1903599	0.0127971	1.89289	13	388	5	21092	SLC25A4,SLC25A5,PRKN,VDAC1,HIF1A
GO:BP	regulation of exocytosis	GO:0017157	0.0139648	1.85497	215	388	16	21092	LRRK2,DVL1,SNCA,GNAI2,RAB7A,RAB8A,SNAPIN,ATP2A2,CDK5,GSK3B,PRKN,RAB10,RAB5A,VPS4A,CALM1,RAPGEF4
GO:BP	chaperone-mediated protein complex assembly	GO:0051131	0.0157925	1.80155	23	388	6	21092	HSP90AA1,STUB1,HSP90AB1,HSPA4,HSPA1A,HSPD1
GO:BP	regulation of cellular response to oxidative stress	GO:1900407	0.0159272	1.79786	83	388	10	21092	LRRK2,BAG5,HSPB1,AKT1,HDAC6,PRKN,RACK1,RIPK1,TRAP1,HIF1A
GO:BP	positive regulation of endopeptidase activity	GO:0010950	0.0170488	1.76831	169	388	14	21092	MAPT,MBP,SNCA,RHOA,RPS3,AIFM1,BAX,CASP8,DAPK1,FADD,RACK1,ADRM1,HSPD1,RIPK2
GO:BP	positive regulation of developmental process	GO:0051094	0.0175484	1.75576	1337	388	49	21092	DNM1L,MAP1B,ARHGEF7,MAPT,HSP90AB1,CDC42,SFN,AGO2,DVL1,DVL2,DVL3,HSPB1,PRKDC,RAC1,ACTR2,AKT1,ARPC2,RHOA,ACTB,AP3B1,BAX,CASP8,CSNK1D,CYFIP1,DBN1,FADD,GSK3B,MSH2,NFATC2,PKM,PRKN,RACK1,RIPK1,TRADD,ACIN1,CDKL3,HSPA1A,POU5F1,PRKCZ,RBBP7,RIF1,RIPK2,SH3GL3,STK24,STK25,STK3,VASH2,ZAP70,HIF1A
GO:BP	mitochondrion localization	GO:0051646	0.0182376	1.73903	50	388	8	21092	LRRK2,DNM1L,MAP1B,MAPT,HDAC6,OPA1,MFN2,HIF1A
GO:BP	canonical Wnt signaling pathway	GO:0060070	0.0190178	1.72084	301	388	19	21092	LRRK2,LRP6,DVL1,DVL2,DVL3,LRRK1,PPP1CA,CSNK1D,GSK3B,PRKN,RAB5A,CSNK1A1,EMD,LATS1,MLLT3,POU5F1,RUVBL2,SCEL,STK3
GO:BP	positive regulation of cytoskeleton organization	GO:0051495	0.0191257	1.71838	195	388	15	21092	MAP1B,MAPT,CDC42,RAC1,ARPC2,DYNC1H1,RHOA,RPS3,CDC42EP3,CDK5,CKAP5,CYFIP1,TPM1,FCHSD1,HSPA1A
GO:BP	positive regulation of autophagy of mitochondrion in response to mitochondrial depolarization	GO:1904925	0.0196063	1.7076	14	388	5	21092	CDC37,HDAC6,PRKN,MFN2,VDAC1
GO:BP	response to reactive oxygen species	GO:0000302	0.0203693	1.69102	196	388	15	21092	LRRK2,MAPT,PRDX3,AKT1,RPS3,AIFM1,HDAC6,PCNA,RACK1,RIPK1,TPM1,TRAP1,STK24,STK25,HIF1A
GO:BP	regulation of protein localization to cell periphery	GO:1904375	0.020496	1.68833	126	388	12	21092	SQSTM1,AKT1,CLTC,ACTB,AP2M1,CDK5,RACK1,VPS4A,PIK3R1,PLK1,PRKCZ,STAC
GO:BP	synaptic vesicle uncoating	GO:0016191	0.0206591	1.68489	7	388	4	21092	GAK,SH3GL1,SH3GL2,SH3GL3
GO:BP	amyloid-beta clearance by transcytosis	GO:0150093	0.0206591	1.68489	7	388	4	21092	CLTC,RAB11A,RAB11B,RAB5A
GO:BP	positive regulation of nuclease activity	GO:0032075	0.0206591	1.68489	7	388	4	21092	AKT1,RPS3,PCNA,HSPA1A
GO:BP	positive regulation of multicellular organismal process	GO:0051240	0.0223082	1.65154	1507	388	53	21092	LRRK2,HSP90AA1,MAP1B,MAPT,MBP,AGO2,HSPB1,PRKDC,ACTR2,AKT1,CBLB,DYNC1H1,GNAI2,RHOA,RPS3,ACTB,AP3B1,ATP2A2,CASP8,CFAP20,CYFIP1,DBN1,FADD,HK1,ITCH,MSH2,PHB,PKM,RAB1A,RACK1,RGS2,RIPK1,RPS19,TPM1,TRADD,ACIN1,CDKL3,ESRRG,HSPA1A,HSPD1,MFN2,PIK3R1,POU5F1,PRKCZ,RBBP7,RIF1,RIPK2,SMTNL2,STK25,TRAF2,VASH2,ZAP70,HIF1A
GO:BP	response to oxidative stress	GO:0006979	0.0227863	1.64233	423	388	23	21092	LRRK2,MAPT,BAG5,TP53,PRDX3,HSPB1,SNCA,AKT1,RPS3,AIFM1,ATP2A2,DAPK1,HDAC6,PCNA,PRKN,RACK1,RIPK1,TPM1,TRAP1,HSPA1A,STK24,STK25,HIF1A
GO:BP	growth	GO:0040007	0.0244539	1.61165	972	388	39	21092	HSP90AA1,MAP1B,MAPT,HSP90AB1,TP53,CDC42,SFN,DVL1,AKT1,PLEC,RHOA,AFG3L2,ATRX,CDK5,CYFIP1,DBN1,GSK3B,HDAC6,IQGAP1,ITCH,PAK6,PHB,PPP2R1A,PRKN,RACK1,RGS2,SH3GL2,CDKL3,HSPA1A,LATS1,MRGBP,NPM1,PRKCZ,RBBP7,RUVBL2,STK3,STK40,VGLL4,HIF1A
GO:BP	protein ubiquitination	GO:0016567	0.0259745	1.58545	829	388	35	21092	LRRK2,HSP90AA1,STUB1,BAG5,HSP90AB1,SQSTM1,CDC42,RPS15,WSB1,DNAJA1,RPL23,RPS20,AKT1,CBLB,RPS2,RPS3,BAG2,CDK5,DDB1,HDAC6,HERC2,ITCH,NEURL4,PRKN,RACK1,RPL11,RPS7,C18ORF25,FANCM,HSPA1A,MTA1,NPM1,PLK1,RIPK2,TRAF2
GO:BP	protein modification by small protein conjugation	GO:0032446	0.0265228	1.57638	902	388	37	21092	LRRK2,HSP90AA1,STUB1,BAG5,HSP90AB1,SQSTM1,CDC42,RPS15,WSB1,DNAJA1,RPL23,RPS20,AKT1,CBLB,RPS2,RPS3,BAG2,CDK5,DDB1,HDAC6,HERC2,ITCH,NEURL4,PRKN,RACK1,RPL11,RPS7,C18ORF25,FANCM,HSPA1A,MTA1,NPM1,PLK1,RANBP2,RIPK2,TRAF2,HIF1A
GO:BP	nucleobase-containing compound transport	GO:0015931	0.0265799	1.57545	226	388	16	21092	MYO1C,NUP133,SLC25A4,SLC25A5,SLC25A6,CKAP5,KPNB1,NUP107,NUP160,RIPK1,CETN3,NCBP3,NPM1,POLDIP3,RANBP2,TPR
GO:BP	positive regulation of protein serine/threonine kinase activity	GO:0071902	0.0265799	1.57545	226	388	16	21092	LRRK2,HSP90AB1,MAP2K6,MAP2K7,DVL2,DVL3,SNCA,AKT1,RHOA,RPS3,IQGAP1,CALM1,DBF4B,STK3,TAOK3,TRAF2
GO:BP	regulation of autophagy of mitochondrion in response to mitochondrial depolarization	GO:1904923	0.0289659	1.53811	15	388	5	21092	CDC37,HDAC6,PRKN,MFN2,VDAC1
GO:BP	vesicle cytoskeletal trafficking	GO:0099518	0.0290556	1.53677	70	388	9	21092	MYO1B,MYO1C,MYO1D,DYNC1H1,SNAPIN,AP3B1,MYO1F,RAB1A,PRKCZ
GO:BP	extrinsic apoptotic signaling pathway in absence of ligand	GO:0097192	0.0290556	1.53677	70	388	9	21092	AKT1,PPP1CA,BAX,FADD,GSK3B,PPP2R1A,RIPK1,BAG3,HSPA1A
GO:BP	signal transduction in absence of ligand	GO:0038034	0.0290556	1.53677	70	388	9	21092	AKT1,PPP1CA,BAX,FADD,GSK3B,PPP2R1A,RIPK1,BAG3,HSPA1A
GO:BP	regulation of cysteine-type endopeptidase activity	GO:2000116	0.0297462	1.52657	228	388	16	21092	MAPT,PRDX3,SFN,SNCA,AKT1,RHOA,RPS3,AIFM1,BAX,CASP8,DAPK1,FADD,RACK1,DNAJB6,HSPD1,RIPK2
GO:BP	cellular response to UV	GO:0034644	0.0301954	1.52006	89	388	10	21092	TP53,BAX,DDB1,PCNA,POLD1,AURKB,NPM1,PIK3R1,RHBDD1,RUVBL2
GO:BP	protein localization to cell periphery	GO:1990778	0.03056	1.51485	340	388	20	21092	GAK,SQSTM1,LRP6,RAB29,AKT1,CLTC,RAB7A,RAB8A,ACTB,AP2M1,CDK5,RAB10,RAB11A,RACK1,SEC16A,VPS4A,PIK3R1,PLK1,PRKCZ,STAC
GO:BP	positive regulation of ubiquitin-dependent protein catabolic process	GO:2000060	0.0324157	1.48924	110	388	11	21092	LRRK2,STUB1,DVL1,AKT1,CSNK1D,GSK3B,PRKN,RACK1,CSNK1A1,HSPA1A,PLK1
GO:BP	negative regulation of protein kinase activity	GO:0006469	0.0352548	1.45278	205	388	15	21092	YWHAG,LRP6,SFN,DNAJA1,DVL1,HSPB1,SNCA,AKT1,CBLB,PLEC,RACK1,RGS2,LATS1,NPM1,PLK1
GO:BP	peptidyl-threonine phosphorylation	GO:0018107	0.0353967	1.45104	111	388	11	21092	LRRK2,PRKDC,AKT1,CDK5,GSK3B,PRKACA,CALM1,DDIT4,DYRK2,PLK1,RIPK2
GO:BP	protein localization to plasma membrane	GO:0072659	0.0375309	1.42561	287	388	18	21092	GAK,SQSTM1,LRP6,AKT1,CLTC,RAB7A,RAB8A,ACTB,AP2M1,CDK5,RAB10,RAB11A,RACK1,SEC16A,VPS4A,PIK3R1,PRKCZ,STAC
GO:BP	cell motility	GO:0048870	0.0379122	1.42122	1698	388	57	21092	LRRK2,HSP90AA1,MSN,DNM1L,MAP1B,ARHGEF7,YWHAE,MAP2K3,CDC42,ACTG1,AGO2,DNAJA1,HSPB1,MYO1C,RAC1,ACTR3,AKT1,ARPC2,GNAI2,PLEC,RHOA,ACTA2,ACTB,ACTBL2,ARPC5,ATP5F1A,BAX,CDK5,CFAP20,FADD,GNA12,GNA13,HDAC6,IQGAP1,KIF2A,LGALS8,LIMA1,NFATC2,RAB11A,RAB1A,RACK1,RPS19,TPM1,TRADD,TUBB2A,CAMK1D,CXCL11,DDIT4,ENKUR,PIK3R1,PRKCZ,RBBP7,STK24,TTLL1,ZAP70,ZFAND5,HIF1A
GO:BP	regulation of gene expression	GO:0010468	0.037961	1.42066	5494	388	140	21092	LRRK2,HSP90AA1,YWHAQ,HSPA8,MSN,YWHAZ,CDC37,DNM1L,MAPT,HSP90AB1,MAP2K3,MAP2K7,MBP,SQSTM1,TP53,YWHAH,LRP6,PRDX3,ACTG1,AGO1,AGO2,DVL1,DVL2,DVL3,HSPB1,MYO1C,PRKDC,RAC1,RPL23,SNCA,VIM,ACTR2,ACTR3,AKT1,EPRS1,LARP4,LARP7,NCL,PPP1CA,RHOA,RPS3,ABCE1,ACTA2,ACTB,ACTG2,AKAP8,AP3B1,ATRX,BAG2,CASP8,CDK2,CDK5,CSNK1D,CYFIP1,DAPK1,DDX5,DIS3,EEF2,EIF4EBP1,FADD,GSK3B,GTF2I,HDAC6,HELLS,HK1,IQGAP1,ITCH,MAGED2,MMS19,M…
GO:BP	regulation of protein transport	GO:0051223	0.0392814	1.40581	501	388	25	21092	LRRK2,HSP90AA1,HSPA8,DNM1L,YWHAE,HSP90AB1,RAB29,SFN,DNAJA1,MYO1C,RAB8A,SCFD1,CDK5,GSK3B,MPC2,PRKACA,PRKN,RACK1,SLC25A22,BAG3,EMD,PIK3R1,PRKCZ,TPR,HIF1A
GO:BP	proteolysis	GO:0006508	0.0396236	1.40205	1783	388	59	21092	LRRK2,STUB1,MAPT,BAG5,HSP90AB1,MBP,SQSTM1,TP53,PRDX3,SFN,DVL1,RPL23,SNCA,AKT1,PSMD11,RHOA,RPS3,USP39,AFG3L2,AIFM1,BAG2,BAX,CASP8,CDK2,CDK5,CSNK1D,DAPK1,DDB1,FADD,GNA12,GSK3B,HDAC6,HERC2,ITCH,PRKACA,PRKN,PSMC6,PSMD2,PSMD6,RACK1,RPL11,RPS7,SENP3,SF3B3,VPS4A,ADRM1,C18ORF25,CSNK1A1,DNAJB6,HSPA1A,HSPD1,LATS1,MTA1,PLK1,RHBDD1,RIPK2,UBXN10,UFD1,VASH2
GO:BP	negative regulation of establishment of protein localization to mitochondrion	GO:1903748	0.0407173	1.39022	8	388	4	21092	LRRK2,MAPT,DNAJA1,BAG3
GO:BP	regulation of neurotransmitter secretion	GO:0046928	0.0407756	1.3896	92	388	10	21092	LRRK2,DVL1,SNCA,SNAPIN,ATP2A2,CDK5,GSK3B,PRKN,RAB5A,CALM1
GO:BP	regulation of response to oxidative stress	GO:1902882	0.0407756	1.3896	92	388	10	21092	LRRK2,BAG5,HSPB1,AKT1,HDAC6,PRKN,RACK1,RIPK1,TRAP1,HIF1A
GO:BP	'de novo' protein folding	GO:0006458	0.0407975	1.38937	40	388	7	21092	HSPA8,GAK,HSPA9,HSPH1,BAG1,HSPA1A,HSPD1
GO:BP	synaptic vesicle transport	GO:0048489	0.0407975	1.38937	40	388	7	21092	LRRK2,SNCA,SNAPIN,AP3B1,CDK5,DNM1,PRKN
GO:BP	positive regulation of intracellular protein transport	GO:0090316	0.041255	1.38452	158	388	13	21092	HSP90AA1,YWHAE,HSP90AB1,RAB29,SFN,MYO1C,CDK5,GSK3B,PRKACA,BAG3,EMD,PIK3R1,TPR
GO:BP	ribosomal large subunit assembly	GO:0000027	0.0435139	1.36137	27	388	6	21092	MDN1,RPL11,RPL24,RPL3,RPLP0,RPL23A
GO:BP	regulation of establishment of planar polarity	GO:0090175	0.0438304	1.35822	56	388	8	21092	CDC42,DVL1,DVL2,DVL3,RAC1,RHOA,JHY,MLLT3
GO:BP	developmental growth involved in morphogenesis	GO:0060560	0.0485798	1.31354	237	388	16	21092	HSP90AA1,MAP1B,MAPT,HSP90AB1,DVL1,CDK5,CYFIP1,DBN1,GSK3B,HDAC6,IQGAP1,PAK6,PRKN,SH3GL2,CDKL3,PRKCZ
GO:BP	regulation of cell size	GO:0008361	0.0487328	1.31218	185	388	14	21092	HSP90AA1,MSN,MAP1B,MAPT,HSP90AB1,RAC1,RHOA,CDK5,CYFIP1,DBN1,GSK3B,CDKL3,E2F4,NPM1

## Sheet: TableF_GOterms(LRRK2 only)
source	term_name	term_id	adjusted_p_value	negative_log10_of_adjusted_p_value	term_size	query_size	intersection_size	effective_domain_size	intersections	functional_group
GO:BP	organelle assembly	GO:0070925	7.88985e-15	14.1029	939	388	62	21092	LRRK2,MSN,TUBB,MAPT,RAB32,RPS15,ACTG1,MYL9,PRKDC,ACTR2,ACTR3,DYNC1H1,MDN1,PLEC,RAB7A,RAB8A,RHOA,RPS23,RPS27,RPS3,SCFD1,AP3B1,ATP2A2,CDK2,CFAP20,CSNK1D,GOLGA2,GSK3B,HDAC6,KIF2A,KPNB1,NEK1,RAB11A,RAB1A,RAB1B,RAB5A,RO60,RPL11,RPL24,RPL3,RPLP0,RPS14,RPS19,RPS5,TMOD3,TPM1,VPS4A,ABLIM1,AURKB,BAG3,E2F4,HSPA1A,JHY,MFN2,NPM1,PLK1,RAB38,RPL23A,RPSA,TPR,TTLL1,UBXN10	intracellular organisation
GO:BP	intracellular protein transport	GO:0006886	1.63346e-14	13.7869	1098	388	67	21092	LRRK2,HSP90AA1,YWHAQ,HSPA8,YWHAZ,CDC37,RAB5B,YWHAG,YWHAE,HSP90AB1,SQSTM1,TP53,YWHAB,YWHAH,RAB29,RAB32,SFN,HSPB1,MYO1C,NUP133,RPL23,AHCYL1,AKT1,CBLB,CLTC,CSE1L,HSPA4,HSPA9,RAB7A,RAB8A,SCFD1,SNAPIN,TNPO1,AIFM1,AP2M1,AP3B1,BAX,CDK5,COPG2,GOLGA2,GSK3B,HDAC6,HERC2,KPNB1,NUP107,PRKACA,PRKN,RAB11A,RAB1A,RAB1B,RAB5A,RPL11,SEC16A,VPS4A,BAG3,EMD,HSPD1,LAMP2,MFN2,NPM1,PIK3R1,RAB38,RANBP2,RHBDD1,STK3,TPR,UFD1	transport
GO:BP	regulation of programmed cell death	GO:0043067	2.68955e-14	13.5703	1482	388	79	21092	LRRK2,HSP90AA1,YWHAZ,DNM1L,ARHGEF7,BAG5,HSP90AB1,MAP2K6,MAP2K7,SQSTM1,TP53,LRP6,PRDX3,SFN,DNAJA1,HSPB1,PRKDC,SNCA,AKT1,GNAI2,HSPA9,PPP1CA,RHOA,RPS3,SLC25A4,SLC25A5,SLC25A6,ACTB,AIFM1,BAX,CASP8,CDK5,DAPK1,DDB1,EEF1A2,FADD,GSK3B,HDAC6,HELLS,ITCH,MSH2,OPA1,PHB,PPP2R1A,PRKN,RACK1,RIPK1,RPL11,RPS3A,RPS7,SPTLC1,TRADD,TRAP1,TXNDC12,ACIN1,AURKB,BAG1,BAG3,CAMK1D,DFFA,DNAJB6,HSPA1A,HSPD1,LATS1,MAP2K4,MFN2,…	cell death
GO:BP	regulation of apoptotic process	GO:0042981	3.06246e-14	13.5139	1453	388	78	21092	LRRK2,HSP90AA1,YWHAZ,DNM1L,ARHGEF7,BAG5,HSP90AB1,MAP2K6,MAP2K7,SQSTM1,TP53,LRP6,PRDX3,SFN,DNAJA1,HSPB1,PRKDC,SNCA,AKT1,GNAI2,HSPA9,PPP1CA,RHOA,RPS3,SLC25A4,SLC25A5,SLC25A6,ACTB,AIFM1,BAX,CASP8,CDK5,DAPK1,DDB1,EEF1A2,FADD,GSK3B,HELLS,ITCH,MSH2,OPA1,PHB,PPP2R1A,PRKN,RACK1,RIPK1,RPL11,RPS3A,RPS7,SPTLC1,TRADD,TRAP1,TXNDC12,ACIN1,AURKB,BAG1,BAG3,CAMK1D,DFFA,DNAJB6,HSPA1A,HSPD1,LATS1,MAP2K4,MFN2,MRGBP,…	cell death
GO:BP	regulation of catabolic process	GO:0009894	3.35811e-14	13.4739	996	388	63	21092	LRRK2,HSP90AA1,MSN,DNM1L,STUB1,MAPT,BAG5,HSP90AB1,TP53,AGO2,DVL1,HSPB1,RPL23,SNCA,VIM,AKT1,CBLB,EEF1A1,PPP1CA,RAB7A,RAB8A,SCFD1,SLC25A4,SLC25A5,AIFM1,BAG2,BAX,CDK2,CDK5,CSNK1D,DAPK1,DDB1,DIS3,EEF1A2,GNA12,GOLGA2,GSK3B,HDAC6,ITCH,PHB,PRKACA,PRKN,PSMC6,PSMD2,RACK1,RPL11,RPS7,SF3B3,SPTLC1,BAG3,CSNK1A1,DDIT4,DFFA,HSPA1A,LATS1,NPM1,PLK1,RHBDD1,RIPK2,TRAF2,VGLL4,VDAC1,HIF1A	metabolism
GO:BP	negative regulation of protein modification process	GO:0031400	1.82053e-13	12.7398	498	388	43	21092	LRRK2,YWHAG,MAPT,YWHAE,BAG5,SQSTM1,YWHAB,LRP6,RPS15,SFN,DNAJA1,DVL1,HSPB1,PRKDC,RPL23,RPS20,SNCA,AKT1,CBLB,GNAI2,LRRK1,PLEC,PPP1R8,RPS3,BAG2,BAX,CDK5,GSK3B,PPP2R1A,PRKN,RACK1,RGS2,RPL11,RPS7,SH3GL2,CALM1,DDIT4,HSPA1A,KDM4D,LATS1,NPM1,PLK1,PRKCZ	protein modification
GO:BP	regulation of cellular component biogenesis	GO:0044087	2.47395e-13	12.6066	950	388	60	21092	LRRK2,HSP90AA1,HSPA8,MSN,STUB1,MAP1B,ARHGEF7,MAPT,BAG5,TP53,CDC42,ACTG1,MYO1C,RAC1,SNCA,ACTR2,ACTR3,ARPC1B,ARPC2,CAPZB,DYNC1H1,RAB7A,RHOA,RPS3,SCFD1,TUBB4A,ARPC4,ARPC5,BAX,CAPZA1,CAPZA2,CDC42EP3,CDK2,CKAP5,CYFIP1,DBN1,GSK3B,HDAC6,NCLN,PRKACA,PRKN,PSMC6,RAB1B,RAB5A,RACK1,TMOD3,TPM1,VPS4A,DNAJB6,DNAJB8,FCHSD1,HSPA1A,LAMP2,LATS1,NPM1,PIK3R1,PLK1,PRKCZ,TPR,TRAF2	development
GO:BP	regulation of transferase activity	GO:0051338	4.34338e-13	12.3622	904	388	58	21092	LRRK2,HSP90AA1,CDC37,DNM1L,STUB1,YWHAG,MAPT,BAG5,HSP90AB1,MAP2K3,MAP2K6,MAP2K7,TP53,CDC42,LRP6,PRDX3,RPS15,SFN,DNAJA1,DVL1,DVL2,DVL3,HSPB1,RPL23,RPS20,SNCA,AKT1,CBLB,EEF1A1,PLEC,RHOA,RPS2,RPS3,ACTB,BAG2,CDK5,EEF1A2,GSK3B,IQGAP1,PCNA,PHB,PRKN,RACK1,RGS2,RPL11,RPS7,AURKB,CALM1,DBF4B,LATS1,NPM1,PIK3R1,PLK1,PRKCZ,RANBP2,STK3,TAOK3,TRAF2	regulation of enzyme functions
GO:BP	apoptotic signaling pathway	GO:0097190	1.01326e-12	11.9943	596	388	46	21092	LRRK2,DNM1L,BAG5,TP53,SFN,DNAJA1,HSPB1,PRKDC,AKT1,GNAI2,PPP1CA,RPS3,SLC25A4,SLC25A5,SLC25A6,AIFM1,BAX,CASP8,DAPK1,DDX5,FADD,GSK3B,HELLS,MSH2,OPA1,PPP2R1A,PRKN,RACK1,RAI14,RIPK1,RPL11,RPS7,TRADD,TRAP1,TXNDC12,BAG3,DDIT4,DIDO1,DYRK2,HSPA1A,PIK3R1,STK24,STK25,STK3,TRAF2,HIF1A	cell death
GO:BP	regulation of protein stability	GO:0031647	1.34514e-12	11.8712	324	388	34	21092	LRRK2,HSP90AA1,HSPA8,CDC37,STUB1,BAG5,HSP90AB1,TP53,DVL1,DVL3,PRKDC,RPL23,SNCA,BAG2,CCT3,CCT5,HDAC6,NCLN,PHB,PRKN,RPL11,RPS7,SEC16A,BAG1,BAG3,HSPA1A,HSPD1,LAMP2,NPM1,PIK3R1,PLK1,RPAP3,RUVBL2,STK3	protein catabolism
GO:BP	regulation of organelle organization	GO:0033043	2.35975e-12	11.6271	1180	388	66	21092	LRRK2,MSN,DNM1L,MAP1B,ARHGEF7,MAPT,MAP2K7,SQSTM1,TP53,CDC42,ACTG1,RAC1,SNCA,AKT1,ARPC1B,ARPC2,CAPZB,CLTC,DYNC1H1,RAB7A,RHOA,RPS3,SCFD1,SLC25A4,SLC25A5,SLC25A6,TUBB4A,ACTB,ARPC4,ARPC5,ATRX,BAX,CAPZA1,CAPZA2,CCT3,CCT5,CDC42EP3,CDK2,CDK5,CKAP5,CYFIP1,DBN1,GSK3B,HDAC6,IQGAP1,LIMA1,OPA1,PRKN,RAB1B,RAB5A,TMOD3,TPM1,AURKB,FCHSD1,HSPA1A,LATS1,NPM1,PIK3R1,PLK1,RAD51AP1,RUVBL2,SKA3,STN1,TPR,VDAC1,HIF1A	intracellular organisation
GO:BP	nuclear transport	GO:0051169	2.57608e-12	11.589	331	388	34	21092	LRRK2,HSP90AA1,YWHAE,HSP90AB1,SQSTM1,TP53,RPS15,SFN,NUP133,RPL23,AHCYL1,AKT1,CBLB,CSE1L,HSPA9,TNPO1,ABCE1,CDK5,GSK3B,KPNB1,NUP107,NUP160,PPP1R12A,PRKACA,BAG3,EMD,NCBP3,NPM1,PIK3R1,POLDIP3,RANBP1,RANBP2,STK3,TPR	transport
GO:BP	nucleocytoplasmic transport	GO:0006913	2.57608e-12	11.589	331	388	34	21092	LRRK2,HSP90AA1,YWHAE,HSP90AB1,SQSTM1,TP53,RPS15,SFN,NUP133,RPL23,AHCYL1,AKT1,CBLB,CSE1L,HSPA9,TNPO1,ABCE1,CDK5,GSK3B,KPNB1,NUP107,NUP160,PPP1R12A,PRKACA,BAG3,EMD,NCBP3,NPM1,PIK3R1,POLDIP3,RANBP1,RANBP2,STK3,TPR	transport
GO:BP	organelle localization	GO:0051640	5.11735e-12	11.291	571	388	44	21092	LRRK2,YWHAZ,DNM1L,MAP1B,MAPT,CDC42,RPS15,MYO1B,MYO1C,MYO1D,SNCA,ACTR2,ACTR3,AHCYL1,DYNC1H1,RAB7A,RAB8A,SNAPIN,ABCE1,AP3B1,ATP2A2,CDK5,COPG2,CSNK1D,DNM1,HDAC6,KPNB1,MYO1F,OPA1,PRKN,RAB10,RAB11A,RAB11B,RAB1A,SEC16A,VPS4A,AURKB,KLC2,MFN2,NPM1,PLK1,PRKCZ,STK25,HIF1A	intracellular organisation
GO:BP	negative regulation of cellular component organization	GO:0051129	2.25223e-11	10.6474	701	388	48	21092	LRRK2,HSPA8,MAP1B,ARHGEF7,MAPT,BAG5,GAK,MBP,TP53,YWHAH,CDC42,RAB29,RAC1,SNCA,VIM,AKT1,CAPZB,RAB7A,RHOA,SCFD1,SLC25A4,SLC25A5,SLC25A6,SNAPIN,TUBB4A,ATRX,CAPZA1,CAPZA2,CDK5,GSK3B,HDAC6,LIMA1,OPA1,PRKN,TMOD3,AURKB,CDKL3,DNAJB6,DNAJB8,HSPA1A,LAMP2,NPM1,PIK3R1,PLK1,PRKCZ,SH3GL3,STN1,TPR	intracellular organisation
GO:BP	process utilizing autophagic mechanism	GO:0061919	4.51898e-11	10.345	555	388	42	21092	LRRK2,HSP90AA1,HSPA8,CDC37,DNM1L,STUB1,MAPT,SQSTM1,TP53,HSPB1,SNCA,AKT1,CLTC,EEF1A1,RAB7A,RAB8A,SCFD1,SLC25A4,SLC25A5,SNAPIN,ATP2A2,CDK5,DAPK1,EEF1A2,GOLGA2,GSK3B,HDAC6,LGALS8,PRKACA,PRKN,RAB1A,RAB1B,RAB5A,SEC16A,SPTLC1,VPS4A,BAG3,LAMP2,MFN2,RIPK2,VDAC1,HIF1A	autophagy
GO:BP	autophagy	GO:0006914	4.51898e-11	10.345	555	388	42	21092	LRRK2,HSP90AA1,HSPA8,CDC37,DNM1L,STUB1,MAPT,SQSTM1,TP53,HSPB1,SNCA,AKT1,CLTC,EEF1A1,RAB7A,RAB8A,SCFD1,SLC25A4,SLC25A5,SNAPIN,ATP2A2,CDK5,DAPK1,EEF1A2,GOLGA2,GSK3B,HDAC6,LGALS8,PRKACA,PRKN,RAB1A,RAB1B,RAB5A,SEC16A,SPTLC1,VPS4A,BAG3,LAMP2,MFN2,RIPK2,VDAC1,HIF1A	autophagy
GO:BP	protein localization to organelle	GO:0033365	8.92269e-11	10.0495	1144	388	62	21092	LRRK2,HSP90AA1,HSPA8,MSN,DNM1L,MAPT,YWHAE,GAK,HSP90AB1,SQSTM1,TP53,RAB29,DNAJA1,DVL1,NUP133,RPL23,AKT1,CBLB,CSE1L,HSPA4,LARP7,RAB7A,RAB8A,TNPO1,AIFM1,AP3B1,ATRX,BAX,CCT3,CCT5,CDK5,CSNK1D,GOLGA2,GSK3B,HK1,KPNB1,MSH2,NUP107,PRKACA,PRKN,RAB10,RAB11A,RPL11,SEC16A,TOR1AIP1,VPS4A,AURKB,BAG3,CALM1,DNAJB6,HSPD1,LAMP2,LATS1,MFN2,NPM1,PIK3R1,PLK1,PRKCZ,RANBP2,RUVBL2,STK3,TPR	protein localization
GO:BP	regulation of cellular catabolic process	GO:0031329	1.08251e-10	9.96557	787	388	50	21092	LRRK2,DNM1L,STUB1,MAPT,BAG5,HSP90AB1,TP53,AGO2,DVL1,HSPB1,RPL23,SNCA,VIM,AKT1,EEF1A1,PPP1CA,RAB8A,SCFD1,SLC25A4,SLC25A5,AIFM1,BAX,CDK2,CDK5,CSNK1D,DAPK1,DIS3,EEF1A2,GNA12,GOLGA2,GSK3B,HDAC6,ITCH,PRKACA,PRKN,RACK1,RPL11,RPS7,SPTLC1,BAG3,CSNK1A1,DFFA,HSPA1A,LATS1,NPM1,PLK1,RIPK2,TRAF2,VDAC1,HIF1A	metabolism
GO:BP	protein localization to nucleus	GO:0034504	1.22025e-10	9.91355	311	388	31	21092	LRRK2,HSP90AA1,YWHAE,HSP90AB1,SQSTM1,TP53,DVL1,NUP133,RPL23,AKT1,CBLB,CSE1L,LARP7,TNPO1,CCT3,CCT5,CDK5,GSK3B,KPNB1,NUP107,RPL11,TOR1AIP1,BAG3,DNAJB6,LATS1,NPM1,PIK3R1,PLK1,RANBP2,STK3,TPR	protein localization
GO:BP	regulation of phosphate metabolic process	GO:0019220	1.81347e-10	9.74149	1391	388	69	21092	LRRK2,HSP90AA1,CDC37,DNM1L,YWHAG,MAPT,YWHAE,HSP90AB1,MAP2K3,MAP2K6,MAP2K7,SQSTM1,TP53,YWHAB,CDC42,LRP6,PRDX3,SFN,DNAJA1,DVL1,DVL2,DVL3,HSPB1,PRKDC,RAC1,SNCA,AKT1,CBLB,EEF1A1,GNAI2,LRRK1,PLEC,PPP1R8,RHOA,RPS3,ACTB,BAX,CDK5,CSNK1D,EEF1A2,GNA12,GSK3B,HDAC6,IQGAP1,PHB,PPP1R12A,PPP2R1A,PRKN,RACK1,RGS2,RIPK1,SH3GL2,AURKB,CALM1,DBF4B,DDIT4,KDM4D,LATS1,NPM1,PIK3R1,PLK1,PRKCZ,RAB38,RANBP2,RIPK2,STK3,TAOK3…	metabolism
GO:BP	regulation of phosphorus metabolic process	GO:0051174	1.87782e-10	9.72635	1392	388	69	21092	LRRK2,HSP90AA1,CDC37,DNM1L,YWHAG,MAPT,YWHAE,HSP90AB1,MAP2K3,MAP2K6,MAP2K7,SQSTM1,TP53,YWHAB,CDC42,LRP6,PRDX3,SFN,DNAJA1,DVL1,DVL2,DVL3,HSPB1,PRKDC,RAC1,SNCA,AKT1,CBLB,EEF1A1,GNAI2,LRRK1,PLEC,PPP1R8,RHOA,RPS3,ACTB,BAX,CDK5,CSNK1D,EEF1A2,GNA12,GSK3B,HDAC6,IQGAP1,PHB,PPP1R12A,PPP2R1A,PRKN,RACK1,RGS2,RIPK1,SH3GL2,AURKB,CALM1,DBF4B,DDIT4,KDM4D,LATS1,NPM1,PIK3R1,PLK1,PRKCZ,RAB38,RANBP2,RIPK2,STK3,TAOK3…	metabolism
GO:BP	negative regulation of protein metabolic process	GO:0051248	2.01662e-10	9.69538	1039	388	58	21092	LRRK2,YWHAG,MAPT,YWHAE,BAG5,HSP90AB1,SQSTM1,TP53,YWHAB,LRP6,PRDX3,RPS15,SFN,AGO1,AGO2,DNAJA1,DVL1,HSPB1,PRKDC,RPL23,RPS20,SNCA,AKT1,CBLB,EPRS1,GNAI2,LRRK1,NCL,PLEC,PPP1R8,RPS3,BAG2,BAX,CDK5,DAPK1,DIS3,EIF4EBP1,GSK3B,HDAC6,PHB,PPP2R1A,PRKN,RACK1,RGS2,RPL11,RPS7,SF3B3,SH3GL2,CALM1,DDIT4,DNAJB6,HSPA1A,KDM4D,LATS1,NPM1,PLK1,PRKCZ,TPR	protein catabolism
GO:BP	intrinsic apoptotic signaling pathway	GO:0097193	2.50034e-10	9.602	298	388	30	21092	LRRK2,DNM1L,BAG5,TP53,SFN,DNAJA1,HSPB1,PRKDC,AKT1,RPS3,AIFM1,BAX,DDX5,HELLS,MSH2,OPA1,PRKN,RACK1,RPL11,RPS7,TRAP1,TXNDC12,DDIT4,DYRK2,HSPA1A,PIK3R1,STK24,STK25,TRAF2,HIF1A	cell death
GO:BP	regulation of protein binding	GO:0043393	2.5253e-10	9.59769	200	388	25	21092	LRRK2,STUB1,ARHGEF7,HSP90AB1,CDC42,DVL1,AKT1,CBLB,PPP1CA,SNAPIN,ACTB,ATP2A2,BAG2,BAX,CDK5,GOLGA2,GSK3B,PRKACA,PRKN,RACK1,RPL11,AURKB,PLK1,RIPK2,STK3	protein modification
GO:BP	regulation of protein catabolic process	GO:0042176	5.68619e-10	9.24518	374	388	33	21092	LRRK2,HSP90AA1,MSN,STUB1,BAG5,HSP90AB1,DVL1,SNCA,AKT1,CBLB,EEF1A1,RAB7A,BAG2,CDK2,CSNK1D,DDB1,EEF1A2,GNA12,GSK3B,ITCH,PHB,PRKACA,PRKN,PSMC6,PSMD2,RACK1,RPL11,SF3B3,CSNK1A1,HSPA1A,PLK1,RHBDD1,VGLL4	protein catabolism
GO:BP	regulation of protein ubiquitination	GO:0031396	8.71943e-10	9.05951	211	388	25	21092	LRRK2,HSP90AA1,STUB1,BAG5,HSP90AB1,SQSTM1,RPS15,DNAJA1,RPL23,RPS20,AKT1,CBLB,RPS2,RPS3,BAG2,CDK5,PRKN,RPL11,RPS7,FANCM,HSPA1A,MTA1,NPM1,PLK1,RIPK2	protein catabolism
GO:BP	mitochondrion organization	GO:0007005	1.13475e-09	8.9451	531	388	39	21092	LRRK2,HSP90AA1,CDC37,DNM1L,MAPT,SQSTM1,TP53,PRDX3,RAB29,RAB32,SFN,SNCA,AKT1,HSPA4,HSPA9,PLEC,SLC25A4,SLC25A5,SLC25A6,AFG3L2,AIFM1,AP3B1,BAX,CDK5,CNP,GSK3B,HDAC6,NDUFAF7,OPA1,PHB,PRKN,BAG3,CALM1,HSPA1A,HSPD1,MFN2,RAB38,VDAC1,HIF1A	intracellular organisation
GO:BP	positive regulation of cell death	GO:0010942	1.16829e-09	8.93245	584	388	41	21092	LRRK2,DNM1L,ARHGEF7,MAPT,MAP2K6,MAP2K7,SQSTM1,TP53,DNAJA1,PRKDC,SNCA,PPP1CA,RHOA,RPS3,AIFM1,BAX,CASP8,CDK5,DAPK1,EEF1A2,FADD,GSK3B,HDAC6,PHB,PPP2R1A,RACK1,RIPK1,RPL11,RPS7,TRADD,ACIN1,CAMK1D,DDIT4,DFFA,HSPD1,LATS1,MAP2K4,MFN2,RIPK2,STK3,TRAF2	cell death
GO:BP	regulation of protein modification by small protein conjugation or removal	GO:1903320	1.18345e-09	8.92685	253	388	27	21092	LRRK2,HSP90AA1,STUB1,BAG5,HSP90AB1,SQSTM1,RPS15,DNAJA1,RPL23,RPS20,AKT1,CBLB,RPS2,RPS3,BAG2,CDK5,ITCH,PRKN,RPL11,RPS7,FANCM,HSPA1A,MTA1,NPM1,PLK1,RIPK2,HIF1A	protein modification
GO:BP	negative regulation of programmed cell death	GO:0043069	1.32023e-09	8.87935	900	388	52	21092	LRRK2,YWHAZ,BAG5,HSP90AB1,TP53,LRP6,PRDX3,SFN,DNAJA1,HSPB1,PRKDC,SNCA,AKT1,GNAI2,HSPA9,RHOA,SLC25A4,SLC25A5,SLC25A6,BAX,CASP8,DAPK1,DDB1,FADD,GSK3B,HELLS,ITCH,MSH2,OPA1,PRKN,RIPK1,RPS3A,TRAP1,TXNDC12,AURKB,BAG1,BAG3,CAMK1D,DFFA,DNAJB6,HSPA1A,HSPD1,MAP2K4,NPM1,PIK3R1,PLK1,PRKCZ,RHBDD1,STK40,TRAF2,VDAC1,HIF1A	cell death
GO:BP	establishment of organelle localization	GO:0051656	1.61149e-09	8.79277	436	388	35	21092	LRRK2,YWHAZ,MAP1B,MAPT,CDC42,RPS15,MYO1B,MYO1C,MYO1D,SNCA,DYNC1H1,RAB7A,SNAPIN,ABCE1,AP3B1,CDK5,COPG2,CSNK1D,DNM1,HDAC6,KPNB1,MYO1F,OPA1,PRKN,RAB11A,RAB11B,RAB1A,SEC16A,VPS4A,AURKB,NPM1,PLK1,PRKCZ,STK25,HIF1A	intracellular organisation
GO:BP	negative regulation of cell death	GO:0060548	1.91141e-09	8.71865	1001	388	55	21092	LRRK2,YWHAZ,BAG5,HSP90AB1,TP53,LRP6,PRDX3,SFN,DNAJA1,HSPB1,PRKDC,SNCA,AKT1,GNAI2,HSPA9,RHOA,SLC25A4,SLC25A5,SLC25A6,BAX,CASP8,CDK5,DAPK1,DDB1,FADD,GSK3B,HELLS,ITCH,MSH2,OPA1,PRKN,RACK1,RIPK1,RPS3A,TRAP1,VPS4A,TXNDC12,AURKB,BAG1,BAG3,CAMK1D,DFFA,DNAJB6,HSPA1A,HSPD1,MAP2K4,NPM1,PIK3R1,PLK1,PRKCZ,RHBDD1,STK40,TRAF2,VDAC1,HIF1A	cell death
GO:BP	negative regulation of apoptotic process	GO:0043066	2.13971e-09	8.66965	881	388	51	21092	LRRK2,YWHAZ,BAG5,HSP90AB1,TP53,LRP6,PRDX3,SFN,DNAJA1,HSPB1,PRKDC,SNCA,AKT1,GNAI2,HSPA9,RHOA,SLC25A4,SLC25A5,SLC25A6,BAX,DAPK1,DDB1,FADD,GSK3B,HELLS,ITCH,MSH2,OPA1,PRKN,RIPK1,RPS3A,TRAP1,TXNDC12,AURKB,BAG1,BAG3,CAMK1D,DFFA,DNAJB6,HSPA1A,HSPD1,MAP2K4,NPM1,PIK3R1,PLK1,PRKCZ,RHBDD1,STK40,TRAF2,VDAC1,HIF1A	cell death
GO:BP	negative regulation of phosphate metabolic process	GO:0045936	2.30028e-09	8.63822	417	388	34	21092	LRRK2,YWHAG,MAPT,YWHAE,TP53,YWHAB,LRP6,PRDX3,SFN,DNAJA1,DVL1,HSPB1,PRKDC,SNCA,AKT1,CBLB,GNAI2,LRRK1,PLEC,PPP1R8,BAX,GSK3B,IQGAP1,PPP2R1A,PRKN,RACK1,RGS2,SH3GL2,CALM1,DDIT4,LATS1,NPM1,PLK1,PRKCZ	metabolism
GO:BP	negative regulation of phosphorus metabolic process	GO:0010563	2.46259e-09	8.60861	418	388	34	21092	LRRK2,YWHAG,MAPT,YWHAE,TP53,YWHAB,LRP6,PRDX3,SFN,DNAJA1,DVL1,HSPB1,PRKDC,SNCA,AKT1,CBLB,GNAI2,LRRK1,PLEC,PPP1R8,BAX,GSK3B,IQGAP1,PPP2R1A,PRKN,RACK1,RGS2,SH3GL2,CALM1,DDIT4,LATS1,NPM1,PLK1,PRKCZ	metabolism
GO:BP	macromolecule catabolic process	GO:0009057	3.86992e-09	8.4123	1380	388	66	21092	LRRK2,HSP90AA1,HSPA8,MSN,STUB1,BAG5,HSP90AB1,SQSTM1,AGO1,AGO2,DVL1,RPL23,SNCA,VIM,AKT1,CBLB,EEF1A1,PPP1CA,PPP1R8,PSMD11,RAB7A,AIFM1,BAG2,BAX,CASP8,CDK2,CDK5,CSNK1D,DDB1,DDX5,DIS3,EEF1A2,GNA12,GSK3B,HDAC6,HERC2,ITCH,PHB,PRKACA,PRKN,PSMC6,PSMD2,PSMD6,PYGB,RACK1,RIPK1,RPL11,RPS7,SF3B3,VPS4A,ADRM1,BAG3,C18ORF25,CSNK1A1,DFFA,HSPA1A,LAMP2,LATS1,MTA1,NPM1,PLK1,RHBDD1,TRAF2,UBXN10,UFD1,VGLL4	metabolism
GO:BP	positive regulation of programmed cell death	GO:0043068	1.05805e-08	7.97549	517	388	37	21092	LRRK2,DNM1L,ARHGEF7,MAP2K6,MAP2K7,SQSTM1,TP53,DNAJA1,PRKDC,SNCA,PPP1CA,RHOA,RPS3,AIFM1,BAX,CASP8,CDK5,DAPK1,EEF1A2,FADD,HDAC6,PPP2R1A,RACK1,RIPK1,RPL11,RPS7,TRADD,ACIN1,CAMK1D,DFFA,HSPD1,LATS1,MAP2K4,MFN2,RIPK2,STK3,TRAF2	cell death
GO:BP	regulation of cellular response to stress	GO:0080135	1.16737e-08	7.93279	712	388	44	21092	LRRK2,MAPT,BAG5,MAP2K7,TP53,DNAJA1,HSPB1,PRKDC,ACTR2,AKT1,RPS3,ACTB,BAX,DDX5,GSK3B,HDAC6,ITCH,MMS19,OPA1,PCNA,PRKN,RACK1,RIPK1,SF3B3,TRAP1,TXNDC12,CYREN,DNAJB6,HSPA1A,KDM4D,MRGBP,NPM1,PIK3R1,RAD51AP1,RIF1,RIPK2,RUVBL2,STK24,STK25,STK3,TAOK3,TRAF2,VDAC1,HIF1A	response to stress
GO:BP	positive regulation of cellular component organization	GO:0051130	1.28014e-08	7.89274	1050	388	55	21092	LRRK2,HSP90AA1,MSN,DNM1L,STUB1,MAP1B,ARHGEF7,MAPT,MAP2K7,TP53,CDC42,DVL1,DVL2,DVL3,RAC1,SNCA,ACTR2,ACTR3,ARPC2,DYNC1H1,RHOA,RPS3,SLC25A4,SLC25A5,AP2M1,ATRX,BAX,CCT3,CCT5,CDC42EP3,CDK2,CDK5,CKAP5,CYFIP1,DBN1,GSK3B,NFATC2,PRKN,PSMC6,RACK1,RGS2,TPM1,AURKB,CAMK1D,CDKL3,FCHSD1,HSPA1A,PIK3R1,RAD51AP1,RUVBL2,STK24,STK25,TPR,VDAC1,HIF1A	intracellular organisation
GO:BP	regulation of phosphorylation	GO:0042325	2.85045e-08	7.54509	1237	388	60	21092	LRRK2,HSP90AA1,CDC37,YWHAG,MAPT,HSP90AB1,MAP2K3,MAP2K6,MAP2K7,SQSTM1,TP53,CDC42,LRP6,PRDX3,SFN,DNAJA1,DVL1,DVL2,DVL3,HSPB1,PRKDC,RAC1,SNCA,AKT1,CBLB,EEF1A1,LRRK1,PLEC,RHOA,RPS3,ACTB,BAX,CDK5,CSNK1D,EEF1A2,HDAC6,IQGAP1,PHB,PPP2R1A,PRKN,RACK1,RGS2,RIPK1,SH3GL2,AURKB,CALM1,DBF4B,DDIT4,KDM4D,LATS1,NPM1,PIK3R1,PLK1,PRKCZ,RANBP2,RIPK2,STK3,TAOK3,TRAF2,HIF1A	regulation of enzyme functions
GO:BP	regulation of apoptotic signaling pathway	GO:2001233	5.10159e-08	7.29229	366	388	30	21092	LRRK2,DNM1L,BAG5,TP53,DNAJA1,HSPB1,AKT1,GNAI2,PPP1CA,RPS3,SLC25A4,SLC25A5,SLC25A6,BAX,FADD,GSK3B,HELLS,OPA1,PPP2R1A,PRKN,RACK1,RIPK1,RPL11,RPS7,TRAP1,TXNDC12,HSPA1A,STK3,TRAF2,HIF1A	cell death
GO:BP	protein catabolic process	GO:0030163	5.11349e-08	7.29128	1023	388	53	21092	LRRK2,HSP90AA1,HSPA8,MSN,STUB1,BAG5,HSP90AB1,SQSTM1,DVL1,RPL23,SNCA,AKT1,CBLB,EEF1A1,PSMD11,RAB7A,BAG2,CASP8,CDK2,CSNK1D,DDB1,EEF1A2,GNA12,GSK3B,HDAC6,HERC2,ITCH,PHB,PRKACA,PRKN,PSMC6,PSMD2,PSMD6,RACK1,RIPK1,RPL11,RPS7,SF3B3,VPS4A,ADRM1,BAG3,C18ORF25,CSNK1A1,HSPA1A,LAMP2,LATS1,MTA1,PLK1,RHBDD1,TRAF2,UBXN10,UFD1,VGLL4	protein catabolism
GO:BP	synaptic vesicle recycling	GO:0036465	7.22485e-08	7.14117	79	388	15	21092	LRRK2,GAK,ACTG1,SNCA,ACTB,AP2M1,AP3B1,CDK5,CYFIP1,DNM1,RAB5A,SH3GL1,SH3GL2,CALM1,SH3GL3	transport
GO:BP	regulation of anatomical structure size	GO:0090066	1.06313e-07	6.97341	505	388	35	21092	LRRK2,HSP90AA1,MSN,MAP1B,MAPT,HSP90AB1,RAC1,ARPC1B,ARPC2,CAPZB,PPP1CA,RHOA,SNAPIN,ACTA2,AP2M1,ARPC4,ARPC5,CAPZA1,CAPZA2,CDC42EP3,CDK5,CYFIP1,DBN1,GSK3B,LIMA1,RAB11A,RAB5A,RGS2,TMOD3,CDKL3,E2F4,FCHSD1,LATS1,NPM1,SMTNL2	development
GO:BP	regulation of proteolysis	GO:0030162	1.15229e-07	6.93844	733	388	43	21092	LRRK2,STUB1,MAPT,BAG5,HSP90AB1,MBP,TP53,PRDX3,SFN,DVL1,RPL23,SNCA,AKT1,RHOA,RPS3,AIFM1,BAG2,BAX,CASP8,CDK2,CDK5,CSNK1D,DAPK1,FADD,GNA12,GSK3B,HDAC6,ITCH,PRKACA,PRKN,PSMC6,RACK1,RPL11,RPS7,ADRM1,CSNK1A1,DNAJB6,HSPA1A,HSPD1,LATS1,PLK1,RHBDD1,RIPK2	protein catabolism
GO:BP	cellular response to oxygen-containing compound	GO:1901701	1.50293e-07	6.82306	1186	388	57	21092	LRRK2,MSN,MAP1B,YWHAG,MAPT,MAP2K3,MAP2K6,MAP2K7,TP53,LRP6,PRDX3,MYO1C,PRKDC,RPL23,SNCA,VIM,ACTR2,AHCYL1,AKT1,EPRS1,GNAI2,PLEC,RAB8A,RHOA,RPS3,ACTB,AIFM1,AKAP8,ATP5F1A,CDK2,CDK5,CYFIP1,DAPK1,GSK3B,HDAC6,MPC2,PCNA,PKM,PRKACA,PRKN,RAB10,RAB11B,RACK1,RIPK1,RPLP0,TPM1,TRAP1,CXCL11,DDIT4,PIK3R1,PRKCZ,RAB11FIP2,RIPK2,RUVBL2,STK25,TRAF2,HIF1A	response to stress
GO:BP	regulation of cellular localization	GO:0060341	1.69196e-07	6.77161	959	388	50	21092	LRRK2,HSP90AA1,HSPA8,MSN,DNM1L,MAP1B,MAPT,YWHAE,HSP90AB1,SQSTM1,RAB29,SFN,DNAJA1,DVL1,DVL3,MYO1C,AKT1,CLTC,DYNC1H1,LARP7,RAB8A,SCFD1,SNAPIN,ACTB,AP2M1,BAX,CCT3,CCT5,CDK5,GSK3B,HDAC6,MPC2,PPP1R12A,PRKACA,PRKN,RAB11B,RACK1,SLC25A22,VPS4A,BAG3,DNAJB6,EMD,LATS1,NPM1,PIK3R1,PLK1,PRKCZ,STAC,TPR,HIF1A	intracellular organisation
GO:BP	regulation of kinase activity	GO:0043549	2.00579e-07	6.69771	776	388	44	21092	LRRK2,HSP90AA1,CDC37,YWHAG,MAPT,HSP90AB1,MAP2K3,MAP2K6,MAP2K7,CDC42,LRP6,PRDX3,SFN,DNAJA1,DVL1,DVL2,DVL3,HSPB1,SNCA,AKT1,CBLB,EEF1A1,PLEC,RHOA,RPS3,ACTB,CDK5,EEF1A2,IQGAP1,PHB,PRKN,RACK1,RGS2,CALM1,DBF4B,LATS1,NPM1,PIK3R1,PLK1,PRKCZ,RANBP2,STK3,TAOK3,TRAF2	regulation of enzyme functions
GO:BP	macroautophagy	GO:0016236	2.08373e-07	6.68116	315	388	27	21092	LRRK2,CDC37,SQSTM1,TP53,AKT1,RAB7A,SCFD1,SLC25A4,SLC25A5,SNAPIN,ATP2A2,CDK5,HDAC6,LGALS8,PRKACA,PRKN,RAB1A,RAB1B,RAB5A,SPTLC1,VPS4A,BAG3,LAMP2,MFN2,RIPK2,VDAC1,HIF1A	autophagy
GO:BP	cell morphogenesis	GO:0000902	2.12319e-07	6.67301	1030	388	52	21092	LRRK2,HSP90AA1,MSN,MAP1B,ARHGEF7,MAPT,HSP90AB1,MBP,YWHAH,CDC42,DVL1,DVL2,DVL3,PRKDC,RAC1,ACTR2,ARPC2,CAPZB,LARP4,PLEC,RAB8A,RHOA,SCFD1,ACTB,ACTBL2,AFG3L2,AP3B1,CDC42EP3,CDK5,CNP,CYFIP1,DBN1,GNA12,GNA13,GSK3B,HDAC6,IQGAP1,MYL12B,PAK6,PRKN,RAB10,RAB1A,RPL24,SH3GL2,TPM1,CDKL3,LATS1,PIK3R1,PRKCZ,STK25,TAOK3,TUBB3	development
GO:BP	negative regulation of organelle organization	GO:0010639	2.60006e-07	6.58502	366	388	29	21092	LRRK2,MAP1B,ARHGEF7,MAPT,TP53,SNCA,AKT1,CAPZB,RAB7A,SCFD1,SLC25A4,SLC25A5,SLC25A6,TUBB4A,ATRX,CAPZA1,CAPZA2,HDAC6,LIMA1,OPA1,PRKN,TMOD3,AURKB,HSPA1A,NPM1,PIK3R1,PLK1,STN1,TPR	intracellular organisation
GO:BP	cellular component morphogenesis	GO:0032989	5.51865e-07	6.25817	770	388	43	21092	LRRK2,HSP90AA1,DNM1L,MAP1B,ARHGEF7,MAPT,HSP90AB1,MBP,YWHAH,CDC42,ACTG1,DVL1,DVL2,DVL3,MYL9,RAC1,ACTR2,PLEC,RAB8A,RHOA,ACTB,ACTBL2,AFG3L2,BAX,CDK5,CNP,CYFIP1,DBN1,GSK3B,HDAC6,IQGAP1,PAK6,PRKN,RAB10,RPL24,SH3GL2,TMOD3,TPM1,CDKL3,PRKCZ,STK25,TAOK3,TUBB3	development
GO:BP	regulation of protein localization	GO:0032880	1.10779e-06	5.95554	850	388	45	21092	LRRK2,HSP90AA1,HSPA8,MSN,DNM1L,MAPT,YWHAE,HSP90AB1,SQSTM1,RAB29,SFN,DNAJA1,DVL1,DVL3,MYO1C,AKT1,CLTC,LARP7,RAB8A,SCFD1,ACTB,AP2M1,CCT3,CCT5,CDK5,GSK3B,HDAC6,MPC2,PRKACA,PRKN,RAB11B,RACK1,SLC25A22,VPS4A,BAG3,DNAJB6,EMD,LATS1,NPM1,PIK3R1,PLK1,PRKCZ,STAC,TPR,HIF1A	protein localization
GO:BP	establishment of protein localization to organelle	GO:0072594	1.1635e-06	5.93423	667	388	39	21092	LRRK2,HSP90AA1,HSPA8,MAPT,HSP90AB1,SQSTM1,TP53,DNAJA1,NUP133,RPL23,AKT1,CBLB,CSE1L,HSPA4,RAB7A,TNPO1,AIFM1,AP3B1,BAX,CCT3,CCT5,GOLGA2,HK1,KPNB1,NUP107,PRKN,RAB10,RAB11A,VPS4A,BAG3,CALM1,HSPD1,LAMP2,MFN2,PIK3R1,RANBP2,RUVBL2,STK3,TPR	protein localization
GO:BP	cell part morphogenesis	GO:0032990	1.38399e-06	5.85887	671	388	39	21092	LRRK2,HSP90AA1,DNM1L,MAP1B,ARHGEF7,MAPT,HSP90AB1,MBP,YWHAH,CDC42,DVL1,DVL2,DVL3,RAC1,ACTR2,PLEC,RAB8A,RHOA,ACTB,ACTBL2,AFG3L2,BAX,CDK5,CNP,CYFIP1,DBN1,GSK3B,HDAC6,IQGAP1,PAK6,PRKN,RAB10,RPL24,SH3GL2,CDKL3,PRKCZ,STK25,TAOK3,TUBB3	development
GO:BP	regulation of proteolysis involved in protein catabolic process	GO:1903050	1.61516e-06	5.79178	229	388	22	21092	LRRK2,STUB1,BAG5,HSP90AB1,DVL1,RPL23,AKT1,BAG2,CDK2,CSNK1D,GNA12,GSK3B,PRKACA,PRKN,PSMC6,RACK1,RPL11,RPS7,CSNK1A1,HSPA1A,LATS1,PLK1	protein catabolism
GO:BP	regulation of binding	GO:0051098	1.63491e-06	5.78651	370	388	28	21092	LRRK2,STUB1,ARHGEF7,HSP90AB1,CDC42,DVL1,AKT1,CBLB,PPP1CA,SNAPIN,ACTB,ATP2A2,BAG2,BAX,CDK5,GOLGA2,GSK3B,PRKACA,PRKN,RACK1,RPL11,AURKB,CALM1,CSNK1A1,KDM4D,PLK1,RIPK2,STK3	protein modification
GO:BP	regulation of intrinsic apoptotic signaling pathway	GO:2001242	1.68886e-06	5.77241	168	388	19	21092	LRRK2,DNM1L,BAG5,TP53,DNAJA1,HSPB1,AKT1,RPS3,BAX,HELLS,OPA1,PRKN,RACK1,RPL11,RPS7,TRAP1,TXNDC12,HSPA1A,HIF1A	cell death
GO:BP	regulation of protein phosphorylation	GO:0001932	1.90318e-06	5.72052	1095	388	52	21092	LRRK2,HSP90AA1,CDC37,YWHAG,HSP90AB1,MAP2K3,MAP2K6,MAP2K7,SQSTM1,TP53,LRP6,SFN,DNAJA1,DVL1,DVL2,DVL3,HSPB1,PRKDC,RAC1,SNCA,AKT1,CBLB,LRRK1,PLEC,RHOA,RPS3,ACTB,BAX,CDK5,CSNK1D,HDAC6,IQGAP1,PHB,PPP2R1A,PRKN,RACK1,RGS2,RIPK1,SH3GL2,AURKB,CALM1,DBF4B,DDIT4,KDM4D,LATS1,NPM1,PLK1,PRKCZ,RIPK2,STK3,TAOK3,TRAF2	protein modification
GO:BP	regulation of ubiquitin-dependent protein catabolic process	GO:2000058	2.29175e-06	5.63983	171	388	19	21092	LRRK2,STUB1,BAG5,HSP90AB1,DVL1,RPL23,AKT1,CDK2,CSNK1D,GNA12,GSK3B,PRKN,RACK1,RPL11,RPS7,CSNK1A1,HSPA1A,LATS1,PLK1	protein catabolism
GO:BP	positive regulation of catalytic activity	GO:0043085	2.82398e-06	5.54914	1176	388	54	21092	LRRK2,HSP90AA1,STUB1,ARHGEF7,MAPT,HSP90AB1,MAP2K3,MAP2K6,MAP2K7,MBP,YWHAB,CDC42,DVL2,DVL3,SNCA,AKT1,GNAI2,RHOA,RPS2,RPS3,AIFM1,BAX,CASP8,CDK5,DAPK1,EEF1A2,FADD,GNA12,GNA13,GSK3B,IQGAP1,MSH2,PCNA,PHB,PPP1R12A,RACK1,ADRM1,AURKB,CALM1,DBF4B,HSPA1A,HSPD1,NPM1,PLK1,PRKCZ,RAB11FIP2,RANBP2,RAPGEF4,RIPK2,STK3,TAOK3,TBC1D22B,TRAF2,HIF1A	regulation of enzyme functions
GO:BP	positive regulation of protein modification process	GO:0031401	3.19415e-06	5.49564	1010	388	49	21092	LRRK2,HSP90AA1,STUB1,HSP90AB1,MAP2K3,MAP2K6,MAP2K7,SQSTM1,TP53,DVL1,DVL2,DVL3,MYO1C,RAC1,SNCA,AKT1,CBLB,LRRK1,RHOA,RPS2,RPS3,AKAP8,CDK5,CSNK1D,GNA12,GOLGA2,HDAC6,IQGAP1,PHB,PPP1R12A,PRKN,RACK1,RIPK1,SF3B1,AURKB,CALM1,DBF4B,FANCM,LATS1,MTA1,NPM1,PLK1,PRKCZ,RIF1,RIPK2,RUVBL2,STK3,TAOK3,TRAF2	protein modification
GO:BP	establishment of vesicle localization	GO:0051650	3.32107e-06	5.47872	195	388	20	21092	LRRK2,MYO1B,MYO1C,MYO1D,SNCA,DYNC1H1,RAB7A,SNAPIN,AP3B1,CDK5,CSNK1D,DNM1,MYO1F,PRKN,RAB11A,RAB11B,RAB1A,SEC16A,VPS4A,PRKCZ	intracellular organisation
GO:BP	vesicle-mediated transport in synapse	GO:0099003	3.60597e-06	5.44298	217	388	21	21092	LRRK2,GAK,ACTG1,DVL1,SNCA,RAB8A,SNAPIN,ACTB,AP2M1,AP3B1,ATP2A2,CDK5,CYFIP1,DNM1,GSK3B,RAB5A,SH3GL1,SH3GL2,CALM1,RAPGEF4,SH3GL3	transport
GO:BP	synaptic vesicle cycle	GO:0099504	3.63694e-06	5.43926	196	388	20	21092	LRRK2,GAK,ACTG1,DVL1,SNCA,SNAPIN,ACTB,AP2M1,AP3B1,ATP2A2,CDK5,CYFIP1,DNM1,GSK3B,RAB5A,SH3GL1,SH3GL2,CALM1,RAPGEF4,SH3GL3	transport
GO:BP	negative regulation of phosphorylation	GO:0042326	4.43933e-06	5.35268	361	388	27	21092	LRRK2,YWHAG,MAPT,LRP6,PRDX3,SFN,DNAJA1,DVL1,HSPB1,PRKDC,SNCA,AKT1,CBLB,LRRK1,PLEC,BAX,PPP2R1A,PRKN,RACK1,RGS2,SH3GL2,CALM1,DDIT4,LATS1,NPM1,PLK1,PRKCZ	regulation of enzyme functions
GO:BP	positive regulation of protein catabolic process	GO:0045732	4.63978e-06	5.3335	220	388	21	21092	LRRK2,HSP90AA1,MSN,STUB1,DVL1,AKT1,CBLB,RAB7A,BAG2,CSNK1D,DDB1,GSK3B,ITCH,PRKN,PSMC6,RACK1,CSNK1A1,HSPA1A,PLK1,RHBDD1,VGLL4	protein catabolism
GO:BP	positive regulation of catabolic process	GO:0009896	4.84568e-06	5.31465	524	388	33	21092	LRRK2,HSP90AA1,MSN,STUB1,AGO2,DVL1,SNCA,AKT1,CBLB,RAB7A,SLC25A4,SLC25A5,BAG2,BAX,CSNK1D,DAPK1,DDB1,DIS3,GSK3B,ITCH,PRKN,PSMC6,RACK1,SPTLC1,BAG3,CSNK1A1,HSPA1A,PLK1,RHBDD1,RIPK2,VGLL4,VDAC1,HIF1A	metabolism
GO:BP	positive regulation of proteolysis	GO:0045862	5.65277e-06	5.24774	365	388	27	21092	LRRK2,STUB1,MAPT,MBP,DVL1,SNCA,AKT1,RHOA,RPS3,AIFM1,BAG2,BAX,CASP8,CSNK1D,DAPK1,FADD,GSK3B,PRKN,PSMC6,RACK1,ADRM1,CSNK1A1,HSPA1A,HSPD1,PLK1,RHBDD1,RIPK2	protein catabolism
GO:BP	negative regulation of protein phosphorylation	GO:0001933	7.32958e-06	5.13492	319	388	25	21092	LRRK2,YWHAG,LRP6,SFN,DNAJA1,DVL1,HSPB1,PRKDC,SNCA,AKT1,CBLB,LRRK1,PLEC,BAX,PPP2R1A,PRKN,RACK1,RGS2,SH3GL2,CALM1,DDIT4,LATS1,NPM1,PLK1,PRKCZ	protein modification
GO:BP	protein localization to mitochondrion	GO:0070585	8.81086e-06	5.05498	127	388	16	21092	LRRK2,HSP90AA1,DNM1L,MAPT,DNAJA1,AKT1,HSPA4,AIFM1,AP3B1,BAX,HK1,PRKN,BAG3,CALM1,HSPD1,MFN2	protein localization
GO:BP	cellular response to oxidative stress	GO:0034599	1.12128e-05	4.95029	277	388	23	21092	LRRK2,MAPT,BAG5,TP53,PRDX3,HSPB1,SNCA,AKT1,RPS3,AIFM1,ATP2A2,DAPK1,HDAC6,PCNA,PRKN,RACK1,RIPK1,TPM1,TRAP1,HSPA1A,STK24,STK25,HIF1A	response to stress
GO:BP	protein import into nucleus	GO:0006606	1.19972e-05	4.92092	168	388	18	21092	LRRK2,HSP90AA1,HSP90AB1,SQSTM1,TP53,NUP133,RPL23,AKT1,CBLB,CSE1L,TNPO1,KPNB1,NUP107,BAG3,PIK3R1,RANBP2,STK3,TPR	transport
GO:BP	regulation of mitochondrion organization	GO:0010821	1.41975e-05	4.84779	150	388	17	21092	LRRK2,DNM1L,MAPT,SQSTM1,TP53,AKT1,SLC25A4,SLC25A5,SLC25A6,BAX,GSK3B,HDAC6,OPA1,PRKN,HSPA1A,VDAC1,HIF1A	intracellular organisation
GO:BP	vesicle localization	GO:0051648	1.44455e-05	4.84027	212	388	20	21092	LRRK2,MYO1B,MYO1C,MYO1D,SNCA,DYNC1H1,RAB7A,SNAPIN,AP3B1,CDK5,CSNK1D,DNM1,MYO1F,PRKN,RAB11A,RAB11B,RAB1A,SEC16A,VPS4A,PRKCZ	intracellular organisation
GO:BP	cellular response to chemical stress	GO:0062197	1.56368e-05	4.80585	331	388	25	21092	LRRK2,MAPT,BAG5,TP53,PRDX3,DNAJA1,HSPB1,SNCA,AKT1,PLEC,RPS3,AIFM1,ATP2A2,DAPK1,HDAC6,PCNA,PRKN,RACK1,RIPK1,TPM1,TRAP1,HSPA1A,STK24,STK25,HIF1A	response to stress
GO:BP	peptidyl-serine phosphorylation	GO:0018105	1.65665e-05	4.78077	307	388	24	21092	LRRK2,HSP90AA1,HSP90AB1,PRKDC,SNCA,AKT1,BAX,CDK2,CDK5,CSNK1D,GSK3B,HDAC6,PRKACA,RACK1,RIPK1,CAMK1D,CSNK1A1,DDIT4,DYRK2,LATS1,PLK1,PRKCZ,RIPK2,RPS6KB2	protein modification
GO:BP	import into nucleus	GO:0051170	1.75311e-05	4.75619	172	388	18	21092	LRRK2,HSP90AA1,HSP90AB1,SQSTM1,TP53,NUP133,RPL23,AKT1,CBLB,CSE1L,TNPO1,KPNB1,NUP107,BAG3,PIK3R1,RANBP2,STK3,TPR	transport
GO:BP	synaptic vesicle endocytosis	GO:0048488	1.997e-05	4.69962	68	388	12	21092	LRRK2,GAK,ACTG1,SNCA,ACTB,AP2M1,CDK5,DNM1,SH3GL1,SH3GL2,CALM1,SH3GL3	transport
GO:BP	presynaptic endocytosis	GO:0140238	1.997e-05	4.69962	68	388	12	21092	LRRK2,GAK,ACTG1,SNCA,ACTB,AP2M1,CDK5,DNM1,SH3GL1,SH3GL2,CALM1,SH3GL3	transport
GO:BP	regulation of proteasomal protein catabolic process	GO:0061136	2.12093e-05	4.67347	195	388	19	21092	LRRK2,STUB1,BAG5,HSP90AB1,DVL1,AKT1,BAG2,CDK2,CSNK1D,GNA12,GSK3B,PRKACA,PRKN,PSMC6,RACK1,RPL11,CSNK1A1,HSPA1A,PLK1	protein catabolism
GO:BP	plasma membrane bounded cell projection morphogenesis	GO:0120039	2.23926e-05	4.64989	647	388	36	21092	LRRK2,HSP90AA1,MAP1B,ARHGEF7,MAPT,HSP90AB1,MBP,YWHAH,CDC42,DVL1,DVL2,DVL3,RAC1,ACTR2,RAB8A,RHOA,ACTB,ACTBL2,AFG3L2,CDK5,CNP,CYFIP1,DBN1,GSK3B,HDAC6,IQGAP1,PAK6,PRKN,RAB10,RPL24,SH3GL2,CDKL3,PRKCZ,STK25,TAOK3,TUBB3	development
GO:BP	neuron projection development	GO:0031175	2.30631e-05	4.63708	970	388	46	21092	LRRK2,HSP90AA1,MAP1B,MAPT,BAG5,GAK,HSP90AB1,MBP,YWHAH,CDC42,RAB29,DVL1,DVL2,DVL3,RAC1,VIM,ACTR2,AKT1,RAB8A,RHOA,SNAPIN,ACTB,ACTBL2,AFG3L2,CDK5,CNP,CYFIP1,DBN1,GSK3B,HDAC6,IQGAP1,PAK6,PRKN,RAB10,RAB11A,RGS2,RPL24,SH3GL2,CAMK1D,CDKL3,PRKCZ,STK24,STK25,TAOK3,TUBB3,VASH2	development
GO:BP	peptidyl-amino acid modification	GO:0018193	2.43902e-05	4.61278	1286	388	55	21092	LRRK2,HSP90AA1,HSP90AB1,MAP2K3,MAP2K6,MAP2K7,TP53,PRDX3,DVL2,MYO1C,PRKDC,SNCA,AKT1,CBLB,LRRK1,ACTB,ATRX,BAX,CDK2,CDK5,CFAP20,CSNK1D,GSK3B,HDAC6,MATK,NDUFAF7,NEK1,PKM,PPP2R1A,PRKACA,RACK1,RIPK1,SENP3,SF3B1,SF3B3,CALM1,CAMK1D,CSNK1A1,DDIT4,DYRK2,KDM4D,LATS1,MAP2K4,MLLT3,MRGBP,PHF20L1,PLK1,PRKCZ,RANBP2,RIF1,RIPK2,RPS6KB2,RUVBL2,TTLL1,ZAP70	protein modification
GO:BP	cell projection morphogenesis	GO:0048858	2.7388e-05	4.56244	652	388	36	21092	LRRK2,HSP90AA1,MAP1B,ARHGEF7,MAPT,HSP90AB1,MBP,YWHAH,CDC42,DVL1,DVL2,DVL3,RAC1,ACTR2,RAB8A,RHOA,ACTB,ACTBL2,AFG3L2,CDK5,CNP,CYFIP1,DBN1,GSK3B,HDAC6,IQGAP1,PAK6,PRKN,RAB10,RPL24,SH3GL2,CDKL3,PRKCZ,STK25,TAOK3,TUBB3	development
GO:BP	regulation of autophagy	GO:0010506	3.83661e-05	4.41605	346	388	25	21092	LRRK2,DNM1L,MAPT,TP53,HSPB1,SNCA,AKT1,EEF1A1,RAB8A,SCFD1,SLC25A4,SLC25A5,CDK5,DAPK1,EEF1A2,GOLGA2,GSK3B,HDAC6,PRKACA,PRKN,SPTLC1,BAG3,RIPK2,VDAC1,HIF1A	autophagy
GO:BP	regulation of protein kinase activity	GO:0045859	3.9132e-05	4.40747	661	388	36	21092	LRRK2,HSP90AA1,CDC37,YWHAG,HSP90AB1,MAP2K3,MAP2K6,MAP2K7,LRP6,SFN,DNAJA1,DVL1,DVL2,DVL3,HSPB1,SNCA,AKT1,CBLB,PLEC,RHOA,RPS3,ACTB,CDK5,IQGAP1,PHB,RACK1,RGS2,CALM1,DBF4B,LATS1,NPM1,PLK1,PRKCZ,STK3,TAOK3,TRAF2	regulation of enzyme functions
GO:BP	establishment of protein localization to mitochondrion	GO:0072655	4.02512e-05	4.39522	122	388	15	21092	LRRK2,HSP90AA1,MAPT,DNAJA1,AKT1,HSPA4,AIFM1,AP3B1,BAX,HK1,PRKN,BAG3,CALM1,HSPD1,MFN2	protein localization
GO:BP	regulation of proteasomal ubiquitin-dependent protein catabolic process	GO:0032434	4.11397e-05	4.38574	141	388	16	21092	LRRK2,STUB1,BAG5,HSP90AB1,DVL1,AKT1,CDK2,CSNK1D,GNA12,GSK3B,PRKN,RACK1,RPL11,CSNK1A1,HSPA1A,PLK1	protein catabolism
GO:BP	neuron projection morphogenesis	GO:0048812	4.19757e-05	4.377	632	388	35	21092	LRRK2,HSP90AA1,MAP1B,MAPT,HSP90AB1,MBP,YWHAH,CDC42,DVL1,DVL2,DVL3,RAC1,ACTR2,RAB8A,RHOA,ACTB,ACTBL2,AFG3L2,CDK5,CNP,CYFIP1,DBN1,GSK3B,HDAC6,IQGAP1,PAK6,PRKN,RAB10,RPL24,SH3GL2,CDKL3,PRKCZ,STK25,TAOK3,TUBB3	development
GO:BP	negative regulation of catalytic activity	GO:0043086	4.96963e-05	4.30368	762	388	39	21092	LRRK2,YWHAG,MAPT,BAG5,TP53,YWHAB,LRP6,PRDX3,RPS15,SFN,DNAJA1,DVL1,HSPB1,RPL23,RPS20,SNCA,AKT1,CBLB,GNAI2,PLEC,PPP1R8,ABCE1,BAG2,GSK3B,HDAC6,IQGAP1,PPP1R12A,PRKN,RACK1,RGS2,RPL11,RPS7,DFFA,DNAJB6,LATS1,NPM1,PLK1,PRKCZ,TAOK3	regulation of enzyme functions
GO:BP	generation of neurons	GO:0048699	5.64675e-05	4.2482	1465	388	59	21092	LRRK2,HSP90AA1,YWHAZ,MAP1B,YWHAG,MAPT,YWHAE,BAG5,GAK,HSP90AB1,MBP,TP53,YWHAH,CDC42,LRP6,RAB29,DVL1,DVL2,DVL3,RAC1,VIM,ACTR2,AKT1,RAB8A,RHOA,SNAPIN,ACTB,ACTBL2,AFG3L2,AIFM1,BAX,CDK5,CNP,CSNK1D,CYFIP1,DBN1,GSK3B,HDAC6,IQGAP1,PAK6,PRKN,RAB10,RAB11A,RGS2,RPL24,SH3GL2,TUBB2A,CAMK1D,CDKL3,DDIT4,PRKCZ,SH3GL3,STK24,STK25,TAOK3,TTLL1,TUBB3,VASH2,HIF1A	development
GO:BP	peptidyl-serine modification	GO:0018209	6.81093e-05	4.16679	330	388	24	21092	LRRK2,HSP90AA1,HSP90AB1,PRKDC,SNCA,AKT1,BAX,CDK2,CDK5,CSNK1D,GSK3B,HDAC6,PRKACA,RACK1,RIPK1,CAMK1D,CSNK1A1,DDIT4,DYRK2,LATS1,PLK1,PRKCZ,RIPK2,RPS6KB2	protein modification
GO:BP	positive regulation of phosphorus metabolic process	GO:0010562	6.85564e-05	4.16395	903	388	43	21092	LRRK2,HSP90AA1,MAPT,HSP90AB1,MAP2K3,MAP2K6,MAP2K7,SQSTM1,TP53,CDC42,DVL1,DVL2,DVL3,RAC1,SNCA,AKT1,LRRK1,RHOA,RPS3,CDK5,CSNK1D,EEF1A2,GNA12,HDAC6,IQGAP1,PHB,PPP1R12A,RACK1,RIPK1,AURKB,CALM1,DBF4B,LATS1,NPM1,PLK1,PRKCZ,RAB38,RANBP2,RIPK2,STK3,TAOK3,TRAF2,HIF1A	metabolism
GO:BP	positive regulation of phosphate metabolic process	GO:0045937	6.85564e-05	4.16395	903	388	43	21092	LRRK2,HSP90AA1,MAPT,HSP90AB1,MAP2K3,MAP2K6,MAP2K7,SQSTM1,TP53,CDC42,DVL1,DVL2,DVL3,RAC1,SNCA,AKT1,LRRK1,RHOA,RPS3,CDK5,CSNK1D,EEF1A2,GNA12,HDAC6,IQGAP1,PHB,PPP1R12A,RACK1,RIPK1,AURKB,CALM1,DBF4B,LATS1,NPM1,PLK1,PRKCZ,RAB38,RANBP2,RIPK2,STK3,TAOK3,TRAF2,HIF1A	metabolism
GO:BP	negative regulation of molecular function	GO:0044092	7.15954e-05	4.14512	1111	388	49	21092	LRRK2,STUB1,YWHAG,MAPT,YWHAE,BAG5,TP53,YWHAB,LRP6,PRDX3,RPS15,SFN,DNAJA1,DVL1,HSPB1,RPL23,RPS20,SNCA,AKT1,CBLB,GNAI2,PLEC,PPP1CA,PPP1R8,ABCE1,ACTB,ATP2A2,BAG2,BAX,GOLGA2,GSK3B,HDAC6,IQGAP1,ITCH,PPP1R12A,PRKN,RACK1,RGS2,RPL11,RPS7,AURKB,CALM1,DFFA,DNAJB6,LATS1,NPM1,PLK1,PRKCZ,TAOK3	development
GO:BP	endomembrane system organization	GO:0010256	8.00903e-05	4.09642	587	388	33	21092	LRRK2,YWHAZ,RAB5B,ARHGEF7,BAG5,GAK,SQSTM1,CDC42,RAB29,AKT1,PLEC,RAB7A,RAB8A,SNAPIN,AP3B1,ATP2A2,CSNK1D,DNM1,GOLGA2,PRKN,RAB10,RAB11A,RAB1A,RAB1B,SEC16A,TOR1AIP1,VPS4A,CSNK1A1,EMD,LMNB1,PLK1,RAB38,STK25	intracellular organisation
GO:BP	regulation of cell projection organization	GO:0031344	8.86408e-05	4.05237	651	388	35	21092	LRRK2,HSP90AA1,MAP1B,ARHGEF7,MAPT,BAG5,GAK,MBP,YWHAH,CDC42,RAB29,DVL1,DVL2,DVL3,RAC1,VIM,ACTR2,ACTR3,AKT1,ARPC2,CAPZB,RHOA,SNAPIN,CDC42EP3,CDK5,CYFIP1,DBN1,GSK3B,RAB5A,RGS2,CAMK1D,CDKL3,PIK3R1,STK24,STK25	intracellular organisation
GO:BP	negative regulation of protein binding	GO:0032091	9.69521e-05	4.01344	94	388	13	21092	LRRK2,STUB1,DVL1,AKT1,PPP1CA,ACTB,ATP2A2,BAG2,BAX,GOLGA2,GSK3B,RACK1,AURKB	protein modification
GO:BP	positive regulation of phosphorylation	GO:0042327	0.000123516	3.90828	821	388	40	21092	LRRK2,HSP90AA1,MAPT,HSP90AB1,MAP2K3,MAP2K6,MAP2K7,SQSTM1,TP53,CDC42,DVL1,DVL2,DVL3,RAC1,SNCA,AKT1,LRRK1,RHOA,RPS3,CDK5,CSNK1D,EEF1A2,HDAC6,IQGAP1,PHB,RACK1,RIPK1,AURKB,CALM1,DBF4B,LATS1,NPM1,PLK1,PRKCZ,RANBP2,RIPK2,STK3,TAOK3,TRAF2,HIF1A	regulation of enzyme functions
GO:BP	positive regulation of hydrolase activity	GO:0051345	0.00014396	3.84176	571	388	32	21092	LRRK2,ARHGEF7,MAPT,HSP90AB1,MBP,DVL2,DVL3,SNCA,AKT1,RHOA,RPS3,AIFM1,BAX,CASP8,DAPK1,FADD,GNA12,GNA13,GSK3B,PCNA,PHB,PPP1R12A,RACK1,ADRM1,CALM1,HSPA1A,HSPD1,PRKCZ,RAB11FIP2,RAPGEF4,RIPK2,TBC1D22B	regulation of enzyme functions
GO:BP	regulation of response to stress	GO:0080134	0.000151015	3.82098	1356	388	55	21092	LRRK2,HSP90AA1,CDC37,MAPT,BAG5,MAP2K7,TP53,ACTG1,DNAJA1,HSPB1,PRKDC,SNCA,ACTR2,AKT1,RPS3,ACTA2,ACTB,BAX,CASP8,DDX5,FADD,GSK3B,HDAC6,ITCH,MMS19,OPA1,PCNA,PRKN,RACK1,RIPK1,RPS19,SAMHD1,SF3B3,TRADD,TRAP1,TXNDC12,CYREN,DNAJB6,HSPA1A,KDM4D,MRGBP,NPM1,PIK3R1,RAD51AP1,RIF1,RIPK2,RUVBL2,STK24,STK25,STK3,TAOK3,TRAF2,UFD1,VDAC1,HIF1A	response to stress
GO:BP	response to nitrogen compound	GO:1901698	0.000227836	3.64238	1117	388	48	21092	LRRK2,HSP90AA1,STUB1,MAP1B,YWHAG,HSP90AB1,TP53,LRP6,MYO1C,PRKDC,RPL23,SNCA,VIM,ACTR2,AHCYL1,AKT1,EPRS1,GNAI2,RAB8A,RHOA,ACTB,AIFM1,ATP5F1A,ATRX,CDK2,CDK5,CYFIP1,FADD,GSK3B,PCNA,PKM,PPP2R2A,PRKACA,PRKN,PSMC6,RAB10,RGS2,RPLP0,CALM1,NPM1,PIK3R1,PRKCZ,RHBDD1,RIPK2,TPR,TRAF2,UBXN10,UFD1	signaling
GO:BP	proteasomal protein catabolic process	GO:0010498	0.000249452	3.60301	524	388	30	21092	LRRK2,STUB1,BAG5,HSP90AB1,DVL1,AKT1,PSMD11,BAG2,CDK2,CSNK1D,DDB1,GNA12,GSK3B,HERC2,ITCH,PRKACA,PRKN,PSMC6,PSMD2,PSMD6,RACK1,RPL11,ADRM1,CSNK1A1,HSPA1A,MTA1,PLK1,RHBDD1,UBXN10,UFD1	protein catabolism
GO:BP	organonitrogen compound catabolic process	GO:1901565	0.00025917	3.58642	1378	388	55	21092	LRRK2,HSP90AA1,HSPA8,MSN,STUB1,BAG5,HSP90AB1,SQSTM1,DVL1,ECHS1,RPL23,SNCA,AKT1,CBLB,EEF1A1,PSMD11,RAB7A,BAG2,CASP8,CDK2,CSNK1D,DDB1,EEF1A2,GNA12,GSK3B,HDAC6,HERC2,ITCH,PHB,PRKACA,PRKN,PSMC6,PSMD2,PSMD6,RACK1,RIPK1,RPL11,RPS7,SAMHD1,SF3B3,VPS4A,ADRM1,BAG3,C18ORF25,CSNK1A1,HSPA1A,LAMP2,LATS1,MTA1,PLK1,RHBDD1,TRAF2,UBXN10,UFD1,VGLL4	metabolism
GO:BP	negative regulation of apoptotic signaling pathway	GO:2001234	0.000312996	3.50446	230	388	19	21092	LRRK2,BAG5,DNAJA1,HSPB1,AKT1,GNAI2,SLC25A4,SLC25A5,SLC25A6,BAX,GSK3B,HELLS,OPA1,PRKN,RIPK1,TRAP1,TXNDC12,HSPA1A,HIF1A	cell death
GO:BP	cellular macromolecule catabolic process	GO:0044265	0.000321204	3.49322	1023	388	45	21092	LRRK2,STUB1,BAG5,HSP90AB1,SQSTM1,AGO1,AGO2,DVL1,RPL23,VIM,AKT1,PPP1R8,PSMD11,AIFM1,BAX,CDK2,CSNK1D,DDB1,DDX5,DIS3,GNA12,GSK3B,HDAC6,HERC2,ITCH,PRKN,PSMC6,PSMD2,PSMD6,RACK1,RPL11,RPS7,VPS4A,ADRM1,C18ORF25,CSNK1A1,DFFA,HSPA1A,LATS1,MTA1,NPM1,PLK1,TRAF2,UBXN10,UFD1	metabolism
GO:BP	regulation of anatomical structure morphogenesis	GO:0022603	0.00032431	3.48904	919	388	42	21092	LRRK2,MSN,DNM1L,MAP1B,ARHGEF7,MAPT,MBP,YWHAH,CDC42,AGO1,AGO2,DVL1,DVL2,DVL3,HSPB1,PRKDC,RAC1,ACTR2,ARPC2,CAPZB,LARP4,RHOA,CDC42EP3,CDK5,CYFIP1,DBN1,GNA12,GNA13,GSK3B,GTF2I,MYL12B,PKM,PRKN,RACK1,TPM1,CDKL3,JHY,MLLT3,POU5F1,STK25,VASH2,HIF1A	development
GO:BP	neuron differentiation	GO:0030182	0.000371364	3.4302	1393	388	55	21092	LRRK2,HSP90AA1,YWHAZ,MAP1B,YWHAG,MAPT,BAG5,GAK,HSP90AB1,MBP,YWHAH,CDC42,LRP6,RAB29,DVL1,DVL2,DVL3,RAC1,VIM,ACTR2,AKT1,RAB8A,RHOA,SNAPIN,ACTB,ACTBL2,AFG3L2,AIFM1,CDK5,CNP,CSNK1D,CYFIP1,DBN1,GSK3B,HDAC6,IQGAP1,PAK6,PRKN,RAB10,RAB11A,RGS2,RPL24,SH3GL2,CAMK1D,CDKL3,DDIT4,PRKCZ,SH3GL3,STK24,STK25,TAOK3,TTLL1,TUBB3,VASH2,HIF1A	development
GO:BP	response to endoplasmic reticulum stress	GO:0034976	0.000428106	3.36845	259	388	20	21092	LRRK2,STUB1,TP53,AIFM1,ANKS4B,ATP2A2,BAX,GSK3B,OPA1,PRKN,PSMC6,RACK1,SEC16A,TXNDC12,HSPA1A,PIK3R1,RHBDD1,TRAF2,UBXN10,UFD1	response to stress
GO:BP	proteolysis involved in protein catabolic process	GO:0051603	0.000480143	3.31863	796	388	38	21092	LRRK2,STUB1,BAG5,HSP90AB1,SQSTM1,DVL1,RPL23,AKT1,PSMD11,BAG2,CASP8,CDK2,CSNK1D,DDB1,GNA12,GSK3B,HDAC6,HERC2,ITCH,PRKACA,PRKN,PSMC6,PSMD2,PSMD6,RACK1,RPL11,RPS7,VPS4A,ADRM1,C18ORF25,CSNK1A1,HSPA1A,LATS1,MTA1,PLK1,RHBDD1,UBXN10,UFD1	protein catabolism
GO:BP	regulation of plasma membrane bounded cell projection organization	GO:0120035	0.000514644	3.28849	635	388	33	21092	LRRK2,HSP90AA1,MAP1B,ARHGEF7,MAPT,BAG5,GAK,MBP,YWHAH,CDC42,RAB29,DVL1,RAC1,VIM,ACTR2,ACTR3,AKT1,ARPC2,CAPZB,RHOA,SNAPIN,CDC42EP3,CDK5,CYFIP1,DBN1,GSK3B,RAB5A,RGS2,CAMK1D,CDKL3,PIK3R1,STK24,STK25	intracellular organisation
GO:BP	proteasome-mediated ubiquitin-dependent protein catabolic process	GO:0043161	0.000535264	3.27143	453	388	27	21092	LRRK2,STUB1,BAG5,HSP90AB1,DVL1,AKT1,PSMD11,CDK2,CSNK1D,DDB1,GNA12,GSK3B,HERC2,ITCH,PRKN,PSMC6,PSMD2,PSMD6,RACK1,RPL11,ADRM1,CSNK1A1,HSPA1A,MTA1,PLK1,UBXN10,UFD1	protein catabolism
GO:BP	positive regulation of transport	GO:0051050	0.000652451	3.18545	908	388	41	21092	LRRK2,HSP90AA1,MSN,DNM1L,ARHGEF7,YWHAE,HSP90AB1,MAP2K6,CDC42,RAB29,SFN,MYO1C,SNCA,AHCYL1,AKT1,DYNC1H1,GNAI2,RAB7A,SNAPIN,ACTB,AP2M1,BAX,CDK5,GSK3B,MPC2,PRKACA,PRKN,RAB5A,RACK1,VPS4A,BAG3,CALM1,CAMK1D,CXCL11,EMD,PIK3R1,PRKCZ,RHBDD1,STAC,TPR,HIF1A	transport
GO:BP	cell death in response to oxidative stress	GO:0036473	0.000669166	3.17447	92	388	12	21092	LRRK2,BAG5,HSPB1,AKT1,HDAC6,PRKN,RACK1,RIPK1,TRAP1,STK24,STK25,HIF1A	cell death
GO:BP	positive regulation of gene expression	GO:0010628	0.000675164	3.17059	1158	388	48	21092	LRRK2,HSP90AA1,HSPA8,MSN,MBP,TP53,ACTG1,AGO2,HSPB1,PRKDC,RPL23,VIM,AKT1,LARP4,NCL,RHOA,RPS3,ACTA2,ACTG2,BAG2,CASP8,DDX5,EEF2,FADD,GSK3B,HK1,MSH2,NFATC2,PHB,PKM,PRKN,RAB1A,RIPK1,RPL11,RPS7,HSPA1A,HSPD1,NPM1,PIK3R1,POLDIP3,POU5F1,PRKCZ,RHBDD1,RIF1,RIPK2,RPS6KB2,TRAF2,HIF1A	regulation of gene expression
GO:BP	neuron development	GO:0048666	0.000680781	3.16699	1122	388	47	21092	LRRK2,HSP90AA1,YWHAZ,MAP1B,MAPT,BAG5,GAK,HSP90AB1,MBP,YWHAH,CDC42,RAB29,DVL1,DVL2,DVL3,RAC1,VIM,ACTR2,AKT1,RAB8A,RHOA,SNAPIN,ACTB,ACTBL2,AFG3L2,CDK5,CNP,CYFIP1,DBN1,GSK3B,HDAC6,IQGAP1,PAK6,PRKN,RAB10,RAB11A,RGS2,RPL24,SH3GL2,CAMK1D,CDKL3,PRKCZ,STK24,STK25,TAOK3,TUBB3,VASH2	development
GO:BP	cell surface receptor signaling pathway involved in cell-cell signaling	GO:1905114	0.000746858	3.12676	551	388	30	21092	LRRK2,CDC42,LRP6,DVL1,DVL2,DVL3,RAC1,SNCA,AKT1,LRRK1,PPP1CA,RHOA,CDK5,CSNK1D,DDB1,GSK3B,PPP2R1A,PRKN,RAB5A,RACK1,CSNK1A1,EMD,LATS1,MLLT3,POU5F1,PRKCZ,RUVBL2,SCEL,STK3,VGLL4	signaling
GO:BP	positive regulation of transferase activity	GO:0051347	0.000900635	3.04545	587	388	31	21092	LRRK2,HSP90AA1,STUB1,MAPT,HSP90AB1,MAP2K3,MAP2K6,MAP2K7,CDC42,DVL2,DVL3,SNCA,AKT1,RHOA,RPS2,RPS3,CDK5,EEF1A2,IQGAP1,PCNA,PHB,AURKB,CALM1,DBF4B,NPM1,PLK1,PRKCZ,RANBP2,STK3,TAOK3,TRAF2	regulation of enzyme functions
GO:BP	response to inorganic substance	GO:0010035	0.000907189	3.0423	556	388	30	21092	LRRK2,MAP1B,MAPT,MBP,PRDX3,ACTG1,SNCA,AHCYL1,AKT1,PLEC,PPP1CA,RPS3,AIFM1,ATP5F1A,ATRX,CASP8,CDK2,HDAC6,IQGAP1,PCNA,PRKN,RACK1,RIPK1,RPLP0,TRAP1,CALM1,STK24,STK25,TRAF2,HIF1A	signaling
GO:BP	regulation of establishment of protein localization	GO:0070201	0.000935402	3.029	526	388	29	21092	LRRK2,HSP90AA1,HSPA8,DNM1L,MAPT,YWHAE,HSP90AB1,RAB29,SFN,DNAJA1,MYO1C,RAB8A,SCFD1,CCT3,CCT5,CDK5,GSK3B,HDAC6,MPC2,PRKACA,PRKN,RACK1,SLC25A22,BAG3,EMD,PIK3R1,PRKCZ,TPR,HIF1A	protein localization
GO:BP	organelle fission	GO:0048285	0.000973398	3.01171	527	388	29	21092	LRRK2,DNM1L,MAPT,CDC42,ACTR2,ACTR3,RHOA,ACTB,AKAP8,AP3B1,ATRX,GOLGA2,KIF2A,KPNB1,OPA1,PPP2R1A,PRKN,RAB11A,RPL24,TUBG1,VPS4A,AURKB,FANCM,HSPA1A,NSL1,PLK1,RAD51AP1,RANBP1,TPR	intracellular organisation
GO:BP	ubiquitin-dependent protein catabolic process	GO:0006511	0.00106961	2.97077	688	388	34	21092	LRRK2,STUB1,BAG5,HSP90AB1,SQSTM1,DVL1,RPL23,AKT1,PSMD11,CDK2,CSNK1D,DDB1,GNA12,GSK3B,HDAC6,HERC2,ITCH,PRKN,PSMC6,PSMD2,PSMD6,RACK1,RPL11,RPS7,VPS4A,ADRM1,C18ORF25,CSNK1A1,HSPA1A,LATS1,MTA1,PLK1,UBXN10,UFD1	protein catabolism
GO:BP	regulation of protein serine/threonine kinase activity	GO:0071900	0.00123946	2.90677	385	388	24	21092	LRRK2,CDC37,HSP90AB1,MAP2K6,MAP2K7,LRP6,SFN,DNAJA1,DVL2,DVL3,SNCA,AKT1,RHOA,RPS3,ACTB,IQGAP1,RGS2,CALM1,DBF4B,LATS1,PLK1,STK3,TAOK3,TRAF2	regulation of enzyme functions
GO:BP	modification-dependent protein catabolic process	GO:0019941	0.00149544	2.82523	698	388	34	21092	LRRK2,STUB1,BAG5,HSP90AB1,SQSTM1,DVL1,RPL23,AKT1,PSMD11,CDK2,CSNK1D,DDB1,GNA12,GSK3B,HDAC6,HERC2,ITCH,PRKN,PSMC6,PSMD2,PSMD6,RACK1,RPL11,RPS7,VPS4A,ADRM1,C18ORF25,CSNK1A1,HSPA1A,LATS1,MTA1,PLK1,UBXN10,UFD1	protein catabolism
GO:BP	positive regulation of proteasomal protein catabolic process	GO:1901800	0.00150412	2.82272	118	388	13	21092	LRRK2,STUB1,DVL1,AKT1,BAG2,CSNK1D,GSK3B,PRKN,PSMC6,RACK1,CSNK1A1,HSPA1A,PLK1	protein catabolism
GO:BP	Golgi organization	GO:0007030	0.00155473	2.80835	160	388	15	21092	LRRK2,YWHAZ,ARHGEF7,BAG5,GAK,CDC42,RAB29,RAB8A,CSNK1D,GOLGA2,RAB1A,RAB1B,SEC16A,CSNK1A1,STK25	intracellular organisation
GO:BP	Wnt signaling pathway	GO:0016055	0.00155563	2.80809	448	388	26	21092	LRRK2,CDC42,LRP6,DVL1,DVL2,DVL3,RAC1,LRRK1,PPP1CA,RHOA,CSNK1D,DDB1,GSK3B,PPP2R1A,PRKN,RAB5A,RACK1,CSNK1A1,EMD,LATS1,MLLT3,POU5F1,RUVBL2,SCEL,STK3,VGLL4	signaling
GO:BP	cell-cell signaling by wnt	GO:0198738	0.00169462	2.77093	450	388	26	21092	LRRK2,CDC42,LRP6,DVL1,DVL2,DVL3,RAC1,LRRK1,PPP1CA,RHOA,CSNK1D,DDB1,GSK3B,PPP2R1A,PRKN,RAB5A,RACK1,CSNK1A1,EMD,LATS1,MLLT3,POU5F1,RUVBL2,SCEL,STK3,VGLL4	signaling
GO:BP	negative regulation of intrinsic apoptotic signaling pathway	GO:2001243	0.0016976	2.77016	100	388	12	21092	LRRK2,BAG5,DNAJA1,HSPB1,AKT1,HELLS,OPA1,PRKN,TRAP1,TXNDC12,HSPA1A,HIF1A	cell death
GO:BP	neuron death	GO:0070997	0.00175141	2.75661	364	388	23	21092	LRRK2,MAPT,BAG5,HSP90AB1,MAP2K7,TP53,RAB29,SNCA,AKT1,RHOA,AIFM1,BAX,CASP8,CDK5,FADD,GSK3B,MSH2,PRKN,RACK1,DDIT4,MAP2K4,TRAF2,HIF1A	cell death
GO:BP	regulation of vesicle-mediated transport	GO:0060627	0.00181371	2.74143	543	388	29	21092	LRRK2,MSN,RAB5B,ARFGAP1,CDC42,RAB29,DVL1,RAC1,SNCA,GNAI2,RAB7A,RAB8A,SCFD1,SNAPIN,AP2M1,ATP2A2,CDK5,GSK3B,PRKN,RAB10,RAB11A,RAB11B,RAB5A,RACK1,VPS4A,CALM1,CAMK1D,RAPGEF4,SH3GL3	transport
GO:BP	regulation of intracellular transport	GO:0032386	0.00191753	2.71726	338	388	22	21092	LRRK2,HSP90AA1,MSN,MAP1B,YWHAE,HSP90AB1,RAB29,SFN,MYO1C,DYNC1H1,SCFD1,SNAPIN,CDK5,GSK3B,PPP1R12A,PRKACA,PRKN,RAB11B,BAG3,EMD,PIK3R1,TPR	transport
GO:BP	mitochondrial transport	GO:0006839	0.00203392	2.69167	186	388	16	21092	LRRK2,HSP90AA1,TP53,HSPA4,SLC25A4,SLC25A5,SLC25A6,AIFM1,BAX,CNP,GSK3B,PRKN,BAG3,HSPA1A,HSPD1,MFN2	transport
GO:BP	negative regulation of intracellular signal transduction	GO:1902532	0.00203475	2.69149	515	388	28	21092	LRRK2,BAG5,MAP2K3,DNAJA1,HSPB1,AKT1,RHOA,CASP8,GSK3B,HELLS,ITCH,OPA1,PHB,PPP2R1A,PRKN,RACK1,RGS2,RIPK1,TRAP1,TXNDC12,DDIT4,DYRK2,HSPA1A,MFN2,TAOK3,UFD1,VGLL4,HIF1A	signaling
GO:BP	modification-dependent macromolecule catabolic process	GO:0043632	0.00214378	2.66882	709	388	34	21092	LRRK2,STUB1,BAG5,HSP90AB1,SQSTM1,DVL1,RPL23,AKT1,PSMD11,CDK2,CSNK1D,DDB1,GNA12,GSK3B,HDAC6,HERC2,ITCH,PRKN,PSMC6,PSMD2,PSMD6,RACK1,RPL11,RPS7,VPS4A,ADRM1,C18ORF25,CSNK1A1,HSPA1A,LATS1,MTA1,PLK1,UBXN10,UFD1	protein catabolism
GO:BP	positive regulation of protein phosphorylation	GO:0001934	0.00218204	2.66114	743	388	35	21092	LRRK2,HSP90AA1,HSP90AB1,MAP2K3,MAP2K6,MAP2K7,SQSTM1,TP53,DVL1,DVL2,DVL3,RAC1,SNCA,AKT1,LRRK1,RHOA,RPS3,CDK5,CSNK1D,HDAC6,IQGAP1,PHB,RACK1,RIPK1,AURKB,CALM1,DBF4B,LATS1,NPM1,PLK1,PRKCZ,RIPK2,STK3,TAOK3,TRAF2	protein modification
GO:BP	negative regulation of signal transduction	GO:0009968	0.00220266	2.65705	1243	388	49	21092	LRRK2,STUB1,BAG5,MAP2K3,TP53,YWHAB,DNAJA1,HSPB1,SNCA,AKT1,CBLB,GNAI2,RAB7A,RHOA,SLC25A4,SLC25A5,SLC25A6,BAX,CASP8,GSK3B,HELLS,ITCH,OPA1,PHB,PPP2R1A,PRKACA,PRKN,RACK1,RGS2,RIPK1,SAMHD1,TRAP1,TXNDC12,CSNK1A1,DDIT4,DYRK2,EMD,HSPA1A,LATS1,MFN2,MLLT3,PRKCZ,RBBP7,RUVBL2,STK3,TAOK3,UFD1,VGLL4,HIF1A	signaling
GO:BP	positive regulation of intracellular signal transduction	GO:1902533	0.00276417	2.55844	995	388	42	21092	LRRK2,HSP90AA1,DNM1L,HSP90AB1,MAP2K3,MAP2K6,MAP2K7,TP53,CDC42,RPS15,DVL2,DVL3,RAC1,RPL23,RPS20,GNAI2,LRRK1,RHOA,RPS3,ACTA2,BAX,CASP8,DDX5,FADD,IQGAP1,PHB,PRKN,RACK1,RIPK1,RPL11,RPS7,TRADD,AURKB,HSPA1A,PRKCZ,RIPK2,STK25,STK3,TAOK3,TPR,TRAF2,ZAP70	signaling
GO:BP	regulation of hydrolase activity	GO:0051336	0.00283806	2.54698	996	388	42	21092	LRRK2,ARHGEF7,MAPT,HSP90AB1,MBP,PRDX3,SFN,DVL2,DVL3,SNCA,AKT1,CBLB,GNAI2,RHOA,RPS3,ABCE1,AIFM1,BAX,CASP8,DAPK1,FADD,GNA12,GNA13,GSK3B,IQGAP1,PCNA,PHB,PPP1R12A,RACK1,RGS2,ADRM1,CALM1,DFFA,DNAJB6,HSPA1A,HSPD1,NPM1,PRKCZ,RAB11FIP2,RAPGEF4,RIPK2,TBC1D22B	regulation of enzyme functions
GO:BP	regulation of neuron death	GO:1901214	0.00343632	2.46391	322	388	21	21092	LRRK2,MAPT,HSP90AB1,MAP2K7,TP53,RAB29,SNCA,AKT1,RHOA,AIFM1,BAX,CASP8,CDK5,GSK3B,MSH2,PRKN,RACK1,DDIT4,MAP2K4,TRAF2,HIF1A	cell death
GO:BP	cellular response to nitrogen compound	GO:1901699	0.00386357	2.41301	694	388	33	21092	LRRK2,MAP1B,YWHAG,TP53,MYO1C,PRKDC,RPL23,SNCA,VIM,ACTR2,AHCYL1,AKT1,EPRS1,GNAI2,RAB8A,ACTB,AIFM1,ATP5F1A,ATRX,CDK2,CDK5,CYFIP1,GSK3B,PKM,PRKACA,PRKN,RAB10,RPLP0,NPM1,PIK3R1,PRKCZ,RIPK2,TRAF2	response to stress
GO:BP	regulation of oxidative stress-induced cell death	GO:1903201	0.00420144	2.3766	72	388	10	21092	LRRK2,BAG5,HSPB1,AKT1,HDAC6,PRKN,RACK1,RIPK1,TRAP1,HIF1A	cell death
GO:BP	cellular response to endogenous stimulus	GO:0071495	0.00427171	2.3694	1348	388	51	21092	LRRK2,HSPA8,STUB1,MAP1B,YWHAG,MAPT,HSP90AB1,TP53,YWHAH,DNAJA1,MYO1C,PRKDC,RPL23,SNCA,VIM,ACTR2,AHCYL1,AKT1,EEF1A1,EPRS1,GNAI2,NCL,RAB8A,RHOA,ACTB,AIFM1,AKAP8,ATP5F1A,CDK5,CSNK1D,CYFIP1,DDX5,GSK3B,HDAC6,IQGAP1,PHB,PKM,PRKACA,PRKN,RAB10,RPLP0,SH3GL2,DDIT4,ESRRG,HSPA1A,LATS1,PIK3R1,POU5F1,PRKCZ,RBBP7,RIPK2	response to stress
GO:BP	negative regulation of cell communication	GO:0010648	0.00466231	2.3314	1352	388	51	21092	LRRK2,STUB1,MAPT,BAG5,HSP90AB1,MAP2K3,TP53,YWHAB,DNAJA1,HSPB1,SNCA,AKT1,CBLB,GNAI2,RAB7A,RHOA,SLC25A4,SLC25A5,SLC25A6,BAX,CASP8,GSK3B,HELLS,ITCH,OPA1,PHB,PPP2R1A,PRKACA,PRKN,RACK1,RGS2,RIPK1,SAMHD1,TRAP1,TXNDC12,CSNK1A1,DDIT4,DYRK2,EMD,HSPA1A,LATS1,MFN2,MLLT3,PRKCZ,RBBP7,RUVBL2,STK3,TAOK3,UFD1,VGLL4,HIF1A	signaling
GO:BP	positive regulation of cellular catabolic process	GO:0031331	0.00478666	2.31997	415	388	24	21092	LRRK2,STUB1,AGO2,DVL1,SNCA,AKT1,SLC25A4,SLC25A5,BAX,CSNK1D,DAPK1,DIS3,GSK3B,ITCH,PRKN,RACK1,SPTLC1,BAG3,CSNK1A1,HSPA1A,PLK1,RIPK2,VDAC1,HIF1A	metabolism
GO:BP	negative regulation of signaling	GO:0023057	0.00519772	2.28419	1357	388	51	21092	LRRK2,STUB1,MAPT,BAG5,HSP90AB1,MAP2K3,TP53,YWHAB,DNAJA1,HSPB1,SNCA,AKT1,CBLB,GNAI2,RAB7A,RHOA,SLC25A4,SLC25A5,SLC25A6,BAX,CASP8,GSK3B,HELLS,ITCH,OPA1,PHB,PPP2R1A,PRKACA,PRKN,RACK1,RGS2,RIPK1,SAMHD1,TRAP1,TXNDC12,CSNK1A1,DDIT4,DYRK2,EMD,HSPA1A,LATS1,MFN2,MLLT3,PRKCZ,RBBP7,RUVBL2,STK3,TAOK3,UFD1,VGLL4,HIF1A	signaling
GO:BP	response to organic cyclic compound	GO:0014070	0.00620842	2.20702	918	388	39	21092	LRRK2,HSP90AA1,HSPA8,MSN,MAP1B,HSP90AB1,MBP,YWHAH,LRP6,DNAJA1,SNCA,ACTR2,ARPC1B,RHOA,ACTB,AIFM1,ATP5F1A,CASP8,CDK5,DDX5,FADD,GSK3B,HDAC6,PCNA,PHB,PPP2R2A,PRKACA,PRKN,RPLP0,CALM1,DDIT4,ESRRG,HSPA1A,LATS1,NPM1,RBBP7,RIPK2,RUVBL2,TPR	response to stress
GO:BP	regulation of synaptic vesicle recycling	GO:1903421	0.00635392	2.19696	20	388	6	21092	LRRK2,SNCA,AP2M1,CDK5,CYFIP1,CALM1	transport
GO:BP	response to organonitrogen compound	GO:0010243	0.00645137	2.19035	1028	388	42	21092	LRRK2,HSP90AA1,STUB1,MAP1B,YWHAG,HSP90AB1,TP53,LRP6,MYO1C,PRKDC,RPL23,SNCA,VIM,ACTR2,AHCYL1,AKT1,EPRS1,GNAI2,RAB8A,RHOA,ACTB,AIFM1,CDK5,CYFIP1,FADD,GSK3B,PCNA,PKM,PPP2R2A,PRKACA,PRKN,PSMC6,RAB10,RGS2,RPLP0,CALM1,PIK3R1,PRKCZ,RHBDD1,RIPK2,UBXN10,UFD1	signaling
GO:BP	positive regulation of proteasomal ubiquitin-dependent protein catabolic process	GO:0032436	0.00682437	2.16594	94	388	11	21092	LRRK2,STUB1,DVL1,AKT1,CSNK1D,GSK3B,PRKN,RACK1,CSNK1A1,HSPA1A,PLK1	protein catabolism
GO:BP	regulation of macroautophagy	GO:0016241	0.00766471	2.1155	158	388	14	21092	LRRK2,TP53,AKT1,SCFD1,SLC25A4,SLC25A5,CDK5,HDAC6,PRKACA,SPTLC1,BAG3,RIPK2,VDAC1,HIF1A	autophagy
GO:BP	positive regulation of proteolysis involved in protein catabolic process	GO:1903052	0.00776433	2.1099	136	388	13	21092	LRRK2,STUB1,DVL1,AKT1,BAG2,CSNK1D,GSK3B,PRKN,PSMC6,RACK1,CSNK1A1,HSPA1A,PLK1	protein catabolism
GO:BP	positive regulation of kinase activity	GO:0033674	0.0101554	1.9933	495	388	26	21092	LRRK2,HSP90AA1,MAPT,HSP90AB1,MAP2K3,MAP2K6,MAP2K7,CDC42,DVL2,DVL3,SNCA,AKT1,RHOA,RPS3,CDK5,EEF1A2,IQGAP1,PHB,CALM1,DBF4B,NPM1,PRKCZ,RANBP2,STK3,TAOK3,TRAF2	regulation of enzyme functions
GO:BP	negative regulation of oxidative stress-induced cell death	GO:1903202	0.0112085	1.95045	47	388	8	21092	LRRK2,BAG5,HSPB1,AKT1,PRKN,RACK1,TRAP1,HIF1A	cell death
GO:BP	intrinsic apoptotic signaling pathway in response to endoplasmic reticulum stress	GO:0070059	0.0118426	1.92655	63	388	9	21092	LRRK2,TP53,AIFM1,BAX,OPA1,PRKN,TXNDC12,HSPA1A,TRAF2	cell death
GO:BP	cellular response to reactive oxygen species	GO:0034614	0.0126457	1.89806	142	388	13	21092	LRRK2,MAPT,PRDX3,AKT1,RPS3,AIFM1,HDAC6,PCNA,RACK1,RIPK1,TPM1,TRAP1,STK25	response to stress
GO:BP	cell morphogenesis involved in differentiation	GO:0000904	0.0127207	1.89549	733	388	33	21092	LRRK2,HSP90AA1,MAP1B,ARHGEF7,MAPT,HSP90AB1,MBP,YWHAH,CDC42,DVL1,PRKDC,RAC1,ACTR2,ARPC2,RAB8A,RHOA,ACTB,ACTBL2,AFG3L2,CDK5,CNP,CYFIP1,DBN1,GSK3B,HDAC6,RAB10,RAB1A,RPL24,CDKL3,LATS1,PIK3R1,STK25,TUBB3	development
GO:BP	regulation of exocytosis	GO:0017157	0.0139648	1.85497	215	388	16	21092	LRRK2,DVL1,SNCA,GNAI2,RAB7A,RAB8A,SNAPIN,ATP2A2,CDK5,GSK3B,PRKN,RAB10,RAB5A,VPS4A,CALM1,RAPGEF4	transport
GO:BP	regulation of cellular response to oxidative stress	GO:1900407	0.0159272	1.79786	83	388	10	21092	LRRK2,BAG5,HSPB1,AKT1,HDAC6,PRKN,RACK1,RIPK1,TRAP1,HIF1A	response to stress
GO:BP	mitochondrion localization	GO:0051646	0.0182376	1.73903	50	388	8	21092	LRRK2,DNM1L,MAP1B,MAPT,HDAC6,OPA1,MFN2,HIF1A	intracellular organisation
GO:BP	canonical Wnt signaling pathway	GO:0060070	0.0190178	1.72084	301	388	19	21092	LRRK2,LRP6,DVL1,DVL2,DVL3,LRRK1,PPP1CA,CSNK1D,GSK3B,PRKN,RAB5A,CSNK1A1,EMD,LATS1,MLLT3,POU5F1,RUVBL2,SCEL,STK3	signaling
GO:BP	response to reactive oxygen species	GO:0000302	0.0203693	1.69102	196	388	15	21092	LRRK2,MAPT,PRDX3,AKT1,RPS3,AIFM1,HDAC6,PCNA,RACK1,RIPK1,TPM1,TRAP1,STK24,STK25,HIF1A	response to stress
GO:BP	response to oxidative stress	GO:0006979	0.0227863	1.64233	423	388	23	21092	LRRK2,MAPT,BAG5,TP53,PRDX3,HSPB1,SNCA,AKT1,RPS3,AIFM1,ATP2A2,DAPK1,HDAC6,PCNA,PRKN,RACK1,RIPK1,TPM1,TRAP1,HSPA1A,STK24,STK25,HIF1A	response to stress
GO:BP	protein ubiquitination	GO:0016567	0.0259745	1.58545	829	388	35	21092	LRRK2,HSP90AA1,STUB1,BAG5,HSP90AB1,SQSTM1,CDC42,RPS15,WSB1,DNAJA1,RPL23,RPS20,AKT1,CBLB,RPS2,RPS3,BAG2,CDK5,DDB1,HDAC6,HERC2,ITCH,NEURL4,PRKN,RACK1,RPL11,RPS7,C18ORF25,FANCM,HSPA1A,MTA1,NPM1,PLK1,RIPK2,TRAF2	protein catabolism
GO:BP	protein modification by small protein conjugation	GO:0032446	0.0265228	1.57638	902	388	37	21092	LRRK2,HSP90AA1,STUB1,BAG5,HSP90AB1,SQSTM1,CDC42,RPS15,WSB1,DNAJA1,RPL23,RPS20,AKT1,CBLB,RPS2,RPS3,BAG2,CDK5,DDB1,HDAC6,HERC2,ITCH,NEURL4,PRKN,RACK1,RPL11,RPS7,C18ORF25,FANCM,HSPA1A,MTA1,NPM1,PLK1,RANBP2,RIPK2,TRAF2,HIF1A	protein modification
GO:BP	positive regulation of protein serine/threonine kinase activity	GO:0071902	0.0265799	1.57545	226	388	16	21092	LRRK2,HSP90AB1,MAP2K6,MAP2K7,DVL2,DVL3,SNCA,AKT1,RHOA,RPS3,IQGAP1,CALM1,DBF4B,STK3,TAOK3,TRAF2	regulation of enzyme functions
GO:BP	positive regulation of ubiquitin-dependent protein catabolic process	GO:2000060	0.0324157	1.48924	110	388	11	21092	LRRK2,STUB1,DVL1,AKT1,CSNK1D,GSK3B,PRKN,RACK1,CSNK1A1,HSPA1A,PLK1	protein catabolism
GO:BP	peptidyl-threonine phosphorylation	GO:0018107	0.0353967	1.45104	111	388	11	21092	LRRK2,PRKDC,AKT1,CDK5,GSK3B,PRKACA,CALM1,DDIT4,DYRK2,PLK1,RIPK2	protein modification
GO:BP	regulation of protein transport	GO:0051223	0.0392814	1.40581	501	388	25	21092	LRRK2,HSP90AA1,HSPA8,DNM1L,YWHAE,HSP90AB1,RAB29,SFN,DNAJA1,MYO1C,RAB8A,SCFD1,CDK5,GSK3B,MPC2,PRKACA,PRKN,RACK1,SLC25A22,BAG3,EMD,PIK3R1,PRKCZ,TPR,HIF1A	transport
GO:BP	negative regulation of establishment of protein localization to mitochondrion	GO:1903748	0.0407173	1.39022	8	388	4	21092	LRRK2,MAPT,DNAJA1,BAG3	protein localization
GO:BP	regulation of neurotransmitter secretion	GO:0046928	0.0407756	1.3896	92	388	10	21092	LRRK2,DVL1,SNCA,SNAPIN,ATP2A2,CDK5,GSK3B,PRKN,RAB5A,CALM1	signaling
GO:BP	regulation of response to oxidative stress	GO:1902882	0.0407756	1.3896	92	388	10	21092	LRRK2,BAG5,HSPB1,AKT1,HDAC6,PRKN,RACK1,RIPK1,TRAP1,HIF1A	response to stress
GO:BP	synaptic vesicle transport	GO:0048489	0.0407975	1.38937	40	388	7	21092	LRRK2,SNCA,SNAPIN,AP3B1,CDK5,DNM1,PRKN	transport

## Sheet: TableG_functional.groups
cell death	intracellular organisation	metabolism	transport	autophagy	development	protein catabolism	protein localisation	protein modification	regulation of enzyme functions	regulation of gene expression	response to stress	signalling
LRRK2	LRRK2	LRRK2	LRRK2	LRRK2	LRRK2	LRRK2	LRRK2	LRRK2	LRRK2	LRRK2	LRRK2	LRRK2
HSP90AA1	MSN	HSP90AA1	HSP90AA1	HSP90AA1	HSP90AA1	HSP90AA1	HSP90AA1	YWHAG	HSP90AA1	HSP90AA1	MAPT	HSP90AA1
YWHAZ	TUBB	MSN	YWHAQ	HSPA8	HSPA8	HSPA8	HSPA8	MAPT	CDC37	HSPA8	BAG5	STUB1
DNM1L	MAPT	DNM1L	HSPA8	CDC37	MSN	CDC37	MSN	YWHAE	DNM1L	MSN	MAP2K7	MAP1B
ARHGEF7	RAB32	STUB1	YWHAZ	DNM1L	STUB1	STUB1	DNM1L	BAG5	STUB1	MBP	TP53	YWHAG
BAG5	RPS15	MAPT	CDC37	STUB1	MAP1B	BAG5	MAPT	SQSTM1	YWHAG	TP53	DNAJA1	HSP90AB1
HSP90AB1	ACTG1	BAG5	RAB5B	MAPT	ARHGEF7	HSP90AB1	YWHAE	YWHAB	MAPT	ACTG1	HSPB1	TP53
MAP2K6	MYL9	HSP90AB1	YWHAG	SQSTM1	MAPT	TP53	GAK	LRP6	BAG5	AGO2	PRKDC	LRP6
MAP2K7	PRKDC	TP53	YWHAE	TP53	BAG5	DVL1	HSP90AB1	RPS15	HSP90AB1	HSPB1	ACTR2	MYO1C
SQSTM1	ACTR2	AGO2	HSP90AB1	HSPB1	TP53	DVL3	SQSTM1	SFN	MAP2K3	PRKDC	AKT1	PRKDC
TP53	ACTR3	DVL1	SQSTM1	SNCA	CDC42	PRKDC	TP53	DNAJA1	MAP2K6	RPL23	RPS3	RPL23
LRP6	DYNC1H1	HSPB1	TP53	AKT1	ACTG1	RPL23	RAB29	DVL1	MAP2K7	VIM	ACTB	SNCA
PRDX3	MDN1	RPL23	YWHAB	CLTC	MYO1C	SNCA	DNAJA1	HSPB1	TP53	AKT1	BAX	VIM
SFN	PLEC	SNCA	YWHAH	EEF1A1	RAC1	BAG2	DVL1	PRKDC	CDC42	LARP4	DDX5	ACTR2
DNAJA1	RAB7A	VIM	RAB29	RAB7A	SNCA	CCT3	NUP133	RPL23	LRP6	NCL	GSK3B	AHCYL1
HSPB1	RAB8A	AKT1	RAB32	RAB8A	ACTR2	CCT5	RPL23	RPS20	PRDX3	RHOA	HDAC6	AKT1
PRKDC	RHOA	CBLB	SFN	SCFD1	ACTR3	HDAC6	AKT1	SNCA	RPS15	RPS3	ITCH	EPRS1
SNCA	RPS23	EEF1A1	HSPB1	SLC25A4	ARPC1B	NCLN	CBLB	AKT1	SFN	ACTA2	MMS19	GNAI2
AKT1	RPS27	PPP1CA	MYO1C	SLC25A5	ARPC2	PHB	CSE1L	CBLB	DNAJA1	ACTG2	OPA1	RAB8A
GNAI2	RPS3	RAB7A	NUP133	SNAPIN	CAPZB	PRKN	HSPA4	GNAI2	DVL1	BAG2	PCNA	RHOA
HSPA9	SCFD1	RAB8A	RPL23	ATP2A2	DYNC1H1	RPL11	LARP7	LRRK1	DVL2	CASP8	PRKN	ACTB
PPP1CA	AP3B1	SCFD1	AHCYL1	CDK5	RAB7A	RPS7	RAB7A	PLEC	DVL3	DDX5	RACK1	AIFM1
RHOA	ATP2A2	SLC25A4	AKT1	DAPK1	RHOA	SEC16A	RAB8A	PPP1R8	HSPB1	EEF2	RIPK1	ATP5F1A
RPS3	CDK2	SLC25A5	CBLB	EEF1A2	RPS3	BAG1	TNPO1	RPS3	RPL23	FADD	SF3B3	ATRX
SLC25A4	CFAP20	AIFM1	CLTC	GOLGA2	SCFD1	BAG3	AIFM1	BAG2	RPS20	GSK3B	TRAP1	CDK2
SLC25A5	CSNK1D	BAG2	CSE1L	GSK3B	TUBB4A	HSPA1A	AP3B1	BAX	SNCA	HK1	TXNDC12	CDK5
SLC25A6	GOLGA2	BAX	HSPA4	HDAC6	ARPC4	HSPD1	ATRX	CDK5	AKT1	MSH2	CYREN	CYFIP1
ACTB	GSK3B	CDK2	HSPA9	LGALS8	ARPC5	LAMP2	BAX	GSK3B	CBLB	NFATC2	DNAJB6	FADD
AIFM1	HDAC6	CDK5	RAB7A	PRKACA	BAX	NPM1	CCT3	PPP2R1A	EEF1A1	PHB	HSPA1A	GSK3B
BAX	KIF2A	CSNK1D	RAB8A	PRKN	CAPZA1	PIK3R1	CCT5	PRKN	PLEC	PKM	KDM4D	PCNA
CASP8	KPNB1	DAPK1	SCFD1	RAB1A	CAPZA2	PLK1	CDK5	RACK1	RHOA	PRKN	MRGBP	PKM
CDK5	NEK1	DDB1	SNAPIN	RAB1B	CDC42EP3	RPAP3	CSNK1D	RGS2	RPS2	RAB1A	NPM1	PPP2R2A
DAPK1	RAB11A	DIS3	TNPO1	RAB5A	CDK2	RUVBL2	GOLGA2	RPL11	RPS3	RIPK1	PIK3R1	PRKACA
DDB1	RAB1A	EEF1A2	AIFM1	SEC16A	CKAP5	STK3	GSK3B	RPS7	ACTB	RPL11	RAD51AP1	PRKN
EEF1A2	RAB1B	GNA12	AP2M1	SPTLC1	CYFIP1	YWHAG	HK1	SH3GL2	BAG2	RPS7	RIF1	PSMC6
FADD	RAB5A	GOLGA2	AP3B1	VPS4A	DBN1	MAPT	KPNB1	CALM1	CDK5	HSPA1A	RIPK2	RAB10
GSK3B	RO60	GSK3B	BAX	BAG3	GSK3B	YWHAE	MSH2	DDIT4	EEF1A2	HSPD1	RUVBL2	RGS2
HDAC6	RPL11	HDAC6	CDK5	LAMP2	HDAC6	SQSTM1	NUP107	HSPA1A	GSK3B	NPM1	STK24	RPLP0
HELLS	RPL24	ITCH	COPG2	MFN2	NCLN	YWHAB	PRKACA	KDM4D	IQGAP1	PIK3R1	STK25	CALM1
ITCH	RPL3	PHB	GOLGA2	RIPK2	PRKACA	LRP6	PRKN	LATS1	PCNA	POLDIP3	STK3	NPM1
MSH2	RPLP0	PRKACA	GSK3B	VDAC1	PRKN	PRDX3	RAB10	NPM1	PHB	POU5F1	TAOK3	PIK3R1
OPA1	RPS14	PRKN	HDAC6	HIF1A	PSMC6	RPS15	RAB11A	PLK1	PRKN	PRKCZ	TRAF2	PRKCZ
PHB	RPS19	PSMC6	HERC2		RAB1B	SFN	RPL11	PRKCZ	RACK1	RHBDD1	VDAC1	RHBDD1
PPP2R1A	RPS5	PSMD2	KPNB1		RAB5A	AGO1	SEC16A	STUB1	RGS2	RIF1	HIF1A	RIPK2
PRKN	TMOD3	RACK1	NUP107		RACK1	AGO2	TOR1AIP1	ARHGEF7	RPL11	RIPK2	MSN	TPR
RACK1	TPM1	RPL11	PRKACA		TMOD3	DNAJA1	VPS4A	HSP90AB1	RPS7	RPS6KB2	MAP1B	TRAF2
RIPK1	VPS4A	RPS7	PRKN		TPM1	HSPB1	AURKB	CDC42	AURKB	TRAF2	YWHAG	UBXN10
RPL11	ABLIM1	SF3B3	RAB11A		VPS4A	RPS20	BAG3	PPP1CA	CALM1	HIF1A	MAP2K3	UFD1
RPS3A	AURKB	SPTLC1	RAB1A		DNAJB6	AKT1	CALM1	SNAPIN	DBF4B		MAP2K6	CDC42
RPS7	BAG3	BAG3	RAB1B		DNAJB8	CBLB	DNAJB6	ACTB	LATS1		LRP6	DVL1
SPTLC1	E2F4	CSNK1A1	RAB5A		FCHSD1	EPRS1	HSPD1	ATP2A2	NPM1		PRDX3	DVL2
TRADD	HSPA1A	DDIT4	RPL11		HSPA1A	GNAI2	LAMP2	GOLGA2	PIK3R1		MYO1C	DVL3
TRAP1	JHY	DFFA	SEC16A		LAMP2	LRRK1	LATS1	PRKACA	PLK1		RPL23	RAC1
TXNDC12	MFN2	HSPA1A	VPS4A		LATS1	NCL	MFN2	AURKB	PRKCZ		SNCA	LRRK1
ACIN1	NPM1	LATS1	BAG3		NPM1	PLEC	NPM1	RIPK2	RANBP2		VIM	PPP1CA
AURKB	PLK1	NPM1	EMD		PIK3R1	PPP1R8	PIK3R1	STK3	STK3		AHCYL1	CSNK1D
BAG1	RAB38	PLK1	HSPD1		PLK1	RPS3	PLK1	HSP90AA1	TAOK3		EPRS1	DDB1
BAG3	RPL23A	RHBDD1	LAMP2		PRKCZ	BAX	PRKCZ	RPS2	TRAF2		GNAI2	PPP2R1A
CAMK1D	RPSA	RIPK2	MFN2		TPR	CDK5	RANBP2	ITCH	SQSTM1		PLEC	RAB5A
DFFA	TPR	TRAF2	NPM1		TRAF2	DAPK1	RUVBL2	FANCM	PRKDC		RAB8A	RACK1
DNAJB6	TTLL1	VGLL4	PIK3R1		HSP90AB1	DIS3	STK3	MTA1	RAC1		RHOA	CSNK1A1
HSPA1A	UBXN10	VDAC1	RAB38		PPP1CA	EIF4EBP1	TPR	HIF1A	LRRK1		AIFM1	EMD
HSPD1	DNM1L	HIF1A	RANBP2		SNAPIN	GSK3B	SFN	CSNK1A1	BAX		AKAP8	LATS1
LATS1	MAP1B	CDC37	RHBDD1		ACTA2	PPP2R1A	DVL3	CDC37	CSNK1D		ATP5F1A	MLLT3
MAP2K4	ARHGEF7	YWHAG	STK3		AP2M1	RACK1	MYO1C	MAP2K3	HDAC6		CDK2	POU5F1
MFN2	MAP2K7	YWHAE	TPR		CDK5	RGS2	CLTC	MAP2K6	PPP2R1A		CDK5	RUVBL2
MRGBP	SQSTM1	MAP2K3	UFD1		LIMA1	SF3B3	SCFD1	MAP2K7	RIPK1		CYFIP1	SCEL
NPM1	TP53	MAP2K6	RPS15		RAB11A	SH3GL2	ACTB	TP53	SH3GL2		DAPK1	STK3
PIK3R1	CDC42	MAP2K7	ABCE1		RGS2	CALM1	AP2M1	DVL2	DDIT4		MPC2	VGLL4
PLK1	RAC1	SQSTM1	NUP160		CDKL3	DDIT4	HDAC6	DVL3	KDM4D		PKM	MAPT
PRKCZ	SNCA	YWHAB	PPP1R12A		E2F4	DNAJB6	MPC2	RAC1	RIPK2		PRKACA	MBP
RHBDD1	AKT1	CDC42	NCBP3		SMTNL2	KDM4D	RAB11B	RHOA	HIF1A		RAB10	PRDX3
RIPK2	ARPC1B	LRP6	POLDIP3		MBP	LATS1	RACK1	CSNK1D	ARHGEF7		RAB11B	ACTG1
RUVBL2	ARPC2	PRDX3	RANBP1		YWHAH	PRKCZ	SLC25A22	HDAC6	MBP		RPLP0	PLEC
STK3	CAPZB	SFN	GAK		DVL1	TPR	EMD	IQGAP1	YWHAB		TPM1	RPS3
STK40	CLTC	DNAJA1	ACTG1		DVL2	MSN	STAC	PHB	GNAI2		CXCL11	CASP8
TRAF2	SLC25A4	DVL2	SNCA		DVL3	EEF1A1	HIF1A	RIPK1	AIFM1		DDIT4	HDAC6
VDAC1	SLC25A5	DVL3	ACTB		PRKDC	RAB7A		DBF4B	CASP8		PRKCZ	IQGAP1
HIF1A	SLC25A6	PRKDC	CYFIP1		LARP4	CDK2		TAOK3	DAPK1		RAB11FIP2	RIPK1
DDX5	TUBB4A	RAC1	DNM1		PLEC	CSNK1D		TRAF2	FADD		ATP2A2	TRAP1
RAI14	ACTB	GNAI2	SH3GL1		RAB8A	DDB1		MYO1C	GNA12		HSP90AA1	STK24
DDIT4	ARPC4	LRRK1	SH3GL2		ACTB	EEF1A2		AKAP8	GNA13		CDC37	STK25
DIDO1	ARPC5	PLEC	CALM1		ACTBL2	GNA12		GNA12	MSH2		ACTG1	HIF1A
DYRK2	ATRX	PPP1R8	SH3GL3		AFG3L2	ITCH		PPP1R12A	PPP1R12A		ACTA2	BAG5
STK24	BAX	RHOA	DVL1		AP3B1	PRKACA		SF3B1	ADRM1		CASP8	MAP2K3
STK25	CAPZA1	RPS3	ATP2A2		CNP	PSMC6		RIF1	HSPA1A		FADD	DNAJA1
MAPT	CAPZA2	ACTB	RAPGEF4		GNA12	PSMD2		RUVBL2	HSPD1		RPS19	HSPB1
VPS4A	CCT3	IQGAP1	MSN		GNA13	CSNK1A1		CDK2	RAB11FIP2		SAMHD1	HELLS
RAB29	CCT5	PPP1R12A	DNM1L		IQGAP1	RHBDD1		CAMK1D	RAPGEF4		TRADD	ITCH
	CDC42EP3	PPP2R1A	ARHGEF7		MYL12B	VGLL4		DYRK2	TBC1D22B		UFD1	OPA1
	CDK5	RGS2	MAP2K6		PAK6	RPS2		RPS6KB2	PPP1R8		STUB1	PHB
	CKAP5	RIPK1	CDC42		RAB10	FANCM		PRDX3	ABCE1		ANKS4B	TXNDC12
	CYFIP1	SH3GL2	DYNC1H1		RAB1A	MTA1		ATRX	DFFA		PSMC6	DDIT4
	DBN1	AURKB	GNAI2		RPL24	RIPK2		CFAP20	DNAJB6		SEC16A	DYRK2
	IQGAP1	CALM1	MPC2		SH3GL2	PSMD11		MATK			RHBDD1	HSPA1A
	LIMA1	DBF4B	RACK1		STK25	CASP8		NDUFAF7			UBXN10	MFN2
	OPA1	KDM4D	CAMK1D		TAOK3	HERC2		NEK1			ATRX	TAOK3
	PRKN	PIK3R1	CXCL11		TUBB3	PSMD6		PKM			HSPA8	YWHAB
	FCHSD1	PRKCZ	PRKCZ		DNM1L	RIPK1		SENP3			HSP90AB1	CBLB
	LATS1	RAB38	STAC		MYL9	VPS4A		SF3B3			YWHAH	RAB7A
	PIK3R1	RANBP2	HIF1A		GAK	ADRM1		MAP2K4			EEF1A1	SLC25A4
	RAD51AP1	STK3	ARFGAP1		RAB29	C18ORF25		MLLT3			NCL	SLC25A5
	RUVBL2	TAOK3	RAC1		VIM	TRAF2		MRGBP			CSNK1D	SLC25A6
	SKA3	HSPA8	RAB10		AKT1	UBXN10		PHF20L1			IQGAP1	BAX
	STN1	AGO1	RAB11B		CAMK1D	UFD1		RANBP2			PHB	SAMHD1
	VDAC1	PSMD11	MAP1B		STK24	MBP		TTLL1			SH3GL2	RBBP7
	HIF1A	CASP8	SLC25A4		VASH2	RHOA		ZAP70			ESRRG	DNM1L
	YWHAZ	DDX5	SLC25A5		YWHAZ	AIFM1		WSB1			LATS1	MAP2K6
	MYO1B	HERC2	SLC25A6		YWHAG	FADD		DDB1			POU5F1	MAP2K7
	MYO1C	PSMD6	CNP		YWHAE	CDC42		HERC2			RBBP7	RPS15
	MYO1D	PYGB	HSPA1A		LRP6	WSB1		NEURL4			MBP	RPS20
	AHCYL1	VPS4A	DNAJA1		AIFM1	NEURL4		C18ORF25			ARPC1B	ACTA2
	SNAPIN	ADRM1	SLC25A22		CSNK1D						PPP2R2A	DDX5
	ABCE1	C18ORF25			TUBB2A						CALM1	RPL11
	COPG2	LAMP2			DDIT4						TPR	RPS7
	DNM1	MTA1			SH3GL3							TRADD
	MYO1F	UBXN10			TTLL1							AURKB
	RAB10	UFD1			HIF1A							ZAP70
	RAB11B	ECHS1			YWHAB							SNAPIN
	SEC16A	SAMHD1			PRDX3							ATP2A2
	KLC2				RPS15
	PRKCZ				SFN
	STK25				DNAJA1
	HSPA8				HSPB1
	BAG5				RPL23
	GAK				RPS20
	MBP				CBLB
	YWHAH				GNAI2
	RAB29				PPP1R8
	VIM				ABCE1
	CDKL3				ATP2A2
	DNAJB6				BAG2
	DNAJB8				GOLGA2
	LAMP2				ITCH
	SH3GL3				PPP1R12A
	HSP90AA1				RPL11
	CDC37				RPS7
	PRDX3				AURKB
	SFN				CALM1
	HSPA4				DFFA
	HSPA9				AGO1
	AFG3L2				AGO2
	AIFM1				GTF2I
	CNP				PKM
	NDUFAF7				JHY
	PHB				MLLT3
	CALM1				POU5F1
	HSPD1
	STUB1
	DVL1
	DVL2
	DVL3
	AP2M1
	NFATC2
	PSMC6
	RACK1
	RGS2
	CAMK1D
	STK24
	YWHAE
	HSP90AB1
	DNAJA1
	LARP7
	MPC2
	PPP1R12A
	PRKACA
	SLC25A22
	EMD
	STAC
	RAB5B
	TOR1AIP1
	CSNK1A1
	LMNB1
	AKAP8
	PPP2R1A
	TUBG1
	FANCM
	NSL1
	RANBP1

## Sheet: TableH_RNA.QC
tissue	all.genes	removed.genes	removal rate	all.samples	removed sa	removal.rate
AMYG	56200	35456	0.63089	129	11	0.0852713
ACC	56200	34822	0.619609	147	8	0.0544218
BLood	56200	39892	0.709822	670	67	0.1
CAU	56200	34566	0.615053	194	13	0.0670103
CR	56200	33479	0.595712	209	5	0.0239234
Cortex	56200	33982	0.604662	205	8	0.0390244
HP	56200	35433	0.63048	165	13	0.0787879
HYPT	56200	34522	0.61427	170	11	0.0647059
Kidney_c	56200	34613	0.61589	73	0	0
liver	56200	37053	0.659306	208	1	0.00480769
lung	56200	34563	0.615	515	38	0.0737864
NAC	56200	34766	0.618612	202	7	0.0346535
PUT	56200	35389	0.629698	170	9	0.0529412
SPC	56200	35529	0.632189	126	8	0.0634921
SN	56200	35604	0.633523	114	8	0.0701754

## Sheet: TableI_DEA.ranks
genes	AMYG	ACC	CAU	CR	FC	HP	HYPT	NAc	PUT	SPC	SN	Kidney_Cortex	Liver	lung	Blood
ABCE1	2	2	2	2	2	9	8	2	2	12	6	1	9	2	0
ABLIM1	3	9	8	14	5	2	2	9	8	2	2	1	1	2	0
ACIN1	0	0	2	13	0	2	1	0	0	2	0	6	6	7	14
ACLY	0	0	1	0	4	0	14	0	4	7	2	3	1	5	4
ACTA2	2	1	2	2	0	2	2	2	5	6	8	8	8	10	0
ACTB	1	1	2	0	2	6	1	2	2	12	2	2	2	9	14
ACTG1	1	1	1	0	1	1	1	5	1	6	1	6	1	9	14
ACTG2	0	1	0	0	0	0	1	6	1	2	1	1	9	10	1
ACTR2	4	9	4	1	12	4	4	4	4	8	4	0	1	3	14
ACTR3	1	1	1	0	1	11	4	1	1	11	3	1	1	9	14
ADRM1	0	0	0	12	1	0	1	0	2	2	2	1	8	1	12
AFF4	1	1	2	12	1	1	7	4	1	4	1	1	8	8	0
AFG3L2	1	6	3	8	12	1	3	6	3	1	1	7	8	1	0
AGO1	5	3	6	14	3	6	3	6	7	3	3	0	0	2	9
AGO2	1	0	6	12	0	4	4	4	4	11	1	0	0	8	14
AHCYL1	7	7	8	4	7	4	7	8	7	6	11	1	1	1	0
AHDC1	4	5	4	14	8	4	4	8	4	1	2	1	1	2	0
AIFM1	0	2	6	3	4	1	2	3	7	0	4	8	8	0	0
AKAP8	0	0	7	13	5	2	0	0	7	0	0	7	8	7	10
AKT1	3	4	3	9	3	3	1	3	3	0	1	1	9	8	12
AP2M1	4	13	4	5	13	7	8	6	4	2	4	0	0	1	6
AP3B1	4	1	4	0	1	4	4	4	6	9	10	7	1	4	13
APEX2	1	1	3	0	1	1	4	3	4	3	1	8	8	7	12
ARFGAP1	0	0	0	14	2	6	0	0	0	0	0	0	3	1	11
ARHGEF7	1	6	4	14	13	5	1	5	5	1	1	1	1	1	0
ARPC1B	3	1	3	0	1	4	5	1	4	8	8	7	7	9	14
ARPC2	5	5	5	0	5	6	1	9	5	1	1	2	1	9	14
ARPC4	4	6	3	0	7	10	2	5	4	1	2	3	1	1	14
ARPC5	2	1	2	0	1	9	4	2	2	12	6	3	5	9	14
ATP2A2	4	9	9	5	14	7	4	7	9	2	4	1	2	2	0
ATP5F1A	3	6	6	6	12	3	4	6	6	0	5	7	4	0	2
ATP5MG	6	6	5	1	5	4	5	8	5	1	5	6	2	0	1
ATP5PO	7	8	5	2	7	5	4	6	5	2	7	3	2	1	0
ATRX	3	6	5	14	6	4	5	6	4	3	3	1	0	3	0
BAG1	4	1	3	0	1	4	4	7	7	5	10	5	1	1	14
BAG2	3	4	1	1	3	3	9	1	1	1	4	1	9	10	0
BAG3	2	1	5	2	0	0	2	2	3	2	2	0	0	5	0
BAG5	2	4	3	11	12	3	3	3	3	9	3	2	1	2	0
BAX	2	0	0	0	0	5	0	0	4	9	6	7	7	9	14
C17orf53	0	0	0	13	0	2	9	0	0	3	3	1	6	7	14
C18orf25	0	1	9	13	6	1	6	2	1	0	1	0	0	7	14
CALM1	9	12	7	7	13	9	5	9	7	4	5	0	0	1	2
CALM2	5	5	5	4	11	10	5	5	5	6	5	0	0	1	3
CALM3	8	12	8	5	13	9	6	10	8	3	5	0	0	0	3
CAMK1D	6	10	6	6	13	6	5	6	6	1	1	0	1	1	6
CAPZA1	1	1	1	0	1	2	9	1	1	11	9	1	8	9	14
CAPZA2	2	3	3	0	3	3	3	3	3	0	3	1	1	2	14
CAPZB	5	7	2	1	7	10	3	2	2	7	3	1	0	6	14
CASP8	2	1	4	0	1	4	5	2	1	6	4	7	7	9	14
CBLB	1	0	2	14	0	2	7	2	1	8	5	6	6	9	12
CBX3	4	2	0	0	3	6	9	2	1	14	9	3	2	1	1
CCDC43	7	5	5	4	6	7	4	4	5	10	4	1	1	1	0
CCT3	2	2	2	2	2	2	6	2	2	2	2	1	9	0	0
CCT5	0	0	0	0	3	0	10	1	0	3	0	0	2	4	14
CDC37	0	7	0	10	9	1	3	1	1	0	0	4	3	9	13
CDC42	3	4	0	1	6	4	12	0	1	13	5	2	2	7	14
CDC42EP3	2	5	2	0	9	5	5	5	1	1	1	7	2	8	14
CDK2	0	0	0	0	0	1	0	0	0	4	3	7	7	10	11
CDK5	7	8	7	5	10	8	7	9	7	4	5	0	0	0	3
CETN3	6	5	6	2	4	6	6	6	6	7	7	1	1	1	0
CFAP20	3	6	8	3	7	6	9	12	6	4	3	1	2	1	0
CHD1L	5	1	5	11	1	8	4	1	7	12	10	0	9	4	0
CKAP5	4	4	7	14	11	4	4	6	5	4	4	1	2	2	0
CLTC	2	10	5	7	14	2	7	7	5	2	5	0	1	0	0
CMAS	7	9	4	3	11	9	11	7	4	4	9	1	4	1	0
CNP	8	5	8	4	5	11	8	6	10	14	11	1	1	0	0
COPG2	4	4	5	13	6	4	13	7	4	4	4	0	0	1	1
COQ8A	0	1	0	13	5	1	0	0	0	0	0	6	8	0	11
CSE1L	3	3	3	13	9	8	7	3	3	14	8	1	2	1	0
CSNK1A1	0	0	0	8	0	1	4	0	0	11	4	0	6	9	6
CSNK1D	1	1	1	13	2	1	1	2	1	0	1	6	1	7	14
CUEDC1	7	3	7	2	2	8	7	4	8	13	11	4	0	4	1
CYFIP1	2	2	4	0	2	2	2	2	2	8	8	7	6	10	0
CYREN	3	1	4	0	1	4	4	1	5	10	9	7	7	7	14
DAPK1	4	6	8	0	7	5	4	10	6	0	1	4	7	6	3
DBF4B	4	4	7	4	4	8	4	8	7	11	5	0	0	0	2
DBN1	7	8	9	4	8	8	7	11	9	1	4	1	0	2	1
DDB1	3	10	5	7	13	3	4	3	3	1	3	1	1	1	0
DDIT4	0	0	0	0	0	0	0	0	0	8	1	6	8	7	14
DDX5	0	0	3	11	0	3	3	3	2	9	3	6	6	10	10
DFFA	7	5	7	2	3	7	6	5	7	13	13	2	2	1	0
DHX16	0	0	7	10	1	1	1	0	7	3	1	7	7	6	14
DIDO1	0	0	0	14	0	0	0	0	0	0	0	6	6	8	10
DIS3	1	1	4	14	1	1	4	3	1	1	1	1	8	8	0
DNAJA1	4	5	4	0	7	3	5	4	1	4	4	0	3	1	1
DNAJB6	3	5	2	1	7	5	7	2	1	8	5	0	0	1	11
DNM1	8	12	5	13	12	8	7	7	5	3	5	1	1	1	0
DNM1L	4	10	4	12	13	6	9	6	4	4	4	1	1	2	0
DVL1	11	12	7	7	11	11	4	7	7	3	4	1	2	1	0
DVL2	0	0	6	14	0	4	0	7	4	7	0	7	0	8	0
DVL3	3	6	0	13	0	4	0	0	0	1	0	4	3	10	11
DYNC1H1	4	7	4	14	12	4	4	4	4	5	5	1	1	3	0
DYRK2	0	1	1	2	1	9	0	0	0	9	1	6	6	10	12
E2F4	0	2	2	13	2	3	2	2	2	0	0	6	6	7	14
ECHS1	5	5	5	2	5	5	3	5	5	3	5	8	9	0	0
EEF1A1	3	1	3	0	0	3	3	7	3	11	7	7	6	8	13
EEF1A2	5	9	5	11	11	5	5	5	5	4	5	0	1	0	2
EEF1G	7	1	2	1	0	2	2	7	2	6	7	7	6	6	14
EEF2	7	10	0	7	8	0	0	1	0	0	0	3	6	2	14
EFHD2	6	12	0	5	12	8	7	0	0	3	4	0	2	5	14
EIF4EBP1	4	2	1	0	1	2	6	2	2	6	6	7	9	7	13
EMD	0	0	0	11	0	0	2	4	0	0	0	5	2	7	14
ENKUR	5	5	8	3	5	6	8	7	7	5	8	0	1	4	1
EPRS1	2	2	4	13	6	2	4	4	2	10	2	1	1	1	0
FADD	0	0	0	0	0	0	0	0	0	0	0	7	7	7	14
FAM184A	6	8	9	8	8	6	6	8	8	2	4	1	2	3	0
FAM192A	5	5	3	3	6	5	5	3	3	9	12	0	0	0	12
FANCM	1	1	6	14	1	2	2	12	3	3	1	1	1	2	0
FCHSD1	1	0	2	8	0	2	11	3	2	8	8	5	0	9	14
GAK	0	1	3	13	3	1	1	9	2	0	0	6	6	6	14
GNA12	8	6	6	2	5	5	6	8	7	6	10	0	0	3	2
GNA13	3	1	6	0	0	2	2	0	3	12	7	0	2	9	14
GNAI2	8	3	3	0	1	4	7	3	3	12	9	1	2	9	14
GOLGA2	1	1	1	10	6	1	10	1	1	4	1	4	9	6	0
GSK3B	3	10	4	10	13	4	10	3	3	1	3	0	1	1	10
GTF2I	1	2	2	13	1	1	1	2	1	4	1	1	1	1	0
HACD3	5	6	7	3	6	4	13	7	6	11	6	1	2	1	0
HDAC6	1	1	1	13	1	2	8	1	2	8	3	7	9	2	0
HELLS	0	0	0	14	1	0	9	1	0	7	0	6	6	7	3
HERC2	4	5	5	14	9	4	4	7	4	4	4	1	1	2	0
HIF1A	0	0	3	0	0	0	2	0	0	3	4	7	0	8	14
HK1	4	11	4	13	11	4	5	4	4	1	4	0	0	2	11
HMMR	1	1	1	0	3	1	2	1	1	10	6	7	8	7	12
HSP90AA1	4	4	5	3	5	5	5	5	4	5	5	0	0	1	0
HSP90AB1	2	6	2	3	11	3	9	3	0	2	5	0	0	2	0
HSPA1A	0	0	0	0	0	0	0	0	0	2	0	0	2	2	14
HSPA4	3	4	3	2	13	4	9	3	3	4	4	0	2	0	0
HSPA8	0	1	1	9	9	0	2	0	0	0	2	0	0	0	3
HSPA9	3	5	5	2	7	3	4	3	5	3	6	3	9	1	0
HSPB1	1	1	1	0	1	1	1	1	1	1	1	7	1	7	1
HSPD1	2	2	2	0	2	2	2	2	2	2	2	8	9	2	0
HSPH1	3	3	7	0	7	3	6	8	4	2	2	0	0	2	3
IQGAP1	5	2	5	0	1	8	5	3	5	11	9	7	0	9	14
ITCH	1	0	2	0	1	9	1	0	4	12	9	0	9	7	12
ITGB3BP	2	1	2	2	2	2	2	2	2	2	2	6	1	2	0
JHY	2	2	7	7	2	2	12	7	2	9	7	7	0	7	1
KCTD18	7	4	7	0	2	9	5	5	9	13	10	0	3	0	0
KIF2A	8	5	5	3	5	10	8	5	5	10	9	0	0	2	3
KLC2	5	11	6	14	13	9	6	6	6	3	5	1	1	2	0
KPNB1	0	1	2	1	3	1	3	1	1	12	5	0	1	3	14
LAMP2	6	1	8	0	1	10	5	5	9	13	10	1	4	1	13
LARP4	1	1	1	1	1	1	9	1	1	8	8	8	9	8	0
LARP7	4	3	5	1	1	4	5	4	4	7	11	3	3	1	0
LAS1L	4	4	4	14	4	6	4	6	6	9	5	1	1	1	0
LATS1	1	1	4	14	1	5	1	3	1	7	1	1	6	7	0
LDHA	0	5	2	0	8	0	5	1	1	0	1	7	8	4	13
LDHB	6	6	6	3	6	4	6	6	6	3	12	8	0	2	1
LGALS8	0	1	1	10	6	1	1	6	0	3	0	6	8	7	14
LIMA1	4	2	2	14	1	7	2	2	3	11	8	7	2	9	0
LMNB1	1	0	0	13	0	0	6	0	0	0	0	0	7	8	14
LMNB2	4	4	3	14	4	4	10	4	3	2	2	1	0	4	0
LRP6	3	1	8	8	1	6	2	2	8	2	2	2	9	9	0
LRRC47	2	8	4	14	12	4	7	5	5	2	2	1	7	1	0
LRRK1	7	11	1	7	12	4	1	4	0	4	2	2	0	8	13
LRRK2	2	2	2	0	2	2	2	2	2	2	3	7	1	9	14
MAGED2	2	9	2	2	9	2	13	2	2	2	8	7	0	2	0
MAP1B	7	8	4	10	9	7	8	4	4	9	8	1	1	3	0
MAP2K3	1	0	1	10	0	0	4	2	2	0	1	7	8	8	14
MAP2K4	6	11	4	7	14	11	11	4	4	3	7	0	1	0	3
MAP2K6	0	0	1	8	2	2	6	0	2	12	8	5	6	0	14
MAP2K7	2	0	0	14	1	6	2	0	6	2	3	0	7	0	13
MAPT	5	9	5	12	12	8	7	5	5	4	5	1	1	2	0
MATK	7	10	7	0	10	10	6	7	7	3	4	0	0	3	10
MBP	9	5	5	4	5	10	9	5	9	14	13	0	0	0	3
MDN1	2	3	6	13	3	3	3	10	3	9	3	1	8	1	0
MFN2	2	3	3	2	8	3	3	3	8	2	8	0	4	0	14
MLLT3	4	6	11	4	7	8	7	8	11	3	4	1	0	2	1
MMS19	1	7	4	14	9	4	0	6	4	0	0	1	0	5	8
MOGS	0	0	1	10	2	1	2	2	1	0	0	7	9	8	11
MPC2	5	10	4	2	10	4	4	5	4	2	4	5	9	0	1
MPRIP	5	4	11	14	5	6	3	9	12	3	4	1	1	3	0
MRGBP	1	2	1	12	8	2	1	1	1	0	1	3	9	0	12
MRPL19	3	3	5	2	3	3	3	3	5	8	11	8	9	1	0
MRPL28	5	7	7	1	7	7	3	7	7	1	3	1	2	0	7
MSH2	4	5	7	14	7	4	5	7	6	6	4	1	1	1	0
MSN	2	1	3	0	1	2	3	2	2	11	7	7	7	9	14
MTA1	4	4	6	14	2	8	2	5	4	1	1	1	1	1	0
MTHFD2	4	2	2	0	1	2	9	2	2	9	10	6	0	10	10
MYL12B	4	4	1	0	4	6	4	1	3	1	4	7	7	8	14
MYL6	4	0	0	0	0	3	7	0	4	7	7	7	7	8	14
MYL9	2	0	3	0	0	2	2	2	6	2	6	8	7	10	9
MYO1B	3	3	3	1	5	3	3	3	5	2	3	8	9	9	0
MYO1C	2	1	3	11	0	3	3	0	4	3	4	8	8	10	0
MYO1D	5	1	4	2	1	9	5	1	6	13	9	8	7	9	0
MYO1F	4	1	3	0	1	5	6	2	2	11	9	4	8	9	14
NCBP3	2	0	4	13	0	8	2	2	4	13	6	2	3	4	3
NCL	5	1	2	2	2	6	2	2	6	14	9	1	4	2	0
NCLN	0	3	2	12	4	6	0	3	3	0	0	3	8	7	14
NDUFAF7	0	2	2	8	2	6	10	2	2	0	2	0	9	0	2
NEK1	4	4	11	7	4	4	5	8	5	5	6	1	1	2	0
NEURL4	5	12	5	14	12	5	5	6	5	0	3	1	1	1	0
NFATC2	3	1	10	0	1	3	3	3	9	6	4	2	7	7	14
NKRF	5	10	5	8	12	5	12	7	4	3	3	0	2	1	0
NPM1	1	1	1	2	1	2	8	1	1	11	6	8	7	9	0
NSL1	6	4	6	2	2	8	6	6	6	14	10	0	1	0	2
NTPCR	5	5	5	4	5	5	5	5	5	5	6	1	1	1	0
NUP107	3	0	5	12	0	4	3	3	5	8	3	5	8	8	0
NUP133	3	4	9	14	4	4	4	9	7	5	4	1	1	3	0
NUP160	2	0	4	14	0	5	5	1	1	5	2	7	8	9	0
OPA1	6	9	10	3	11	6	6	10	8	3	6	1	2	1	0
PAK6	7	11	7	7	10	7	6	7	7	2	4	1	0	2	1
PCNA	0	0	3	9	0	1	0	0	3	11	3	1	6	4	11
PDCL	6	5	6	2	4	6	6	3	6	14	10	1	0	5	0
PFKP	6	8	7	7	13	6	7	4	7	1	4	1	0	1	1
PHB	3	3	3	0	3	3	3	3	4	3	10	8	8	2	1
PHF20L1	0	1	6	13	3	3	0	11	3	3	0	0	2	4	14
PIK3R1	5	10	5	0	13	5	2	2	5	5	4	0	7	4	2
PKM	3	6	7	4	9	3	3	8	7	1	4	0	0	1	14
PLEC	2	3	2	10	4	2	2	2	2	0	0	0	0	8	14
PLK1	0	0	9	14	0	0	0	11	6	0	0	0	0	0	13
POLD1	1	0	2	11	0	3	1	0	3	9	3	6	6	9	14
POLDIP3	0	0	3	13	0	2	0	4	2	2	1	3	1	4	14
POLE	1	5	4	14	8	5	0	5	0	0	0	4	8	7	11
POU5F1	0	0	0	10	0	0	0	0	0	0	0	8	8	8	11
PPP1CA	0	1	9	2	2	2	0	8	9	2	0	7	7	6	14
PPP1R12A	2	7	4	4	11	7	2	6	1	1	1	0	0	9	14
PPP1R8	5	4	8	4	4	6	5	9	9	14	5	0	0	0	1
PPP2R1A	7	8	7	7	8	8	5	8	7	2	4	1	0	0	2
PPP2R2A	2	2	9	0	5	6	2	6	12	8	3	0	1	6	14
PRDX3	3	4	4	0	4	3	4	4	4	3	6	8	9	1	1
PRKACA	3	9	2	9	9	6	11	2	2	2	6	0	4	1	14
PRKCZ	4	10	4	14	12	6	4	7	4	4	4	0	0	3	0
PRKDC	0	0	6	13	8	0	0	4	1	1	0	0	0	5	14
PRPF6	2	3	5	14	5	2	3	6	8	5	3	0	0	0	5
PSMC6	1	1	1	5	7	5	5	1	1	11	5	1	9	1	0
PSMD11	1	4	1	7	6	5	5	1	1	5	4	1	9	3	0
PSMD2	1	8	3	11	11	1	4	5	4	0	5	0	2	0	5
PSMD6	1	1	2	0	3	2	2	1	2	1	4	1	8	1	14
PTCD3	2	2	9	13	2	2	3	8	7	2	5	1	8	1	0
PYGB	7	11	4	14	9	5	5	7	4	4	6	1	0	2	1
RAB10	4	4	4	0	4	5	5	4	4	14	10	1	1	1	12
RAB11A	5	6	5	1	12	5	12	5	5	5	5	1	0	4	2
RAB11B	1	1	1	4	2	4	1	1	6	13	5	0	0	0	4
RAB11FIP2	6	10	8	6	12	6	2	11	7	3	2	2	1	2	0
RAB1A	1	7	1	1	10	1	8	1	1	0	4	4	9	4	7
RAB1B	0	1	1	2	3	1	0	3	2	3	1	7	7	5	14
RAB29	1	1	6	0	1	1	1	1	6	4	6	8	7	1	13
RAB32	4	1	3	0	1	3	4	1	3	10	8	7	8	8	14
RAB5A	8	8	5	0	7	7	8	5	5	14	10	0	2	2	3
RAB5B	4	4	4	3	5	7	4	4	4	14	10	0	0	0	4
RAB7A	4	4	5	0	5	6	5	4	5	10	9	1	2	2	14
RAB8A	0	0	3	6	0	2	0	0	2	10	2	7	8	7	14
RAC1	7	5	5	0	5	11	7	4	8	13	11	0	0	3	4
RACK1	2	0	1	4	0	1	1	3	1	7	3	7	7	7	14
RAD51AP1	0	0	1	11	0	2	0	0	0	12	8	0	0	9	0
RAI14	5	1	3	1	1	6	5	2	6	14	10	8	8	8	0
RANBP1	6	8	2	11	10	6	8	2	2	4	7	1	9	1	0
RANBP2	0	0	1	14	10	0	0	0	0	0	0	0	8	8	0
RAPGEF4	11	12	7	5	11	11	5	10	8	2	5	1	2	2	0
RBBP7	5	8	12	1	8	3	3	13	12	7	3	2	1	3	0
RBIS	4	2	2	1	2	2	7	2	2	8	8	8	8	6	0
RBM39	0	0	2	12	0	2	2	2	2	5	1	6	9	6	11
RGS2	0	0	7	0	1	1	7	7	7	7	1	1	0	9	14
RHBDD1	3	1	5	0	1	3	2	2	5	13	8	7	9	8	5
RHOA	5	2	4	0	1	4	4	1	4	12	10	6	1	9	14
RIF1	2	2	8	14	3	7	2	7	7	4	2	1	2	7	0
RIPK1	0	0	1	10	0	0	1	1	1	0	1	6	9	6	13
RIPK2	3	3	1	0	1	5	4	1	1	12	4	1	3	9	14
RIT1	2	1	6	0	0	2	6	2	5	2	8	7	2	8	14
RO60	4	2	6	4	1	6	1	2	4	14	8	0	1	5	1
RPAP3	2	3	4	13	6	3	13	3	3	6	3	0	2	0	0
RPL10A	9	2	0	0	0	4	3	5	0	4	6	6	6	6	13
RPL11	3	0	1	1	0	3	1	3	3	10	9	8	8	8	6
RPL12	8	2	1	0	0	4	2	3	2	8	8	6	6	8	14
RPL13	6	2	2	0	0	3	2	4	2	6	3	5	6	5	14
RPL14	7	0	1	1	0	0	1	7	1	0	1	6	6	6	13
RPL19	7	2	2	0	1	4	2	3	3	10	9	6	5	5	14
RPL21	9	0	1	0	0	8	1	9	3	8	10	2	1	2	2
RPL23	4	2	2	0	2	3	4	4	3	9	9	8	7	9	0
RPL23A	9	2	3	0	1	3	3	6	3	6	12	2	1	3	14
RPL24	10	3	3	0	0	3	3	9	3	4	7	3	3	2	0
RPL3	7	0	1	1	0	1	1	7	1	7	7	7	7	6	12
RPL30	7	1	2	0	0	4	3	3	2	11	11	4	5	5	14
RPL34	9	2	3	1	1	4	4	5	4	9	9	3	2	2	0
RPL36A	9	2	2	1	2	3	2	6	3	8	8	5	2	6	0
RPL9	10	1	1	1	1	3	2	6	2	4	8	5	2	3	0
RPLP0	7	2	2	0	1	4	2	3	2	8	3	7	8	7	13
RPS11	8	2	2	0	0	2	2	6	2	6	7	5	2	6	14
RPS13	6	0	2	0	0	4	3	3	2	11	10	6	4	6	13
RPS14	11	1	1	0	1	4	2	3	1	3	6	4	5	4	14
RPS15	12	3	1	0	0	4	1	6	4	4	6	0	0	0	14
RPS15A	5	0	2	0	0	2	2	2	2	8	8	7	8	7	11
RPS16	4	1	3	0	0	3	2	4	4	6	6	6	7	7	14
RPS18	8	2	2	0	1	2	2	4	2	4	6	6	6	6	7
RPS19	6	2	2	0	0	2	2	4	4	4	4	4	8	6	14
RPS2	4	2	4	0	1	4	2	4	4	4	2	7	8	7	14
RPS20	6	2	2	0	1	2	2	3	3	8	6	6	6	7	5
RPS23	10	2	2	0	0	5	4	5	2	11	11	3	0	3	4
RPS27	5	1	6	0	1	2	2	9	7	3	6	5	5	5	7
RPS3	6	0	3	1	0	3	3	6	3	7	6	6	6	8	14
RPS3A	8	1	0	0	0	2	2	5	0	9	9	7	2	8	0
RPS5	6	1	2	0	0	2	2	5	4	5	5	6	8	6	14
RPS6KB2	0	0	0	12	0	6	0	0	5	6	5	6	8	6	14
RPS7	8	1	2	1	1	3	2	3	3	4	6	7	8	7	0
RPS8	7	2	2	0	0	2	2	4	2	8	7	6	6	6	8
RPSA	7	1	2	0	1	2	1	8	5	5	2	1	2	2	14
RUVBL2	3	5	6	2	6	6	5	6	6	0	3	1	3	0	0
SAMHD1	2	2	2	0	1	3	2	0	1	9	8	1	1	9	13
SCFD1	1	3	8	2	4	2	8	9	4	0	0	1	9	1	0
SEC16A	1	4	2	13	8	2	2	2	2	0	0	5	9	7	11
SENP3	7	12	7	12	12	6	3	7	7	2	3	1	0	2	0
SF3B1	0	0	2	11	0	4	0	0	1	7	3	6	7	7	11
SF3B2	0	0	10	13	0	2	0	9	11	0	0	0	0	1	14
SF3B3	0	0	2	14	2	1	2	2	2	0	0	0	7	7	9
SFN	10	1	1	0	1	3	1	2	2	1	0	7	1	10	1
SFXN1	3	5	6	10	7	3	6	6	3	1	3	1	9	0	1
SH3GL1	6	7	0	7	7	7	0	1	1	0	0	3	8	3	13
SLC25A1	4	2	3	0	0	3	11	4	5	11	8	8	9	2	2
SLC25A11	2	5	2	2	9	7	2	2	3	1	3	1	4	0	2
SLC25A22	10	11	5	11	11	10	5	8	5	1	4	1	2	1	0
SLC25A4	3	7	7	13	13	5	5	8	7	2	4	1	1	1	0
SLC25A5	3	4	5	0	6	0	0	3	5	0	4	8	8	4	6
SLC25A6	6	7	6	2	7	5	2	7	7	0	2	7	0	3	13
SNAPIN	4	4	6	1	3	3	3	5	8	6	11	1	0	0	1
SNCA	7	12	3	7	12	7	3	3	3	4	8	0	0	1	12
SPATS2	7	12	3	14	13	10	6	3	3	1	3	2	1	2	0
SPTLC1	1	1	6	1	3	3	6	3	3	14	3	0	0	3	6
SQSTM1	0	0	0	10	1	0	0	0	0	0	0	6	9	7	13
SRPK1	0	5	5	13	9	1	0	0	4	0	0	4	7	5	14
SSR4	1	0	1	1	0	2	10	1	1	5	5	6	9	7	13
STIP1	0	2	2	4	3	2	9	1	0	0	2	0	0	0	4
STK24	3	10	3	0	10	3	3	8	3	0	0	7	2	8	13
STK25	6	12	6	10	6	6	6	11	6	1	3	1	1	1	0
STK3	3	1	4	0	1	5	2	1	4	11	7	8	9	8	9
STK40	2	4	0	5	4	4	0	0	0	0	0	7	8	7	14
STN1	0	1	5	0	1	1	5	5	5	7	7	7	5	9	13
STUB1	12	12	5	5	12	5	5	5	5	2	5	0	1	0	1
SUPT4H1	4	11	4	4	11	2	2	3	5	1	2	0	0	0	14
TAOK3	10	8	6	13	4	7	10	6	4	3	4	0	0	2	4
TBC1D22B	1	2	3	12	4	2	2	2	2	0	1	4	0	5	14
TCEA2	5	9	5	14	7	5	5	6	5	3	5	1	2	1	0
TCF25	0	7	6	13	10	1	6	8	6	0	0	0	1	0	14
TK1	1	0	8	0	0	5	0	8	8	4	3	7	7	7	13
TMOD3	2	1	8	0	1	2	1	7	8	3	2	6	7	9	13
TMPO	1	1	1	11	6	3	3	0	1	3	1	5	8	7	13
TNPO1	0	0	3	2	0	3	6	0	1	14	4	1	6	8	3
TOR1AIP1	1	1	7	0	1	1	3	4	4	4	5	1	1	4	14
TP53	5	1	7	0	1	1	1	2	5	1	5	7	8	7	13
TPM1	1	2	3	11	3	3	1	3	3	1	1	8	7	9	0
TPM2	2	1	2	12	0	7	2	2	2	1	2	7	1	10	0
TPM3	9	10	2	0	10	2	2	5	2	2	3	1	1	9	14
TPR	0	0	3	12	0	1	0	1	3	1	1	6	6	8	12
TRADD	5	3	2	0	2	9	2	1	5	9	6	7	7	7	14
TRAF2	0	0	9	14	0	0	0	7	8	2	0	0	8	0	9
TRAP1	3	6	5	9	8	2	5	7	5	1	2	4	9	1	0
TTC27	0	0	0	4	0	6	4	0	1	11	4	8	8	8	0
TTLL1	5	5	4	6	5	5	6	7	4	4	4	1	0	2	1
TUBA1A	4	4	4	3	4	10	11	5	5	14	12	0	0	2	3
TUBA1C	2	0	0	0	0	0	5	0	0	10	6	8	7	8	11
TUBB	4	8	0	4	8	1	14	1	0	4	3	0	6	3	5
TUBB2A	7	10	5	7	11	7	10	7	5	4	7	0	2	0	1
TUBB3	5	8	4	7	11	5	13	5	4	4	11	1	0	2	0
TUBB4A	4	4	4	14	6	8	4	4	4	13	5	0	0	0	2
TUBB4B	3	9	0	0	12	9	13	0	0	0	4	0	0	0	3
TUBB6	1	1	0	0	0	2	7	1	2	2	9	7	4	10	0
TUBG1	1	7	1	10	12	1	9	1	1	0	1	2	4	0	0
TUFM	4	4	7	1	4	1	1	6	10	0	8	8	9	0	1
TXNDC12	1	1	2	0	2	1	12	1	2	1	1	1	8	1	14
UBXN10	2	4	5	1	6	4	6	4	1	1	4	1	6	3	0
UFD1	1	0	1	0	0	5	8	0	5	10	7	4	8	5	13
UQCRB	5	5	5	3	5	5	5	5	5	5	11	1	1	1	0
USP39	0	0	2	0	0	0	0	0	4	0	0	7	0	9	14
VDAC1	4	7	6	2	12	4	4	5	5	2	4	2	5	1	0
VGLL4	4	8	7	3	8	4	2	7	2	2	2	8	1	9	0
VIM	6	2	8	0	2	5	2	6	6	5	2	4	1	9	14
VN1R1	4	6	6	14	6	6	5	8	5	4	4	1	1	1	0
VPS4A	4	7	4	14	12	5	4	4	6	4	4	0	0	0	2
WSB1	1	0	3	2	0	8	4	2	2	12	8	6	0	10	8
YWHAB	8	11	4	4	13	8	8	8	4	2	4	0	0	1	11
YWHAE	10	5	5	4	5	7	5	5	5	7	5	1	1	1	0
YWHAG	8	12	6	4	14	8	11	8	6	4	6	1	1	1	0
YWHAH	11	12	5	8	13	10	10	8	5	3	5	0	0	2	2
YWHAQ	10	6	4	6	6	10	10	4	6	10	10	1	1	2	0
YWHAZ	9	9	6	2	9	9	6	9	6	3	3	0	0	1	14
ZAP70	0	0	3	3	0	2	6	0	3	7	3	7	8	9	14
ZFAND5	2	3	6	3	6	1	1	6	4	0	1	0	9	9	0
ZMYM5	0	0	0	5	0	4	3	0	1	10	5	5	7	7	9
ZRANB2	1	1	1	14	3	1	3	2	1	8	1	1	1	9	0

## Sheet: TableJ_DEA.clusters
genes	DEA cluster
MAP2K6	1
RAB32	1
SFN	1
TTC27	1
ACTG2	1
BAG2	1
C17orf53	1
CASP8	1
FADD	1
HELLS	1
HMMR	1
TK1	1
ENKUR	1
FANCM	1
ITGB3BP	1
JHY	1
LMNB1	1
PLK1	1
POU5F1	1
RAD51AP1	1
RBIS	1
TTLL1	1
UBXN10	1
VN1R1	1
ZAP70	1
LRRK2	2
STUB1	2
BAG5	2
MAP2K3	2
MAP2K7	2
TP53	2
LRP6	2
RAB29	2
TUBA1C	2
DVL2	2
MYO1B	2
MYO1C	2
MYO1D	2
NUP133	2
ARPC1B	2
CBLB	2
CHD1L	2
CSE1L	2
LARP4	2
LARP7	2
LRRK1	2
MRPL19	2
PPP1R8	2
RAB8A	2
SCFD1	2
SNAPIN	2
USP39	2
ABCE1	2
ACTA2	2
AFG3L2	2
AIFM1	2
AKAP8	2
AP3B1	2
BAX	2
CDC42EP3	2
CDK2	2
CDK5	2
CFAP20	2
COPG2	2
COQ8A	2
CUEDC1	2
DAPK1	2
DIS3	2
EIF4EBP1	2
GTF2I	2
KIF2A	2
LGALS8	2
LIMA1	2
LRRC47	2
MATK	2
MOGS	2
MPC2	2
MSH2	2
MTHFD2	2
MYO1F	2
NDUFAF7	2
NEK1	2
NFATC2	2
NKRF	2
NTPCR	2
NUP107	2
NUP160	2
PAK6	2
PCNA	2
PHB	2
POLD1	2
POLE	2
PSMD6	2
RAI14	2
RIPK1	2
RO60	2
SFXN1	2
SLC25A1	2
SPTLC1	2
SRPK1	2
TMOD3	2
TRADD	2
TRAP1	2
TUBB6	2
TUBG1	2
DHX16	2
TXNDC12	2
ADRM1	2
APEX2	2
C18orf25	2
CCDC43	2
CETN3	2
CYREN	2
DBF4B	2
DFFA	2
DYRK2	2
E2F4	2
EMD	2
FAM184A	2
FCHSD1	2
KCTD18	2
LATS1	2
LMNB2	2
MLLT3	2
MRGBP	2
MTA1	2
NCBP3	2
NSL1	2
PDCL	2
PHF20L1	2
RAB11FIP2	2
RANBP1	2
RHBDD1	2
RIF1	2
RIPK2	2
RIT1	2
RPAP3	2
RPS6KB2	2
RUVBL2	2
SPATS2	2
STK24	2
STK3	2
STN1	2
SUPT4H1	2
TBC1D22B	2
TRAF2	2
UFD1	2
VGLL4	2
ZMYM5	2
TMPO	2
HSP90AA1	3
HSPA8	3
YWHAZ	3
YWHAE	3
HSP90AB1	3
MBP	3
ACTG1	3
EEF1A1	3
RPL13	3
ACTB	3
EEF2	3
PKM	3
RPL3	3
CALM1	3
CALM2	3
CALM3	3
YWHAQ	4
MSN	4
CDC37	4
DNM1L	4
TUBB	4
MAP1B	4
RAB5B	4
TUBA1A	4
YWHAG	4
ARFGAP1	4
ARHGEF7	4
MAPT	4
GAK	4
SQSTM1	4
YWHAB	4
YWHAH	4
CDC42	4
PRDX3	4
RPS15	4
WSB1	4
AGO1	4
AGO2	4
DNAJA1	4
DVL1	4
DVL3	4
ECHS1	4
HSPB1	4
MYL9	4
PRKDC	4
RAC1	4
RPL23	4
RPS20	4
RPS8	4
SNCA	4
VIM	4
ACTR2	4
ACTR3	4
AHCYL1	4
AKT1	4
ARPC2	4
ATP5MG	4
CAPZB	4
CLTC	4
DYNC1H1	4
EPRS1	4
GNAI2	4
HSPA4	4
HSPA9	4
LDHB	4
MDN1	4
MYL6	4
NCL	4
PLEC	4
PPP1CA	4
PSMD11	4
RAB7A	4
RHOA	4
RPL10A	4
RPS11	4
RPS16	4
RPS2	4
RPS23	4
RPS27	4
RPS3	4
SLC25A4	4
SLC25A5	4
SLC25A6	4
TNPO1	4
TPM3	4
TUBB4A	4
ZRANB2	4
ACLY	4
AP2M1	4
ARPC4	4
ARPC5	4
ATP2A2	4
ATP5F1A	4
ATP5PO	4
ATRX	4
CAPZA1	4
CAPZA2	4
CCT3	4
CCT5	4
CKAP5	4
CMAS	4
CNP	4
CSNK1D	4
CYFIP1	4
DBN1	4
DDB1	4
DDX5	4
DNM1	4
EEF1A2	4
EEF1G	4
EFHD2	4
GNA12	4
GNA13	4
GOLGA2	4
GSK3B	4
HACD3	4
HDAC6	4
HERC2	4
HK1	4
IQGAP1	4
ITCH	4
KPNB1	4
LAS1L	4
LDHA	4
MAGED2	4
MMS19	4
MPRIP	4
MYL12B	4
NCLN	4
NEURL4	4
OPA1	4
PFKP	4
PPP1R12A	4
PPP2R1A	4
PPP2R2A	4
PRKACA	4
PRPF6	4
PSMC6	4
PSMD2	4
PTCD3	4
PYGB	4
RAB10	4
RAB11A	4
RAB11B	4
RAB1A	4
RAB1B	4
RAB5A	4
RACK1	4
RBM39	4
RGS2	4
RPL11	4
RPL12	4
RPL19	4
RPL21	4
RPL24	4
RPL30	4
RPL34	4
RPL36A	4
RPL9	4
RPLP0	4
RPS13	4
RPS14	4
RPS15A	4
RPS18	4
RPS19	4
RPS3A	4
RPS5	4
RPS7	4
SAMHD1	4
SEC16A	4
SENP3	4
SF3B1	4
SF3B2	4
SF3B3	4
SH3GL1	4
SLC25A11	4
SLC25A22	4
SSR4	4
TCF25	4
TOR1AIP1	4
TPM1	4
TPM2	4
TUBB2A	4
TUBB4B	4
TUFM	4
VPS4A	4
HSPH1	4
ABLIM1	4
ACIN1	4
AFF4	4
AHDC1	4
BAG1	4
BAG3	4
CAMK1D	4
CBX3	4
CSNK1A1	4
DDIT4	4
DIDO1	4
DNAJB6	4
FAM192A	4
HSPA1A	4
HSPD1	4
KLC2	4
LAMP2	4
MAP2K4	4
MFN2	4
MRPL28	4
NPM1	4
PIK3R1	4
POLDIP3	4
PRKCZ	4
RANBP2	4
RAPGEF4	4
RBBP7	4
RPL14	4
RPL23A	4
RPSA	4
STIP1	4
STK25	4
STK40	4
TAOK3	4
TCEA2	4
TPR	4
TUBB3	4
UQCRB	4
ZFAND5	4
VDAC1	4
HIF1A	4

[truncated: 4 more sheets: TableK_Coex.clusters, TableL_Tissue specific ints, TableM_CAU-NAC-PUT-CR, TableN_enrichment]
